# Supplementary material for: Genetic Perturbation of the Starch Biosynthesis in Maize Endosperm Reveals Sugar-Responsive Gene Networks
Source: Front Plant Sci. 2022 Feb 8;12:800326. doi: 10.3389/fpls.2021.800326 (PMC8861272; doi:10.3389/fpls.2021.800326)
Supplement: Supplementary file 1 [file Data_Sheet_1.zip]

Archive with 11 entries (11 files):
- 12-27-2021_10.3389-fpls.2021.800326/Image 1_v1.JPEG
- 12-27-2021_10.3389-fpls.2021.800326/Image 2_v1.JPEG
- 12-27-2021_10.3389-fpls.2021.800326/Table 1_v1.XLSX
- 12-27-2021_10.3389-fpls.2021.800326/Table 2_v1.XLSX
- 12-27-2021_10.3389-fpls.2021.800326/Table 3_v1.XLSX
- 12-27-2021_10.3389-fpls.2021.800326/Table 4_v1.CSV
- 12-27-2021_10.3389-fpls.2021.800326/Table 5_v1.CSV
- 12-27-2021_10.3389-fpls.2021.800326/Table 6_v1.CSV
- 12-27-2021_10.3389-fpls.2021.800326/Table 7_v1.XLSX
- 12-27-2021_10.3389-fpls.2021.800326/Table 8_v1.CSV
- 12-27-2021_10.3389-fpls.2021.800326/Table 9_v1.CSV
