# Supplementary material for: Genetic Perturbation of the Starch Biosynthesis in Maize Endosperm Reveals Sugar-Responsive Gene Networks
Source: Front Plant Sci. 2022 Feb 8;12:800326. doi: 10.3389/fpls.2021.800326 (PMC8861272; doi:10.3389/fpls.2021.800326)
Supplement: Supplementary file 1 [file Data_Sheet_1.zip › 12-27-2021_10.3389-fpls.2021.800326/Table 1_v1.XLSX]

## Sheet: sugar.tukeytests
Genetic perturbation of the maize endosperm reveals sugar-responsive gene networks. Finegan et al., 2021
Table S1. Statistical analysis of sugar content in kernels from sh2, su1, and Wt NILs in genetic backgrounds C40, C68, Ia453, Ia5125, IL101T, P39 over the course of development.
## t=lm(Total_SGF ~ Genotype + Mutant + Genotype*Mutant + DAP + Mutant*DAP +Operator, data = sugars )
## Residuals:
## Min 1Q Median 3Q Max
## -208.245 -45.295 0.392 42.293 235.024
##
## Coefficients:
## Estimate Std. Error t value Pr(>|t|)
## (Intercept) 502.048 31.195 16.094 < 2e-16 ***
## GenotypeC68 -76.583 37.290 -2.054 0.04261 *
## GenotypeIa453 -46.742 37.720 -1.239 0.21818
## GenotypeIa5125 80.235 32.940 2.436 0.01663 *
## GenotypeIL101T -66.229 35.998 -1.840 0.06877 .
## Mutantsu1 -4.510 44.841 -0.101 0.92009
## MutantWt -22.367 40.647 -0.550 0.58336
## DAP21 -68.297 27.357 -2.496 0.01418 *
## DAP28 -217.462 27.796 -7.824 5.43e-12 ***
## OperatorLeeyu -31.953 19.812 -1.613 0.10993
## OperatorSue -8.196 16.841 -0.487 0.62757
## GenotypeC68:Mutantsu1 -71.472 54.652 -1.308 0.19395
## GenotypeIa453:Mutantsu1 -70.407 55.992 -1.257 0.21152
## GenotypeIa5125:Mutantsu1 -48.001 50.755 -0.946 0.34656
## GenotypeIL101T:Mutantsu1 29.802 53.542 0.557 0.57903
## GenotypeC68:MutantWt -48.273 51.517 -0.937 0.35100
## GenotypeIa453:MutantWt -90.532 52.334 -1.730 0.08674 .
## GenotypeIa5125:MutantWt -158.017 51.302 -3.080 0.00267 **
## GenotypeIL101T:MutantWt 55.328 49.141 1.126 0.26291
## Mutantsu1:DAP21 -173.224 40.073 -4.323 3.65e-05 ***
## MutantWt:DAP21 -185.202 37.991 -4.875 4.10e-06 ***
## Mutantsu1:DAP28 -97.695 39.651 -2.464 0.01545 *
## MutantWt:DAP28 -113.568 40.922 -2.775 0.00658 **
## ---
## Signif. codes: 0 '***' 0.001 '**' 0.01 '*' 0.05 '.' 0.1 ' ' 1
##
## Residual standard error: 72.3 on 100 degrees of freedom
## (3 observations deleted due to missingness)
## Multiple R-squared: 0.8545, Adjusted R-squared: 0.8225
## F-statistic: 26.69 on 22 and 100 DF, p-value: < 2.2e-16
	Genotype	Mutant	DAP	lsmean	SE	df	lower.CL	upper.CL
Comparisons	NA	sh2	14	466.801	18.9909	100	413.122	520.48
Mutant*DAP		su1	14	430.276	19.8003	100	374.309	486.242
		Wt	14	396.135	18.1806	100	344.747	447.523
		sh2	21	398.504	19.4668	100	343.481	453.528
		su1	21	188.755	21.5306	100	127.897	249.612
		Wt	21	142.636	18.7107	100	89.7496	195.523
		sh2	28	249.34	21.1973	100	189.425	309.255
		su1	28	115.119	20.8311	100	56.2393	173.999
		Wt	28	65.1056	24.3571	100	-3.7408	133.952
	Genotype	Mutant	DAP	lsmean	SE	df	lower.CL	upper.CL
Comparisons	C40	sh2	14	488.665	28.694	100	392.527	584.803
Mutant*DAP*Genotype	C68	sh2	14	412.082	32.5801	100	302.923	521.24
	Ia453	sh2	14	441.923	31.8396	100	335.246	548.601
	Ia5125	sh2	14	568.9	25.4904	100	483.495	654.305
	IL101T	sh2	14	422.436	30.0919	100	321.614	523.257
	C40	su1	14	484.155	34.568	100	368.336	599.974
	C68	su1	14	336.1	31.4033	100	230.884	441.315
	Ia453	su1	14	367.006	29.7758	100	267.243	466.769
	Ia5125	su1	14	516.389	27.0741	100	425.678	607.099
	IL101T	su1	14	447.728	30.0133	100	347.17	548.287
	C40	Wt	14	466.298	28.8394	100	369.672	562.923
	C68	Wt	14	341.441	27.6782	100	248.706	434.176
	Ia453	Wt	14	329.024	29.5648	100	229.969	428.08
	Ia5125	Wt	14	388.515	32.4275	100	279.868	497.162
	IL101T	Wt	14	455.396	29.2904	100	357.26	553.532
	C40	sh2	21	420.368	29.7123	100	320.819	519.918
	C68	sh2	21	343.785	30.5936	100	241.282	446.288
	Ia453	sh2	21	373.627	32.6677	100	264.175	483.079
	Ia5125	sh2	21	500.603	27.979	100	406.861	594.346
	IL101T	sh2	21	354.139	29.6068	100	254.942	453.336
	C40	su1	21	242.634	35.8624	100	122.479	362.79
	C68	su1	21	94.579	30.6149	100	-7.99511	197.153
	Ia453	su1	21	125.485	30.413	100	23.5873	227.383
	Ia5125	su1	21	274.868	29.0979	100	177.376	372.359
	IL101T	su1	21	206.207	32.62	100	96.9153	315.499
	C40	Wt	21	212.799	29.0036	100	115.624	309.974
	C68	Wt	21	87.9423	28.9767	100	-9.14292	185.028
	Ia453	Wt	21	75.5257	29.5536	100	-23.4926	174.544
	Ia5125	Wt	21	135.017	32.3583	100	26.6013	243.432
	IL101T	Wt	21	201.897	29.6276	100	102.631	301.163
	C40	sh2	28	271.204	29.4059	100	172.68	369.727
	C68	sh2	28	194.62	32.9209	100	84.3199	304.921
	Ia453	sh2	28	224.462	33.5405	100	112.086	336.838
	Ia5125	sh2	28	351.438	28.3947	100	256.303	446.574
	IL101T	sh2	28	204.974	31.898	100	98.1011	311.847
	C40	su1	28	168.999	35.1043	100	51.3831	286.614
	C68	su1	28	20.9436	30.1867	100	-80.1959	122.083
	Ia453	su1	28	51.8496	31.7421	100	-54.501	158.2
	Ia5125	su1	28	201.232	28.7721	100	104.832	297.632
	IL101T	su1	28	132.572	30.5283	100	30.2879	234.856
	C40	Wt	28	135.268	30.4471	100	33.2567	237.28
	C68	Wt	28	10.4118	32.8045	100	-99.4984	120.322
	Ia453	Wt	28	-2.00488	33.2657	100	-113.46	109.451
	Ia5125	Wt	28	57.486	40.6222	100	-78.6171	193.589
	IL101T	Wt	28	124.367	30.5793	100	21.912	226.821
