# Supplementary material for: Genetic Perturbation of the Starch Biosynthesis in Maize Endosperm Reveals Sugar-Responsive Gene Networks
Source: Front Plant Sci. 2022 Feb 8;12:800326. doi: 10.3389/fpls.2021.800326 (PMC8861272; doi:10.3389/fpls.2021.800326)
Supplement: Supplementary file 1 [file Data_Sheet_1.zip › 12-27-2021_10.3389-fpls.2021.800326/Table 2_v1.XLSX]

## Sheet: Sheet1
Genetic perturbation of the maize endosperm reveals sugar-responsive gene networks. Finegan et al., 2021
Table S2. Full biochemical pathway enrichment results from KOBAS 3.0 with gene accession information.
Mutant	DE Direction	KEGG Pathway	Pathway ID	Corrected P-Value	RefSeq GeneID
sh2	down	Starch and sucrose metabolism	zma00500	2.24098e-06	100501482|100193998|103637673|100281927|542295|103643324|542510|542365|100279909|100502286|100284665|732774|103630223|542761|542661|100280412|103634623|542315|100192075|100502394|103654185|542247|542091
		Metabolic pathways	zma01100	0.000124253	100279270|103634625|541834|103638806|100191548|103643324|100191754|100280848|541991|100280178|100502286|732774|103630223|100282744|103643236|103647708|103634623|100283587|541845|100273700|542543|100280306|100193648|103654185|100283503|100274058|542716|100272870|542713|100193998|100281825|103637673|100281617|100272666|100281225|100282501|100191529|100285201|100279887|100284665|100193253|100285298|…
		Photosynthesis	zma00195	0.0218935	100280994|542713|100382419|541685|100191684|100382495|100286020|100281199|100191984|100281235
		Plant hormone signal transduction	zma04075	0.0480453	100280716|100281448|100284259|100280867|109941434|100279578|100280849|100285387|100285223|100502540|100381549|103627479|100281419|103653387|103647370|541625|103643345|103636390|100272577|100280600|100193444
		2-Oxocarboxylic acid metabolism	zma01210	0.0480453	100191754|100217128|100280499|100282849|100283376|103647708|100216685|100381801
		Carbon metabolism	zma01200	0.0480453	100285298|100502310|100382228|100192075|100217128|100279871|100274074|542510|100283280|100282849|103652794|103647708|100285987|100281949|103634625|100279535|100285548|100216685|100273700|100283587
	up	Metabolic pathways	zma01100	1.57664e-26	542108|100382013|103637104|100282930|100381695|100193796|100286107|100284154|542737|100281162|100279574|100282971|100272244|100191757|100283193|100192349|542107|542342|100284018|100216724|100283867|100274427|100216722|103644222|103643294|100284817|103630226|103641120|100272716|103652600|100284080|100382657|541841|100170240|103645840|103654926|541849|542359|100384769|100283341|100194360|100280304|…
		Biosynthesis of secondary metabolites	zma01110	1.87396e-20	100282930|100170240|103646666|100286107|542737|100279574|103650768|100283193|100192349|542342|100284018|100216722|103641120|103652600|100284080|100382657|103631716|103641082|103654926|542359|100384769|100283341|103627438|100191539|100284124|103633249|100191532|100281822|732803|103644282|100283031|100192900|103634611|542651|100191179|541919|100281698|732811|100193796|100282324|100101531|100194360|…
		Carbon metabolism	zma01200	2.00809e-08	542759|100279290|100279513|100191460|541958|100192900|103634611|103646525|100279574|103650768|100282207|100280823|732811|100193796|100216722|100272999|100274026|100284817|100216648|101202696|100272913|606466|100283899|542333|100284080|103645840|100193743|542177|541946|103630633|100191532|100282233|100280321|103633249|542374|100284103|103646666
		Glycolysis / Gluconeogenesis	zma00010	2.65968e-07	100382449|732811|100192900|103634611|103646525|542651|103650768|100193279|542364|100280823|100382182|542363|100272999|100279403|541919|100272913|606466|100283899|542333|542177|103630633|100282233|542376|100284103
		Biosynthesis of amino acids	zma01230	1.74069e-05	100279513|103644282|541958|103634611|100280823|732811|103646666|100282324|100193695|100216722|100272999|100274026|100284817|100194360|100272913|606466|732803|100281038|100283899|100192349|100276497|100284080|103645840|542177|103630633|100191532|100501272|100280321|542333|100284499
		Pyruvate metabolism	zma00620	4.17739e-05	542759|100282233|100193279|101202696|542374|100284103|606466|100283899|542319|100191460|100192900|100382449|100272999|100193743|542177|103646525
		Amino sugar and nucleotide sugar metabolism	zma00520	0.000172936	100280704|542107|542108|103650768|100502178|100274471|100382003|100383103|100283867|100381610|100274481|100101531|100279996|100284387|100272968|542737|103630226|100274400|541902
		Fatty acid metabolism	zma01212	0.000544964	100191179|100280714|100281785|100280304|101202696|100383523|100193519|542319|100281457|100283153|542359|103634953
		Purine metabolism	zma00230	0.000772332	100283341|100283899|100279797|100272244|103640445|606466|100284878|100193051|100273583|100275070|100383569|100272999|103625889|542148|542177
		alpha-Linolenic acid metabolism	zma00592	0.00132517	732829|732815|100037829|732822|542363|100281822|100282132|100191566|542364
		Starch and sucrose metabolism	zma00500	0.00169547	100281579|103650768|100285259|100501706|542108|100502178|542342|100170240|100216724|542318|100101531|542107|542737|100285860|107546758|100502335|541902
		Fructose and mannose metabolism	zma00051	0.0039248	103650768|542108|100502178|100272913|100280823|100382182|100283867|542107|100274471|103630633
		Fatty acid biosynthesis	zma00061	0.00549503	100284340|100280714|100281785|100280304|100383523|100193519|100281457|542319
		Glycerophospholipid metabolism	zma00564	0.00568215	103637104|100191201|100283193|100284789|100284124|100273469|100282930|100282132|100191227|100191566|100383215|100272401|100274532
		Fatty acid degradation	zma00071	0.00584588	100281785|101202696|100383523|542364|542363|100281457|100283153|100382449
		Butanoate metabolism	zma00650	0.00748055	100381655|100384769|101202696|100283153|100285783|100282207
		Glyoxylate and dicarboxylate metabolism	zma00630	0.0110341	100191532|100285908|100282207|101202696|103633249|100193796|103646525|100193743|541946|100279574
		Phenylpropanoid biosynthesis	zma00940	0.0114526	103626369|542463|100272756|100191539|103637741|100286338|541913|100192080|100382657|103654125|100274427|100194386|100284998|107457598|103653944|100502335|100281042
		Cysteine and methionine metabolism	zma00270	0.0114526	100193743|100193279|100280321|103645840|100283015|100282324|541958|100216722|541873|100284817|100194360|100285862
		Carbon fixation in photosynthetic organisms	zma00710	0.0114526	542759|542374|100272913|100280823|103646666|100279513|542333|100191460|100193743|100279574
		Selenocompound metabolism	zma00450	0.0124428	103640445|103625889|100191757|100285862|541786
		Flavonoid biosynthesis	zma00941	0.0140747	100283088|100191539|100284018|100272756|100286107|100194386|100284998
		Terpenoid backbone biosynthesis	zma00900	0.014192	100384769|101202696|542023|100276918|100285783|606430|100276550|100282878
		Fatty acid elongation	zma00062	0.0161176	100191179|103655094|100281789|100283031|542359|103634953
		Biosynthesis of secondary metabolites - unclassified	zma00999	0.0192856	100284998|103637741|103653944|100272756
		Diterpenoid biosynthesis	zma00904	0.0192856	542165|103636636|103627438|103641082|100274015
		Synthesis and degradation of ketone bodies	zma00072	0.0243988	100285783|100384769|101202696
		Plant hormone signal transduction	zma04075	0.0243988	103634514|100502214|103642058|100282637|100193827|541638|100284071|100191280|103630796|100273512|100272504|542407|100383746|103648032|103632809|100281166|542586|103647454|100384045|732762|100285752
		Plant-pathogen interaction	zma04626	0.0258796	100280693|100191751|100382070|100384473|100280890|100281015|100281460|100280399|100383746|100283599|606408|103650717|100286265|100281160
		Benzoxazinoid biosynthesis	zma00402	0.0279104	100277344|541977|100274317
		Tryptophan metabolism	zma00380	0.0279104	100272716|101202696|542228|100283153|100282971|100382449|100192876
		Citrate cycle (TCA cycle)	zma00020	0.0299911	100273868|100216648|100282233|100284103|100193743|100192900|100274026|103635086
		Pentose phosphate pathway	zma00030	0.0380584	100272913|100279290|100382182|103646666|100284080|100279513|103630633
		Ubiquinone and other terpenoid-quinone biosynthesis	zma00130	0.0380584	100283201|100285365|103637741|100272756|100284998|103653944
su	down	Butanoate metabolism	zma00650	0.00702628	100284394|100274017|103631410
	up	NA	NA	NA	NA
