# Supplementary material for: Genetic Perturbation of the Starch Biosynthesis in Maize Endosperm Reveals Sugar-Responsive Gene Networks
Source: Front Plant Sci. 2022 Feb 8;12:800326. doi: 10.3389/fpls.2021.800326 (PMC8861272; doi:10.3389/fpls.2021.800326)
Supplement: Supplementary file 1 [file Data_Sheet_1.zip › 12-27-2021_10.3389-fpls.2021.800326/Table 3_v1.XLSX]

## Sheet: Sheet1
Genetic perturbation of the maize endosperm reveals sugar-responsive gene networks. Finegan et al., 2021
Table S3. Gene Ontology (GO) term enrichment analysis results for all DE genes grouped by developmental stage, mutation, and direction of expression change.
Timepoint	Mutant	DE Direction	GO ID	GO Term
14 DAP	sh2	down	GO:0005471	ATP:ADP antiporter activity
			GO:0006862	nucleotide transport
			GO:0004014	adenosylmethionine decarboxylase activity
			GO:0006597	spermine biosynthetic process
			GO:0008295	spermidine biosynthetic process
			GO:0045454	cell redox homeostasis
			GO:0016226	iron-sulfur cluster assembly
		up	GO:0008081	phosphoric diester hydrolase activity
			GO:0006952	defense response
			GO:0004455	ketol-acid reductoisomerase activity
			GO:0009082	branched-chain amino acid biosynthetic process
			GO:0009247	glycolipid biosynthetic process
			GO:0043169	cation binding
			GO:0010277	chlorophyllide a oxygenase [overall] activity
			GO:0015098	molybdate ion transmembrane transporter activity
			GO:0015689	molybdate ion transport
			GO:0003854	3-beta-hydroxy-delta5-steroid dehydrogenase activity
			GO:0009733	response to auxin
			GO:0004743	pyruvate kinase activity
			GO:0030955	potassium ion binding
			GO:0006694	steroid biosynthetic process
			GO:0051537	2 iron, 2 sulfur cluster binding
	su1	down	NA	NA
		up	NA	NA
21 DAP	sh2	down	GO:0004061	arylformamidase activity
			GO:0019441	tryptophan catabolic process to kynurenine
			GO:0005992	trehalose biosynthetic process
			GO:0016655	oxidoreductase activity, acting on NAD(P)H, quinone or similar compound as acceptor
			GO:0010207	photosystem II assembly
			GO:0005985	sucrose metabolic process
			GO:0016157	sucrose synthase activity
			GO:0015979	photosynthesis
			GO:0003879	ATP phosphoribosyltransferase activity
			GO:0005665	RNA polymerase II, core complex
			GO:0009523	photosystem II
			GO:0000272	polysaccharide catabolic process
			GO:0016161	beta-amylase activity
			GO:0006366	transcription by RNA polymerase II
			GO:0006879	cellular iron ion homeostasis
			GO:0006355	regulation of transcription, DNA-templated
			GO:0003852	2-isopropylmalate synthase activity
			GO:0004146	dihydrofolate reductase activity
			GO:0004751	ribose-5-phosphate isomerase activity
			GO:0006996	organelle organization
			GO:0008290	F-actin capping protein complex
			GO:0009052	pentose-phosphate shunt, non-oxidative branch
			GO:0009098	leucine biosynthetic process
			GO:0033743	peptide-methionine (R)-S-oxide reductase activity
			GO:0046654	tetrahydrofolate biosynthetic process
			GO:0051016	barbed-end actin filament capping
		up	GO:0055114	oxidation-reduction process
			GO:0016491	oxidoreductase activity
			GO:0004743	pyruvate kinase activity
			GO:0030955	potassium ion binding
			GO:0006096	glycolytic process
			GO:0008184	glycogen phosphorylase activity
			GO:0004421	hydroxymethylglutaryl-CoA synthase activity
			GO:0006308	DNA catabolic process
			GO:0016616	oxidoreductase activity, acting on the CH-OH group of donors, NAD or NADP as acceptor
			GO:0006633	fatty acid biosynthetic process
			GO:0004367	glycerol-3-phosphate dehydrogenase [NAD+] activity
			GO:0046168	glycerol-3-phosphate catabolic process
			GO:0009116	nucleoside metabolic process
			GO:0006629	lipid metabolic process
			GO:0000079	regulation of cyclin-dependent protein serine/threonine kinase activity
			GO:0019901	protein kinase binding
			GO:0000814	ESCRT II complex
			GO:0003919	FMN adenylyltransferase activity
			GO:0004375	glycine dehydrogenase (decarboxylating) activity
			GO:0004451	isocitrate lyase activity
			GO:0006546	glycine catabolic process
			GO:0050790	regulation of catalytic activity
			GO:0071985	multivesicular body sorting pathway
			GO:0008610	lipid biosynthetic process
			GO:0042626	ATPase activity, coupled to transmembrane movement of substances
			GO:0016614	oxidoreductase activity, acting on CH-OH group of donors
			GO:0003756	protein disulfide isomerase activity
			GO:0004019	adenylosuccinate synthase activity
			GO:0004144	diacylglycerol O-acyltransferase activity
			GO:0004315	3-oxoacyl-[acyl-carrier-protein] synthase activity
			GO:0008685	2-C-methyl-D-erythritol 2,4-cyclodiphosphate synthase activity
			GO:0016671	oxidoreductase activity, acting on a sulfur group of donors, disulfide as acceptor
			GO:0045017	glycerolipid biosynthetic process
	su1	down	NA	NA
		up	GO:0009579	thylakoid
			GO:0016831	carboxy-lyase activity
			GO:0019752	carboxylic acid metabolic process
			GO:0015979	photosynthesis
			GO:0030170	pyridoxal phosphate binding
			GO:0030001	metal ion transport
28 DAP	sh2	down	GO:0010207	photosystem II assembly
			GO:0005992	trehalose biosynthetic process
			GO:0005665	RNA polymerase II, core complex
			GO:0006629	lipid metabolic process
			GO:0015979	photosynthesis
			GO:0000272	polysaccharide catabolic process
			GO:0016161	beta-amylase activity
			GO:0006366	transcription by RNA polymerase II
			GO:0010242	oxygen evolving activity
			GO:0042549	photosystem II stabilization
			GO:0045454	cell redox homeostasis
			GO:0009611	response to wounding
			GO:0008408	3'-5' exonuclease activity
			GO:0003852	2-isopropylmalate synthase activity
			GO:0004751	ribose-5-phosphate isomerase activity
			GO:0009052	pentose-phosphate shunt, non-oxidative branch
			GO:0009098	leucine biosynthetic process
			GO:0005985	sucrose metabolic process
			GO:0006139	nucleobase-containing compound metabolic process
			GO:0016157	sucrose synthase activity
			GO:0004061	arylformamidase activity
			GO:0005471	ATP:ADP antiporter activity
			GO:0006862	nucleotide transport
			GO:0009793	embryo development ending in seed dormancy
			GO:0019441	tryptophan catabolic process to kynurenine
			GO:0031124	mRNA 3'-end processing
		up	GO:0030599	pectinesterase activity
			GO:0042545	cell wall modification
			GO:0004367	glycerol-3-phosphate dehydrogenase [NAD+] activity
			GO:0004478	methionine adenosyltransferase activity
			GO:0006556	S-adenosylmethionine biosynthetic process
			GO:0046168	glycerol-3-phosphate catabolic process
			GO:0000079	regulation of cyclin-dependent protein serine/threonine kinase activity
			GO:0019901	protein kinase binding
			GO:0016616	oxidoreductase activity, acting on the CH-OH group of donors, NAD or NADP as acceptor
			GO:0016772	transferase activity, transferring phosphorus-containing groups
			GO:0055114	oxidation-reduction process
			GO:0000814	ESCRT II complex
			GO:0003922	GMP synthase (glutamine-hydrolyzing) activity
			GO:0004375	glycine dehydrogenase (decarboxylating) activity
			GO:0006177	GMP biosynthetic process
			GO:0006546	glycine catabolic process
			GO:0019310	inositol catabolic process
			GO:0050113	inositol oxygenase activity
			GO:0071985	multivesicular body sorting pathway
			GO:0005092	GDP-dissociation inhibitor activity
			GO:0007264	small GTPase mediated signal transduction
			GO:0006629	lipid metabolic process
			GO:0009579	thylakoid
			GO:0006952	defense response
			GO:0005992	trehalose biosynthetic process
			GO:0010181	FMN binding
			GO:0006725	cellular aromatic compound metabolic process
			GO:0008184	glycogen phosphorylase activity
			GO:0008198	ferrous iron binding
			GO:0070402	NADPH binding
			GO:0004175	endopeptidase activity
			GO:0019773	proteasome core complex, alpha-subunit complex
			GO:0016779	nucleotidyltransferase activity
			GO:0016491	oxidoreductase activity
			GO:0006633	fatty acid biosynthetic process
	su1	down	GO:0046872	metal ion binding
			GO:0043565	sequence-specific DNA binding
			GO:0030170	pyridoxal phosphate binding
			GO:0030001	metal ion transport
			GO:0004471	malate dehydrogenase (decarboxylating) (NAD+) activity
			GO:0008233	peptidase activity
			GO:0016831	carboxy-lyase activity
			GO:0019752	carboxylic acid metabolic process
		up	GO:0005840	ribosome
			GO:0006412	translation
			GO:0003735	structural constituent of ribosome
			GO:0000079	regulation of cyclin-dependent protein serine/threonine kinase activity
			GO:0019901	protein kinase binding
			GO:0004175	endopeptidase activity
			GO:0019773	proteasome core complex, alpha-subunit complex
