# Supplementary material for: Genetic Perturbation of the Starch Biosynthesis in Maize Endosperm Reveals Sugar-Responsive Gene Networks
Source: Front Plant Sci. 2022 Feb 8;12:800326. doi: 10.3389/fpls.2021.800326 (PMC8861272; doi:10.3389/fpls.2021.800326)
Supplement: Supplementary file 1 [file Data_Sheet_1.zip › 12-27-2021_10.3389-fpls.2021.800326/Table 4_v1.CSV]

Genetic perturbation of the maize endosperm reveals sugar-responsive gene networks. Finegan et al., 2021
Table S4. Significantly differentially expressed genes in su1 endosperm compared to Wt endosperm. Comparisons made within developmental stages.
B73v5eb	14_log2FoldChange	21_log2FoldChange	28_log2FoldChange	21_shelf_log2FoldChange	all.log2FoldChange	Avg_log2FoldChange	PFAM	Domain	IPR	Annot	B73v4	E.C..Number	Enzyme.Name	function.
Zm00001eb172150	NA	NA	NA	NA	-27.37850105	-27.37850105	NA	NA	NA	NA	Zm00001d049502;	NA	NA	Protein of unknown function
Zm00001eb437790	NA	NA	NA	NA	-26.80362598	-26.80362598	PF00318	Ribosomal protein S2	IPR001865	Ribosomal protein S2	NA	NA	NA	NA
Zm00001eb376140	NA	NA	-26.32237153	NA	-24.19925812	-25.26081482	NA	NA	NA	NA	Zm00001d045268;	NA	NA	NA
Zm00001eb004410	NA	NA	-25.08145173	NA	NA	-25.08145173	NA	NA	NA	NA	Zm00001d027729;	NA	NA	NA
Zm00001eb004720	NA	NA	NA	NA	-24.24891354	-24.24891354	NA	NA	NA	NA	Zm00001d027760;	NA	NA	NA
Zm00001eb441430	NA	-23.60760048	NA	NA	NA	-23.60760048	PF16639	Apocytochrome F; N-terminal	IPR024094	Cytochrome f large domain	NA	NA	NA	NA
Zm00001eb283290	NA	NA	NA	NA	-23.12752536	-23.12752536	NA	NA	NA	NA	Zm00001d037656;	NA	NA	NA
Zm00001eb437180	NA	NA	NA	NA	-23.03156397	-23.03156397	PF16639	Apocytochrome F; N-terminal	IPR024094	Cytochrome f large domain	NA	NA	NA	NA
Zm00001eb438850	NA	-22.67318854	NA	NA	NA	-22.67318854	PF00032	Cytochrome b(C-terminal)/b6/petD	IPR005798	Cytochrome b/b6; C-terminal	NA	NA	NA	NA
Zm00001eb053980	-20.67349868	NA	NA	NA	NA	-20.67349868	NA	NA	NA	NA	Zm00001d033617;	NA	NA	ATXR3 Histone-lysine N-methyltransferase ATXR3 (Arabidopsis thaliana OX=3702)
Zm00001eb353440	-20.36118399	NA	NA	NA	NA	-20.36118399	PF04765	Protein of unknown function (DUF616)	IPR006852	Protein of unknown function DUF616	Zm00001d010782;	NA	NA	NA
Zm00001eb345210	NA	-17.65819171	NA	NA	NA	-17.65819171	PF00454	Phosphatidylinositol 3- and 4-kinase	IPR000403	Phosphatidylinositol 3-/4-kinase; catalytic domain	Zm00001d009741;	NA	NA	NA
Zm00001eb183960	-17.35099229	NA	NA	NA	NA	-17.35099229	NA	NA	NA	NA		NA	NA	NA
Zm00001eb067000	NA	NA	-7.100246819	NA	NA	-7.100246819	PF00646	F-box domain	IPR001810	F-box domain	Zm00001d001923;Zm00001d001917;	NA	NA	NA
Zm00001eb150030	NA	NA	NA	NA	-5.334712236	-5.334712236	NA	NA	NA	NA	Zm00001d043119;	NA	NA	NA
Zm00001eb144010	NA	NA	-4.989046467	NA	NA	-4.989046467	PF01490	Transmembrane amino acid transporter protein	IPR013057	Amino acid transporter; transmembrane domain	Zm00001d042438;	NA	NA	PROT1 Proline transporter 1 (Arabidopsis thaliana OX=3702)
Zm00001eb315490	NA	NA	-4.176216574	NA	NA	-4.176216574	PF02798	Glutathione S-transferase; N-terminal domain	IPR004045	Glutathione S-transferase; N-terminal	Zm00001d020780;Zm00001d020781;	NA	NA	PUP3 Purine permease 3 (Arabidopsis thaliana OX=3702)
Zm00001eb315490	NA	NA	-4.176216574	NA	NA	-4.176216574	PF02798	Glutathione S-transferase; N-terminal domain	IPR004045	Glutathione S-transferase; N-terminal	Zm00001d020780;Zm00001d020781;	NA	NA	Glutathione transferase GST 23 (Zea mays OX=4577)
Zm00001eb339960	NA	NA	-4.16147533	NA	NA	-4.16147533	NA	NA	NA	NA	Zm00001d009083;	NA	NA	NA
Zm00001eb088730	NA	NA	-3.939943298	NA	NA	-3.939943298	PF00314	Thaumatin family	IPR001938	Thaumatin family	Zm00001d004437;	NA	NA	TL1 Thaumatin-like protein 1a (Malus domestica OX=3750)
Zm00001eb295510	NA	NA	-3.582793005	NA	NA	-3.582793005	NA	NA	NA	NA	Zm00001d038974;	NA	NA	FKBP62 Peptidyl-prolyl cis-trans isomerase FKBP62 (Arabidopsis thaliana OX=3702)
Zm00001eb295510	NA	NA	-3.582793005	NA	NA	-3.582793005	NA	NA	NA	NA	Zm00001d038974;	NA	NA	RPL21M 50S ribosomal protein L21
Zm00001eb033200	NA	NA	-3.452328642	NA	NA	-3.452328642	NA	NA	NA	NA	Zm00001d031228;	NA	NA	NA
Zm00001eb281980	NA	NA	-4.480162949	NA	-2.086962467	-3.283562708	PF00202	Aminotransferase class-III	IPR005814	Aminotransferase class-III	Zm00001d037507;	NA	NA	NA
Zm00001eb049190	NA	NA	-3.237021809	NA	NA	-3.237021809	NA	NA	NA	NA	Zm00001d033098;	NA	NA	Protein of unknown function
Zm00001eb008940	NA	NA	NA	NA	-3.022337125	-3.022337125	PF08276	PAN-like domain	IPR003609	PAN/Apple domain	Zm00001d028245;	NA	NA	At2g19130 G-type lectin S-receptor-like serine/threonine-protein kinase At2g19130 (Arabidopsis thaliana OX=3702)
Zm00001eb409910	NA	NA	-3.008420185	NA	NA	-3.008420185	NA	NA	NA	NA	Zm00001d023799;Zm00001d023800;	NA	NA	Protein of unknown function
Zm00001eb017350	NA	NA	-2.96952504	NA	NA	-2.96952504	PF03171	2OG-Fe(II) oxygenase superfamily	IPR005123	Oxoglutarate/iron-dependent dioxygenase	Zm00001d029218;	NA	NA	NCS1 S-norcoclaurine synthase 1 (Coptis japonica OX=3442)
Zm00001eb076800	NA	NA	-2.908375338	NA	NA	-2.908375338	PF00857	Isochorismatase family	IPR000868	Isochorismatase-like	Zm00001d002965;	NA	NA	NA
Zm00001eb313950	NA	NA	-2.817152364	NA	NA	-2.817152364	PF05564	Dormancy/auxin associated protein	IPR008406	Dormancy/auxin associated protein	Zm00001d020607;	NA	NA	At1g56220 Dormancy-associated protein homolog 3 (Arabidopsis thaliana OX=3702)
Zm00001eb258220	NA	NA	-2.76871105	NA	NA	-2.76871105	PF02309	AUX/IAA family	IPR033389	AUX/IAA domain	Zm00001d018414;	NA	NA	NA
Zm00001eb035160	NA	NA	NA	NA	-2.766299889	-2.766299889	PF02990	Endomembrane protein 70	IPR004240	Nonaspanin (TM9SF)	Zm00001d031462;	NA	NA	NA
Zm00001eb055260	NA	NA	-2.741131665	NA	NA	-2.741131665	NA	NA	NA	NA	Zm00001d033782;	NA	NA	Protein of unknown function
Zm00001eb019580	NA	NA	-2.70271212	NA	NA	-2.70271212	PF03619	Organic solute transporter Ostalpha	IPR005178	Organic solute transporter subunit alpha/Transmembrane protein 184	Zm00001d029461;Zm00001d029462;	NA	NA	ITIH1 Inter-alpha-trypsin inhibitor heavy chain H1 (Homo sapiens OX=9606)
Zm00001eb019580	NA	NA	-2.70271212	NA	NA	-2.70271212	PF03619	Organic solute transporter Ostalpha	IPR005178	Organic solute transporter subunit alpha/Transmembrane protein 184	Zm00001d029461;Zm00001d029462;	NA	NA	DDB
Zm00001eb019580	NA	NA	-2.70271212	NA	NA	-2.70271212	PF03619	Organic solute transporter Ostalpha	IPR005178	Organic solute transporter subunit alpha/Transmembrane protein 184	Zm00001d029461;Zm00001d029462;	NA	NA	Itih4 Inter alpha-trypsin inhibitor
Zm00001eb343090	NA	NA	-2.700497344	NA	NA	-2.700497344	PF01554	MatE	IPR002528	Multi antimicrobial extrusion protein	Zm00001d009494;	NA	NA	DTX12 Protein DETOXIFICATION 12 (Arabidopsis thaliana OX=3702)
Zm00001eb343090	NA	NA	-2.700497344	NA	NA	-2.700497344	PF01554	MatE	IPR002528	Multi antimicrobial extrusion protein	Zm00001d009494;	NA	NA	DTX14 Protein DETOXIFICATION 14 (Arabidopsis thaliana OX=3702)
Zm00001eb343090	NA	NA	-2.700497344	NA	NA	-2.700497344	PF01554	MatE	IPR002528	Multi antimicrobial extrusion protein	Zm00001d009494;	NA	NA	DTX10 Protein DETOXIFICATION 10 (Arabidopsis thaliana OX=3702)
Zm00001eb379310	NA	NA	-2.698330952	NA	NA	-2.698330952	PF00892	EamA-like transporter family	IPR000620	EamA domain	Zm00001d045582;	NA	NA	At5g47470 WAT1-related protein At5g47470 (Arabidopsis thaliana OX=3702)
Zm00001eb422690	NA	NA	-2.649289838	NA	NA	-2.649289838	PF13664	Domain of unknown function (DUF4149)	IPR025423	Domain of unknown function DUF4149	Zm00001d025434;	NA	NA	PPD2 PsbP domain-containing protein 2
Zm00001eb085040	NA	NA	-2.616586553	NA	NA	-2.616586553	PF12734	Cysteine-rich TM module stress tolerance	IPR028144	Cysteine-rich transmembrane CYSTM domain	Zm00001d003912;	NA	NA	Protein of unknown function
Zm00001eb106950	NA	NA	-2.586592762	NA	NA	-2.586592762	PF05553	Cotton fibre expressed protein	IPR008480	Protein of unknown function DUF761; plant	Zm00001d006601;	NA	NA	Protein of unknown function
Zm00001eb086700	NA	NA	-2.53629507	NA	NA	-2.53629507	PF00403	Heavy-metal-associated domain	IPR006121	Heavy metal-associated domain; HMA	Zm00001d004138;	NA	NA	NA
Zm00001eb284250	NA	NA	-2.524101916	NA	NA	-2.524101916	PF00642	Zinc finger C-x8-C-x5-C-x3-H type (and similar)	IPR000571	Zinc finger; CCCH-type	Zm00001d037769;	NA	NA	Os05g0195200 Zinc finger CCCH domain-containing protein 35 (Oryza sativa subsp. japonica OX=39947)
Zm00001eb339080	NA	NA	-2.522577649	NA	NA	-2.522577649	PF17862	AAA+ lid domain	IPR041569	AAA ATPase; AAA+ lid domain	Zm00001d008983;	NA	NA	Protein of unknown function
Zm00001eb339080	NA	NA	-2.522577649	NA	NA	-2.522577649	PF17862	AAA+ lid domain	IPR041569	AAA ATPase; AAA+ lid domain	Zm00001d008983;	NA	NA	SPCC24B10.10c Uncharacterized AAA domain-containing protein C24B10.10c (Schizosaccharomyces pombe (strain 972 / ATCC 24843) OX=284812)
Zm00001eb060670	NA	NA	-2.503648601	NA	NA	-2.503648601	PF00447	HSF-type DNA-binding	IPR000232	Heat shock factor (HSF)-type; DNA-binding	Zm00001d034433;	NA	NA	NA
Zm00001eb076150	NA	NA	-2.476933215	NA	NA	-2.476933215	PF00892	EamA-like transporter family	IPR000620	EamA domain	Zm00001d002893;	NA	NA	At1g25270 WAT1-related protein At1g25270 (Arabidopsis thaliana OX=3702)
Zm00001eb330160	NA	NA	-3.311999254	-2.101201298	-1.946419857	-2.453206803	PF00069	Protein kinase domain	IPR000719	Protein kinase domain	Zm00001d022492;	NA	NA	RLCK185 Receptor-like cytoplasmic kinase 185 (Oryza sativa subsp. japonica OX=39947)
Zm00001eb416640	NA	NA	NA	-2.445860362	NA	-2.445860362	NA	NA	NA	NA	Zm00001d024659;	NA	NA	Protein of unknown function
Zm00001eb366870	NA	NA	-3.151302926	NA	-1.71713504	-2.434218983	PF00111	2Fe-2S iron-sulfur cluster binding domain	IPR001041	2Fe-2S ferredoxin-type iron-sulfur binding domain	Zm00001d012293;	NA	NA	FDX6 Ferredoxin-6
Zm00001eb018700	NA	NA	-2.355180092	NA	NA	-2.355180092	PF00400	WD domain; G-beta repeat	IPR001680	WD40 repeat	Zm00001d029366;	NA	NA	SPBC2A9.03 Uncharacterized WD repeat-containing protein C2A9.03 (Schizosaccharomyces pombe (strain 972 / ATCC 24843) OX=284812)
Zm00001eb371530	NA	NA	-2.285733143	NA	NA	-2.285733143	PF00011	Hsp20/alpha crystallin family	IPR002068	Alpha crystallin/Hsp20 domain	Zm00001d044728;	NA	NA	HSP16.0 16.0 kDa heat shock protein
Zm00001eb401340	NA	NA	-2.273251362	NA	NA	-2.273251362	PF00397	WW domain	IPR001202	WW domain	Zm00001d048215;	NA	NA	Protein of unknown function
Zm00001eb044080	NA	NA	-2.270934032	NA	NA	-2.270934032	NA	NA	NA	NA	Zm00001d032519;	NA	NA	Protein of unknown function
Zm00001eb147250	NA	NA	NA	NA	-2.264890367	-2.264890367	PF12697	Alpha/beta hydrolase family	IPR000073	Alpha/beta hydrolase fold-1	Zm00001d042780;	NA	NA	Protein of unknown function
Zm00001eb201800	NA	NA	NA	-2.207488858	NA	-2.207488858	NA	NA	NA	NA	Zm00001d053108;	NA	NA	NA
Zm00001eb395500	NA	NA	-2.194783647	NA	NA	-2.194783647	PF02987	Late embryogenesis abundant protein	IPR004238	Late embryogenesis abundant protein; LEA_4 subgroup	Zm00001d047567;	NA	NA	LEA17 Late embryogenesis abundant protein 17 (Oryza sativa subsp. japonica OX=39947)
Zm00001eb060260	NA	NA	-2.176286503	NA	NA	-2.176286503	PF01799	[2Fe-2S] binding domain	IPR002888	[2Fe-2S]-binding	Zm00001d034388;	NA	NA	NA
Zm00001eb005250	NA	NA	-2.167689992	NA	NA	-2.167689992	NA	NA	NA	NA	Zm00001d027832;	NA	NA	Late embryogenesis abundant protein D-29 (Gossypium hirsutum OX=3635)
Zm00001eb217350	NA	NA	-2.15909316	NA	NA	-2.15909316	PF07526	Associated with HOX	IPR006563	POX domain	Zm00001d013547;	NA	NA	BLH6 BEL1-like homeodomain protein 6 (Arabidopsis thaliana OX=3702)
Zm00001eb402590	NA	NA	-2.137999836	NA	NA	-2.137999836	NA	NA	NA	NA	Zm00001d048348;	NA	NA	Protein of unknown function
Zm00001eb159030	NA	NA	NA	NA	-2.137985812	-2.137985812	PF00571	CBS domain	IPR000644	CBS domain	Zm00001d044124;	NA	NA	KING1 SNF1-related protein kinase regulatory subunit gamma-1 (Arabidopsis thaliana OX=3702)
Zm00001eb155430	NA	NA	-2.131534169	NA	NA	-2.131534169	NA	NA	NA	NA	Zm00001d043709;	NA	NA	NA
Zm00001eb232620	NA	NA	-2.125664599	NA	NA	-2.125664599	PF00571	CBS domain	IPR000644	CBS domain	Zm00001d015309;Zm00001d015310;	NA	NA	NA
Zm00001eb196880	NA	NA	-2.125297372	NA	NA	-2.125297372	PF00300	Histidine phosphatase superfamily (branch 1)	IPR013078	Histidine phosphatase superfamily; clade-1	Zm00001d052519;	NA	NA	2-carboxy-D-arabinitol-1-phosphatase (Triticum aestivum OX=4565)
Zm00001eb063430	NA	NA	-2.119921852	NA	NA	-2.119921852	PF08544	GHMP kinases C terminal	IPR013750	GHMP kinase; C-terminal domain	Zm00001d034733;	NA	NA	GAL1 Galactokinase (Arabidopsis thaliana OX=3702)
Zm00001eb220700	NA	NA	-2.066645917	NA	NA	-2.066645917	NA	NA	NA	NA	Zm00001d013900;	NA	NA	Protein of unknown function
Zm00001eb148130	NA	NA	-2.066150898	NA	NA	-2.066150898	PF00481	Protein phosphatase 2C	IPR001932	PPM-type phosphatase domain	Zm00001d042886;	NA	NA	Os01g0846300 Probable protein phosphatase 2C 9 (Oryza sativa subsp. japonica OX=39947)
Zm00001eb037690	NA	NA	-2.058112152	NA	NA	-2.058112152	PF00282	Pyridoxal-dependent decarboxylase conserved domain	IPR002129	Pyridoxal phosphate-dependent decarboxylase	Zm00001d031749;	NA	NA	NA
Zm00001eb295650	NA	NA	-2.046338094	NA	NA	-2.046338094	PF14144	Seed dormancy control	IPR025422	Transcription factor TGA like domain	Zm00001d038990;	NA	NA	DOGL3 Protein DOG1-like 3 (Arabidopsis thaliana OX=3702)
Zm00001eb421070	NA	NA	-2.035490081	NA	NA	-2.035490081	NA	NA	NA	NA	Zm00001d025229;	NA	NA	Protein of unknown function
Zm00001eb413750	NA	NA	-2.027924575	NA	NA	-2.027924575	PF00304	Gamma-thionin family			Zm00001d024302;	NA	NA	Defensin-like protein 2 (Zea mays OX=4577)
Zm00001eb311940	NA	NA	-2.016852622	NA	NA	-2.016852622	PF12146	Serine aminopeptidase; S33	IPR022742	Serine aminopeptidase; S33	Zm00001d020380;	NA	NA	Rv0183 Monoacylglycerol lipase (Mycobacterium tuberculosis (strain ATCC 25618 / H37Rv) OX=83332)
Zm00001eb207110	NA	NA	NA	-1.992797266	NA	-1.992797266	PF00304	Gamma-thionin family			Zm00001d053785;	NA	NA	Protein of unknown function
Zm00001eb055730	NA	NA	-1.941517737	NA	NA	-1.941517737	PF03765	CRAL/TRIO; N-terminal domain	IPR011074	CRAL/TRIO; N-terminal domain	Zm00001d033837;	NA	NA	pitC Phosphatidylinositol transfer protein 3 (Dictyostelium discoideum OX=44689)
Zm00001eb055730	NA	NA	-1.941517737	NA	NA	-1.941517737	PF03765	CRAL/TRIO; N-terminal domain	IPR011074	CRAL/TRIO; N-terminal domain	Zm00001d033837;	NA	NA	Os04g0669600 Probable carboxylesterase Os04g0669600 (Oryza sativa subsp. japonica OX=39947)
Zm00001eb002620	NA	NA	NA	NA	-1.936836624	-1.936836624	PF00182	Chitinase class I	IPR000726	Glycoside hydrolase; family 19; catalytic	Zm00001d027525;Zm00001d027524;	NA	NA	Cht11 Chitinase 11 (Oryza sativa subsp. japonica OX=39947)
Zm00001eb228970	NA	NA	-1.936174055	NA	NA	-1.936174055	PF10296	Maintenance of mitochondrial morphology protein 1	IPR019411	MMM1 domain	Zm00001d014895;	NA	NA	Protein of unknown function
Zm00001eb150670	NA	NA	-1.905575527	NA	NA	-1.905575527	NA	NA	NA	NA	Zm00001d043190;	NA	NA	NSFBx Probable F-box protein At5g04010 (Arabidopsis thaliana OX=3702)
Zm00001eb337450	NA	NA	-1.899162455	NA	NA	-1.899162455	PF00642	Zinc finger C-x8-C-x5-C-x3-H type (and similar)	IPR000571	Zinc finger; CCCH-type	Zm00001d008812;	NA	NA	NA
Zm00001eb249940	NA	NA	-1.886981044	NA	NA	-1.886981044	PF00230	Major intrinsic protein	IPR000425	Major intrinsic protein	Zm00001d017526;	NA	NA	NA
Zm00001eb339150	NA	NA	NA	NA	-1.878751947	-1.878751947	PF00067	Cytochrome P450	IPR001128	Cytochrome P450	Zm00001d008987;	NA	NA	CYP71A1 Cytochrome P450 71A1 (Persea americana OX=3435)
Zm00001eb041000	NA	NA	-1.878720307	NA	NA	-1.878720307	NA	NA	NA	NA	Zm00001d032130;	NA	NA	Protein of unknown function
Zm00001eb421870	NA	NA	-1.87140678	NA	NA	-1.87140678	PF00069	Protein kinase domain	IPR000719	Protein kinase domain	Zm00001d025342;	NA	NA	KIPK1 Serine/threonine-protein kinase KIPK1 (Arabidopsis thaliana OX=3702)
Zm00001eb201840	NA	NA	NA	-2.427781225	-1.28171121	-1.854746218	NA	NA	NA	NA	Zm00001d053114;	NA	NA	Protein of unknown function
Zm00001eb060700	NA	NA	-1.84447887	NA	NA	-1.84447887	NA	NA	NA	NA	Zm00001d034435;	NA	NA	NA
Zm00001eb167310	NA	NA	-1.841142543	NA	NA	-1.841142543	PF00010	Helix-loop-helix DNA-binding domain	IPR011598	Myc-type; basic helix-loop-helix (bHLH) domain	Zm00001d048901;	NA	NA	BHLH062 Transcription factor BHLH062 (Oryza sativa subsp. japonica OX=39947)
Zm00001eb289480	NA	NA	NA	NA	-1.837271189	-1.837271189	PF07526	Associated with HOX	IPR006563	POX domain	Zm00001d038355;	NA	NA	BLH9 BEL1-like homeodomain protein 9 (Arabidopsis thaliana OX=3702)
Zm00001eb289480	NA	NA	NA	NA	-1.837271189	-1.837271189	PF07526	Associated with HOX	IPR006563	POX domain	Zm00001d038355;	NA	NA	BLH8 BEL1-like homeodomain protein 8 (Arabidopsis thaliana OX=3702)
Zm00001eb248720	NA	NA	-1.815822918	NA	NA	-1.815822918	PF01650	Peptidase C13 family	IPR001096	Peptidase C13; legumain	Zm00001d017399;	NA	NA	VPE1 Vacuolar-processing enzyme beta-isozyme 1 (Oryza sativa subsp. japonica OX=39947)
Zm00001eb000200	NA	NA	-1.806574504	NA	NA	-1.806574504	PF01277	Oleosin	IPR000136	Oleosin	Zm00001d027258;	NA	NA	OLE16 Oleosin 16 kDa (Bromus secalinus OX=4502)
Zm00001eb425660	NA	NA	-1.787706705	NA	NA	-1.787706705	PF02042	RWP-RK domain	IPR003035	RWP-RK domain	Zm00001d025757;	NA	NA	NLP2 Protein NLP2 (Oryza sativa subsp. japonica OX=39947)
Zm00001eb121240	NA	NA	-1.774853676	NA	NA	-1.774853676	NA	NA	NA	NA	Zm00001d039492;	NA	NA	MYBS3 Transcription factor MYBS3 (Oryza sativa subsp. japonica OX=39947)
Zm00001eb302040	NA	NA	NA	-1.760607775	NA	-1.760607775	NA	NA	NA	NA		NA	NA	NA
Zm00001eb172830	NA	NA	NA	-1.75101333	NA	-1.75101333	PF06639	Basal layer antifungal peptide (BAP)	IPR009540	Basal layer antifungal peptide	Zm00001d049576;	NA	NA	Protein of unknown function
Zm00001eb098220	NA	NA	-1.742026031	NA	NA	-1.742026031	PF00481	Protein phosphatase 2C	IPR001932	PPM-type phosphatase domain	Zm00001d005609;	NA	NA	NA
Zm00001eb264410	NA	NA	-1.740914459	NA	NA	-1.740914459	PF00536	SAM domain (Sterile alpha motif)	IPR001660	Sterile alpha motif domain	Zm00001d035270;	NA	NA	Protein of unknown function
Zm00001eb359000	NA	NA	-1.740163319	NA	NA	-1.740163319	NA	NA	NA	NA	Zm00001d011435;	NA	NA	Protein of unknown function
Zm00001eb064330	NA	NA	NA	NA	-1.7160854	-1.7160854	PF14009	Domain of unknown function (DUF4228)	IPR025322	Protein of unknown function DUF4228; plant	Zm00001d034827;	NA	NA	Protein of unknown function
Zm00001eb176850	NA	NA	-1.706482803	NA	NA	-1.706482803	PF02577	Bifunctional nuclease	IPR003729	Bifunctional nuclease domain	Zm00001d050043;	NA	NA	NA
Zm00001eb103170	NA	NA	-1.692636242	NA	NA	-1.692636242	PF00789	UBX domain	IPR001012	UBX domain	Zm00001d006176;	NA	NA	NA
Zm00001eb371140	NA	NA	-1.632497936	NA	NA	-1.632497936	PF03949	Malic enzyme; NAD binding domain	IPR012302	Malic enzyme; NAD-binding	Zm00001d012764;	NA	NA	NADP-dependent malic enzyme (Vitis vinifera OX=29760)
Zm00001eb351790	NA	NA	-1.630516004	NA	NA	-1.630516004	PF01161	Phosphatidylethanolamine-binding protein	IPR008914	Phosphatidylethanolamine-binding protein	Zm00001d010586;	NA	NA	MTH
Zm00001eb239380	NA	NA	-1.613680142	NA	NA	-1.613680142	PF00447	HSF-type DNA-binding	IPR000232	Heat shock factor (HSF)-type; DNA-binding	Zm00001d016255;	NA	NA	HSFC2A Heat stress transcription factor C-2a (Oryza sativa subsp. japonica OX=39947)
Zm00001eb402430	NA	NA	-1.606246653	NA	NA	-1.606246653	PF09366	Protein of unknown function (DUF1997)	IPR018971	Protein of unknown function DUF1997	Zm00001d048333;	NA	NA	Protein of unknown function
Zm00001eb281500	NA	NA	-1.606238074	NA	NA	-1.606238074	PF02453	Reticulon	IPR003388	Reticulon	Zm00001d037453;	NA	NA	RTNLB2 Reticulon-like protein B2 (Arabidopsis thaliana OX=3702)
Zm00001eb215030	NA	NA	-1.598077903	NA	NA	-1.598077903	PF01027	Inhibitor of apoptosis-promoting Bax1	IPR006214	Bax inhibitor 1-related	Zm00001d013289;	NA	NA	LFG4 Protein LIFEGUARD 4 (Arabidopsis thaliana OX=3702)
Zm00001eb191730	NA	NA	-1.593705468	NA	NA	-1.593705468	NA	NA	NA	NA	Zm00001d051952;	NA	NA	NA
Zm00001eb335140	NA	NA	-1.575589288	NA	NA	-1.575589288	NA	NA	NA	NA	Zm00001d008540;	NA	NA	Protein of unknown function
Zm00001eb174500	NA	NA	NA	NA	-1.570381253	-1.570381253	PF00139	Legume lectin domain	IPR001220	Legume lectin domain	Zm00001d049741;	NA	NA	LECRKS5 Probable L-type lectin-domain containing receptor kinase S.5 (Arabidopsis thaliana OX=3702)
Zm00001eb174620	NA	NA	NA	NA	-1.564904508	-1.564904508	PF00849	RNA pseudouridylate synthase	IPR006145	Pseudouridine synthase; RsuA/RluA	Zm00001d049760;	NA	NA	Os08g0520100 RNA pseudouridine synthase 3
Zm00001eb265530	NA	NA	-1.547913605	NA	NA	-1.547913605	NA	NA	NA	NA	Zm00001d035501;Zm00001d035500;Zm00001d035506;Zm00001d035505;	NA	NA	NA
Zm00001eb131100	NA	NA	NA	NA	-1.527901199	-1.527901199	PF00153	Mitochondrial carrier protein	IPR018108	Mitochondrial substrate/solute carrier	Zm00001d040726;	NA	NA	SLC25A44 Solute carrier family 25 member 44 (Pongo abelii OX=9601)
Zm00001eb291480	NA	NA	NA	NA	-1.526879392	-1.526879392	PF16845	Aspartic acid proteinase inhibitor	IPR000010	Cystatin domain	Zm00001d038558;	NA	NA	ICY Cysteine proteinase inhibitor (Hordeum vulgare OX=4513)
Zm00001eb051090	NA	NA	-1.517693028	NA	NA	-1.517693028	PF13923	Zinc finger; C3HC4 type (RING finger)			Zm00001d033322;	NA	NA	DRIP2 E3 ubiquitin protein ligase DRIP2 (Arabidopsis thaliana OX=3702)
Zm00001eb071050	NA	NA	NA	NA	-1.513538682	-1.513538682	PF14547	Hydrophobic seed protein	IPR027923	Hydrophobic seed protein domain	Zm00001d002347;	NA	NA	TPRP-F1 36.4 kDa proline-rich protein (Solanum lycopersicum OX=4081)
Zm00001eb314220	NA	NA	-1.501830414	NA	NA	-1.501830414	PF00112	Papain family cysteine protease	IPR000668	Peptidase C1A; papain C-terminal	Zm00001d020636;	NA	NA	CCP2 Cysteine proteinase 2 (Zea mays OX=4577)
Zm00001eb274850	NA	NA	-1.489697088	NA	NA	-1.489697088	PF04535	Domain of unknown function (DUF588)	IPR006702	Casparian strip membrane protein domain	Zm00001d036699;Zm00001d036700;	NA	NA	NA
Zm00001eb397600	NA	NA	-1.890899134	-1.199553483	-1.304860627	-1.465104415	PF00012	Hsp70 protein	IPR013126	Heat shock protein 70 family	Zm00001d047799;	NA	NA	BIPE2 Luminal-binding protein 2 (Zea mays OX=4577)
Zm00001eb397600	NA	NA	-1.890899134	-1.199553483	-1.304860627	-1.465104415	PF00012	Hsp70 protein	IPR013126	Heat shock protein 70 family	Zm00001d047799;	NA	NA	HSP70 Heat shock 70 kDa protein (Zea mays OX=4577)
Zm00001eb397600	NA	NA	-1.890899134	-1.199553483	-1.304860627	-1.465104415	PF00012	Hsp70 protein	IPR013126	Heat shock protein 70 family	Zm00001d047799;	NA	NA	MED37C Probable mediator of RNA polymerase II transcription subunit 37c (Arabidopsis thaliana OX=3702)
Zm00001eb397600	NA	NA	-1.890899134	-1.199553483	-1.304860627	-1.465104415	PF00012	Hsp70 protein	IPR013126	Heat shock protein 70 family	Zm00001d047799;	NA	NA	BIPE3 Luminal-binding protein 3 (Zea mays OX=4577)
Zm00001eb397600	NA	NA	-1.890899134	-1.199553483	-1.304860627	-1.465104415	PF00012	Hsp70 protein	IPR013126	Heat shock protein 70 family	Zm00001d047799;	NA	NA	HSP70 Heat shock cognate 70 kDa protein (Petunia hybrida OX=4102)
Zm00001eb344420	NA	NA	-1.448903846	NA	NA	-1.448903846	PF01277	Oleosin	IPR000136	Oleosin	Zm00001d009648;	NA	NA	OLE16 Oleosin 16 kDa (Oryza sativa subsp. japonica OX=39947)
Zm00001eb020010	NA	NA	NA	NA	-1.447283244	-1.447283244	PF12776	Myb/SANT-like DNA-binding domain	IPR024752	Myb/SANT-like domain	Zm00001d029515;	NA	NA	NA
Zm00001eb183950	NA	NA	-1.436795736	NA	NA	-1.436795736	PF00106	short chain dehydrogenase	IPR002347	Short-chain dehydrogenase/reductase SDR	Zm00001d050992;	NA	NA	KCR1 Very-long-chain 3-oxoacyl-CoA reductase 1 (Arabidopsis thaliana OX=3702)
Zm00001eb291130	NA	NA	-1.394522102	NA	NA	-1.394522102	NA	NA	NA	NA	Zm00001d038526;	NA	NA	NA
Zm00001eb257130	NA	NA	-1.742492897	NA	-1.033152622	-1.387822759	PF00011	Hsp20/alpha crystallin family	IPR002068	Alpha crystallin/Hsp20 domain	Zm00001d018298;	NA	NA	HSP18.6 18.6 kDa class III heat shock protein (Oryza sativa subsp. japonica OX=39947)
Zm00001eb172810	NA	NA	NA	NA	-1.382864777	-1.382864777	PF06639	Basal layer antifungal peptide (BAP)	IPR009540	Basal layer antifungal peptide		NA	NA	NA
Zm00001eb366040	NA	NA	-1.32125009	NA	NA	-1.32125009	PF09335	SNARE associated Golgi protein	IPR032816	SNARE associated Golgi protein	Zm00001d012205;	NA	NA	slr0305 TVP38/TMEM64 family membrane protein slr0305 (Synechocystis sp. (strain PCC 6803 / Kazusa) OX=1111708)
Zm00001eb010530	NA	NA	NA	NA	-1.295809045	-1.295809045	PF00011	Hsp20/alpha crystallin family	IPR002068	Alpha crystallin/Hsp20 domain	Zm00001d028408;	NA	NA	HSP26.7 26.7 kDa heat shock protein
Zm00001eb196180	NA	NA	NA	-1.291798057	NA	-1.291798057	PF07690	Major Facilitator Superfamily	IPR011701	Major facilitator superfamily	Zm00001d052435;	NA	NA	ZIFL1 Protein ZINC INDUCED FACILITATOR-LIKE 1 (Arabidopsis thaliana OX=3702)
Zm00001eb240650	NA	NA	-1.289096684	NA	NA	-1.289096684	PF00155	Aminotransferase class I and II	IPR004839	Aminotransferase; class I/classII	Zm00001d016441;	NA	NA	naat-A Nicotianamine aminotransferase A (Hordeum vulgare OX=4513)
Zm00001eb108330	NA	NA	NA	NA	-1.282845171	-1.282845171	PF03321	GH3 auxin-responsive promoter	IPR004993	GH3 family	Zm00001d006753;	NA	NA	NA
Zm00001eb091700	NA	NA	-1.282771407	NA	NA	-1.282771407	PF13638	PIN domain	IPR002716	PIN domain	Zm00001d004810;	NA	NA	PS1 FHA domain-containing protein PS1 (Arabidopsis thaliana OX=3702)
Zm00001eb141990	NA	NA	-1.262828577	NA	NA	-1.262828577	PF03190	Protein of unknown function; DUF255	IPR004879	Domain of unknown function DUF255	Zm00001d042191;	NA	NA	SPATA20 Spermatogenesis-associated protein 20 (Homo sapiens OX=9606)
Zm00001eb378210	NA	NA	-1.255230566	NA	NA	-1.255230566	PF02784	Pyridoxal-dependent decarboxylase; pyridoxal binding domain	IPR022644	Orn/DAP/Arg decarboxylase 2; N-terminal	Zm00001d045470;	NA	NA	ADC1 Arginine decarboxylase 1 (Oryza sativa subsp. japonica OX=39947)
Zm00001eb378280	NA	NA	-1.253220974	NA	NA	-1.253220974	PF00538	linker histone H1 and H5 family	IPR005818	Linker histone H1/H5; domain H15	Zm00001d045478;	NA	NA	Histone H1 (Solanum pennellii OX=28526)
Zm00001eb004490	NA	NA	-1.249904857	NA	NA	-1.249904857	NA	NA	NA	NA	Zm00001d027742;	NA	NA	Protein of unknown function
Zm00001eb334430	NA	NA	-1.240841177	NA	NA	-1.240841177	PF02803	Thiolase; C-terminal domain	IPR020617	Thiolase; C-terminal	Zm00001d008432;	NA	NA	At5g47720 Probable acetyl-CoA acetyltransferase
Zm00001eb309920	NA	NA	-1.240617027	NA	NA	-1.240617027	PF00481	Protein phosphatase 2C	IPR001932	PPM-type phosphatase domain	Zm00001d020100;	NA	NA	Os09g0325700 Probable protein phosphatase 2C 68 (Oryza sativa subsp. japonica OX=39947)
Zm00001eb259060	NA	NA	-1.235789882	NA	NA	-1.235789882	PF13671	AAA domain			Zm00001d018497;	NA	NA	LPA1 P-loop NTPase domain-containing protein LPA1 (Oryza sativa subsp. japonica OX=39947)
Zm00001eb325870	NA	NA	-1.232953713	NA	NA	-1.232953713	NA	NA	NA	NA	Zm00001d021957;	NA	NA	Protein of unknown function
Zm00001eb300470	NA	NA	NA	NA	-1.225569454	-1.225569454	PF03181	BURP domain	IPR004873	BURP domain	Zm00001d018837;	NA	NA	BURP4 BURP domain-containing protein 4 (Oryza sativa subsp. japonica OX=39947)
Zm00001eb126900	NA	NA	-1.225230985	NA	NA	-1.225230985	NA	NA	NA	NA	Zm00001d040190;	NA	NA	R40G3 Ricin B-like lectin R40G3 (Oryza sativa subsp. japonica OX=39947)
Zm00001eb015550	NA	NA	-1.209694995	NA	NA	-1.209694995	PF00085	Thioredoxin	IPR013766	Thioredoxin domain	Zm00001d028992;	NA	NA	Os03g0326500 Thioredoxin-like 1-2
Zm00001eb288390	NA	NA	-1.209021909	NA	NA	-1.209021909	PF13516	Leucine Rich repeat	IPR001611	Leucine-rich repeat	Zm00001d038224;	NA	NA	SKP2A F-box protein SKP2A (Arabidopsis thaliana OX=3702)
Zm00001eb023780	NA	NA	NA	NA	-1.206375747	-1.206375747	PF00249	Myb-like DNA-binding domain	IPR001005	SANT/Myb domain	Zm00001d029963;	NA	NA	MYBS2 Transcription factor MYBS2 (Oryza sativa subsp. japonica OX=39947)
Zm00001eb142250	NA	NA	-1.193155056	NA	NA	-1.193155056	PF00403	Heavy-metal-associated domain	IPR006121	Heavy metal-associated domain; HMA	Zm00001d042225;	NA	NA	Protein of unknown function
Zm00001eb142250	NA	NA	-1.193155056	NA	NA	-1.193155056	PF00403	Heavy-metal-associated domain	IPR006121	Heavy metal-associated domain; HMA	Zm00001d042225;	NA	NA	HIPP33 Heavy metal-associated isoprenylated plant protein 33 (Arabidopsis thaliana OX=3702)
Zm00001eb052450	NA	NA	NA	-1.185027521	NA	-1.185027521	PF00190	Cupin	IPR006045	Cupin 1	Zm00001d033447;	NA	NA	NA
Zm00001eb354610	NA	NA	-1.148675503	NA	NA	-1.148675503	NA	NA	NA	NA	Zm00001d010918;	NA	NA	NEAP2 Nuclear envelope-associated protein 2 (Arabidopsis thaliana OX=3702)
Zm00001eb354610	NA	NA	-1.148675503	NA	NA	-1.148675503	NA	NA	NA	NA	Zm00001d010918;	NA	NA	NEAP3 Nuclear envelope-associated protein 3 (Arabidopsis thaliana OX=3702)
Zm00001eb319560	NA	NA	-1.135039546	NA	NA	-1.135039546	PF12638	Staygreen protein	IPR024438	Staygreen protein	Zm00001d021288;	NA	NA	NA
Zm00001eb358660	NA	NA	-1.130840729	NA	NA	-1.130840729	PF04969	CS domain	IPR007052	CS domain	Zm00001d011401;Zm00001d011402;	NA	NA	NIP3-1 Aquaporin NIP3-1 (Zea mays OX=4577)
Zm00001eb358660	NA	NA	-1.130840729	NA	NA	-1.130840729	PF04969	CS domain	IPR007052	CS domain	Zm00001d011401;Zm00001d011402;	NA	NA	SGT1 Protein SGT1 homolog (Oryza sativa subsp. japonica OX=39947)
Zm00001eb145550	NA	NA	-1.124147777	NA	NA	-1.124147777	NA	NA	NA	NA	Zm00001d042603;	NA	NA	Protein of unknown function
Zm00001eb174330	NA	NA	NA	NA	-1.111319387	-1.111319387	PF03151	Triose-phosphate Transporter family	IPR004853	Sugar phosphate transporter domain	Zm00001d049725;	NA	NA	GONST1 GDP-mannose transporter GONST1 (Arabidopsis thaliana OX=3702)
Zm00001eb249250	NA	NA	-1.108925305	NA	NA	-1.108925305	PF00378	Enoyl-CoA hydratase/isomerase	IPR001753	Enoyl-CoA hydratase/isomerase	Zm00001d017459;	NA	NA	At4g16800 Probable enoyl-CoA hydratase 2
Zm00001eb042760	NA	NA	-1.098122239	NA	NA	-1.098122239	NA	NA	NA	NA	Zm00001d032361;	NA	NA	MED19A Mediator of RNA polymerase II transcription subunit 19a (Arabidopsis thaliana OX=3702)
Zm00001eb310970	NA	NA	-1.096953578	NA	NA	-1.096953578	NA	NA	NA	NA	Zm00001d020233;	NA	NA	Protein of unknown function
Zm00001eb219310	NA	NA	-1.095908928	NA	NA	-1.095908928	PF08766	DEK C terminal domain	IPR014876	DEK; C-terminal	Zm00001d013757;	NA	NA	NA
Zm00001eb110910	NA	NA	-1.09031178	NA	NA	-1.09031178	PF13920	Zinc finger; C3HC4 type (RING finger)			Zm00001d007102;	NA	NA	AIRP2 E3 ubiquitin-protein ligase AIRP2 (Arabidopsis thaliana OX=3702)
Zm00001eb401370	NA	NA	NA	NA	-1.081511547	-1.081511547	PF00153	Mitochondrial carrier protein	IPR018108	Mitochondrial substrate/solute carrier	Zm00001d048218;	NA	NA	At5g64970 Probable mitochondrial adenine nucleotide transporter BTL3 (Arabidopsis thaliana OX=3702)
Zm00001eb235810	NA	NA	-1.079227821	NA	NA	-1.079227821	PF00646	F-box domain	IPR001810	F-box domain	Zm00001d015778;	NA	NA	EBF1 EIN3-binding F-box protein 1 (Arabidopsis thaliana OX=3702)
Zm00001eb064800	NA	NA	-1.073504944	NA	NA	-1.073504944	PF07842	GC-rich sequence DNA-binding factor-like protein	IPR022783	GC-rich sequence DNA-binding factor-like domain	Zm00001d034879;	NA	NA	Protein of unknown function
Zm00001eb064800	NA	NA	-1.073504944	NA	NA	-1.073504944	PF07842	GC-rich sequence DNA-binding factor-like protein	IPR022783	GC-rich sequence DNA-binding factor-like domain	Zm00001d034879;	NA	NA	ILP1 Transcriptional repressor ILP1 (Arabidopsis thaliana OX=3702)
Zm00001eb303770	NA	NA	NA	NA	-1.063243604	-1.063243604	PF01490	Transmembrane amino acid transporter protein	IPR013057	Amino acid transporter; transmembrane domain	Zm00001d019225;	NA	NA	ANT1 Amino acid transporter ANT1 (Arabidopsis thaliana OX=3702)
Zm00001eb237960	NA	NA	NA	NA	-1.052075131	-1.052075131	PF02179	BAG domain	IPR003103	BAG domain	Zm00001d016070;	NA	NA	NA
Zm00001eb248630	NA	NA	-1.042045859	NA	NA	-1.042045859	PF00635	MSP (Major sperm protein) domain	IPR000535	Major sperm protein (MSP) domain	Zm00001d017390;	NA	NA	PVA12 Vesicle-associated protein 1-2 (Arabidopsis thaliana OX=3702)
Zm00001eb168760	NA	NA	-1.030693039	NA	NA	-1.030693039	PF04379	ApaG domain	IPR007474	ApaG domain	Zm00001d049083;	NA	NA	SKIP16 F-box protein SKIP16 (Arabidopsis thaliana OX=3702)
Zm00001eb033580	NA	NA	NA	NA	-1.028631197	-1.028631197	PF03060	Nitronate monooxygenase	IPR004136	Nitronate monooxygenase	Zm00001d031267;	NA	NA	yrpB Probable nitronate monooxygenase (Bacillus subtilis (strain 168) OX=224308)
Zm00001eb033580	NA	NA	NA	NA	-1.028631197	-1.028631197	PF03060	Nitronate monooxygenase	IPR004136	Nitronate monooxygenase	Zm00001d031267;	NA	NA	Protein of unknown function
Zm00001eb060380	NA	NA	-1.016689504	NA	NA	-1.016689504	PF00179	Ubiquitin-conjugating enzyme	IPR000608	Ubiquitin-conjugating enzyme E2	Zm00001d034404;	NA	NA	NA
Zm00001eb231620	NA	NA	-1.006491448	NA	NA	-1.006491448	NA	NA	NA	NA	Zm00001d015195;	NA	NA	Protein of unknown function
Zm00001eb304770	NA	NA	-1.003355697	NA	NA	-1.003355697	PF01363	FYVE zinc finger	IPR000306	FYVE zinc finger	Zm00001d019348;	NA	NA	PLEKHF2 Pleckstrin homology domain-containing family F member 2 (Gallus gallus OX=9031)
Zm00001eb304770	NA	NA	-1.003355697	NA	NA	-1.003355697	PF01363	FYVE zinc finger	IPR000306	FYVE zinc finger	Zm00001d019348;	NA	NA	SPAPJ696.02 SH3 domain-containing protein PJ696.02 (Schizosaccharomyces pombe (strain 972 / ATCC 24843) OX=284812)
Zm00001eb174730	NA	NA	1.000359562	NA	NA	1.000359562	PF12066	Domain of unknown function (DUF3546)	IPR021933	SERRATE/Ars2; N-terminal	Zm00001d049767;	NA	NA	SE Serrate RNA effector molecule (Arabidopsis thaliana OX=3702)
Zm00001eb194880	NA	NA	1.013174244	NA	NA	1.013174244	PF00238	Ribosomal protein L14p/L23e	IPR000218	Ribosomal protein L14P		NA	NA	NA
Zm00001eb043240	NA	NA	1.018085635	NA	NA	1.018085635	PF03719	Ribosomal protein S5; C-terminal domain	IPR005324	Ribosomal protein S5; C-terminal	Zm00001d032420;	NA	NA	rps5 30S ribosomal protein S5
Zm00001eb235270	NA	NA	NA	1.022742433	NA	1.022742433	PF11282	Protein of unknown function (DUF3082)	IPR021434	Protein of unknown function DUF3082	Zm00001d015705;	NA	NA	Protein of unknown function
Zm00001eb342370	NA	NA	1.032269354	NA	NA	1.032269354	NA	NA	NA	NA	NA	NA	NA	NA
Zm00001eb442710	NA	NA	NA	NA	1.080479688	1.080479688	PF00124	Photosynthetic reaction centre protein	IPR000484	Photosynthetic reaction centre; L/M	NA	NA	NA	NA
Zm00001eb414640	NA	NA	1.095689183	NA	NA	1.095689183	PF13419	Haloacid dehalogenase-like hydrolase	IPR041492	Haloacid dehalogenase-like hydrolase	Zm00001d024413;	NA	NA	NA
Zm00001eb343680	NA	NA	1.112079497	NA	NA	1.112079497	PF02469	Fasciclin domain	IPR000782	FAS1 domain	Zm00001d009566;Zm00001d009567;	NA	NA	FLA11 Fasciclin-like arabinogalactan protein 11 (Arabidopsis thaliana OX=3702)
Zm00001eb173540	NA	1.076509034	1.192774672	NA	1.09435278	1.121212162	PF01399	PCI domain	IPR000717	Proteasome component (PCI) domain	Zm00001d049652;	NA	NA	CSN3 COP9 signalosome complex subunit 3 (Arabidopsis thaliana OX=3702)
Zm00001eb044660	NA	NA	1.122362774	NA	NA	1.122362774	PF02701	Dof domain; zinc finger	IPR003851	Zinc finger; Dof-type	Zm00001d032578;	NA	NA	DOF5.3 Dof zinc finger protein DOF5.3 (Arabidopsis thaliana OX=3702)
Zm00001eb044060	NA	1.124848471	NA	NA	NA	1.124848471	PF00403	Heavy-metal-associated domain	IPR006121	Heavy metal-associated domain; HMA	Zm00001d032517;	NA	NA	HIPP39 Heavy metal-associated isoprenylated plant protein 39 (Arabidopsis thaliana OX=3702)
Zm00001eb002390	NA	NA	NA	1.13334759	NA	1.13334759	PF00304	Gamma-thionin family			Zm00001d027500;	NA	NA	SD2 Defensin SD2 (Helianthus annuus OX=4232)
Zm00001eb396420	NA	NA	NA	NA	1.17520513	1.17520513	PF05553	Cotton fibre expressed protein	IPR008480	Protein of unknown function DUF761; plant	Zm00001d047674;	NA	NA	Protein of unknown function
Zm00001eb111360	NA	NA	1.182461716	NA	NA	1.182461716	PF01776	Ribosomal L22e protein family	IPR002671	Ribosomal protein L22e	Zm00001d007154;Zm00001d007155;	NA	NA	At3g18020 Pentatricopeptide repeat-containing protein At3g18020 (Arabidopsis thaliana OX=3702)
Zm00001eb111360	NA	NA	1.182461716	NA	NA	1.182461716	PF01776	Ribosomal L22e protein family	IPR002671	Ribosomal protein L22e	Zm00001d007154;Zm00001d007155;	NA	NA	RPL22B 60S ribosomal protein L22-2 (Arabidopsis thaliana OX=3702)
Zm00001eb174630	NA	NA	NA	1.187283811	NA	1.187283811	PF00806	Pumilio-family RNA binding repeat	IPR001313	Pumilio RNA-binding repeat	Zm00001d049761;	NA	NA	APUM5 Pumilio homolog 5 (Arabidopsis thaliana OX=3702)
Zm00001eb225380	NA	NA	1.187808693	NA	NA	1.187808693	PF00467	KOW motif	IPR005824	KOW	Zm00001d014488;	NA	NA	RPL24 50S ribosomal protein L24
Zm00001eb177270	NA	NA	1.188863828	NA	NA	1.188863828	PF00125	Core histone H2A/H2B/H3/H4	IPR007125	Histone H2A/H2B/H3	Zm00001d050100;	NA	NA	Histone H2B.2 (Zea mays OX=4577)
Zm00001eb408630	NA	NA	1.193805716	NA	NA	1.193805716	PF04193	PQ loop repeat	IPR006603	PQ-loop repeat	Zm00001d023635;	NA	NA	At5g40670 Cystinosin homolog (Arabidopsis thaliana OX=3702)
Zm00001eb436840	NA	NA	NA	NA	1.200233871	1.200233871	PF00562	RNA polymerase Rpb2; domain 6	IPR007120	DNA-directed RNA polymerase; subunit 2; hybrid-binding domain	NA	NA	NA	NA
Zm00001eb174370	NA	NA	NA	1.231585714	NA	1.231585714	PF13639	Ring finger domain	IPR001841	Zinc finger; RING-type	Zm00001d049730;	NA	NA	NA
Zm00001eb441580	NA	NA	NA	1.233223487	NA	1.233223487	PF00318	Ribosomal protein S2	IPR001865	Ribosomal protein S2	NA	NA	NA	NA
Zm00001eb234860	NA	NA	1.501186453	NA	1.00753528	1.254360866	PF05627	Cleavage site for pathogenic type III effector avirulence factor Avr	IPR008700	RIN4; pathogenic type III effector avirulence factor Avr cleavage site	Zm00001d015638;	NA	NA	Protein of unknown function
Zm00001eb179230	NA	NA	1.260608539	NA	NA	1.260608539	PF13844	Glycosyl transferase family 41	IPR029489	O-GlcNAc transferase; C-terminal	Zm00001d050343;	NA	NA	NA
Zm00001eb436830	NA	NA	NA	1.262883093	NA	1.262883093	PF04998	RNA polymerase Rpb1; domain 5	IPR007081	RNA polymerase Rpb1; domain 5	NA	NA	NA	NA
Zm00001eb070540	NA	NA	NA	1.299320065	NA	1.299320065	PF03947	Ribosomal Proteins L2; C-terminal domain	IPR022669	Ribosomal protein L2; C-terminal		NA	NA	NA
Zm00001eb108280	NA	NA	1.305051102	NA	NA	1.305051102	NA	NA	NA	NA		NA	NA	NA
Zm00001eb066990	NA	NA	1.308399081	NA	NA	1.308399081	PF00646	F-box domain	IPR001810	F-box domain	Zm00001d001923;Zm00001d001917;	NA	NA	NA
Zm00001eb023570	NA	NA	1.313858094	NA	NA	1.313858094	PF14547	Hydrophobic seed protein	IPR027923	Hydrophobic seed protein domain	Zm00001d029923;	NA	NA	EARLI1 Lipid transfer protein EARLI 1 (Arabidopsis thaliana OX=3702)
Zm00001eb222910	NA	NA	NA	NA	1.347920703	1.347920703	NA	NA	NA	NA	Zm00001d014159;Zm00001d014160;Zm00001d014161;	NA	NA	NA
Zm00001eb435080	NA	NA	NA	1.372846875	NA	1.372846875	PF00574	Clp protease	IPR023562	Clp protease proteolytic subunit /Translocation-enhancing protein TepA	NA	NA	NA	NA
Zm00001eb172520	NA	NA	NA	NA	1.373803172	1.373803172	PF13639	Ring finger domain	IPR001841	Zinc finger; RING-type	Zm00001d049545;	NA	NA	RHA1A Probable E3 ubiquitin-protein ligase RHA1A (Arabidopsis thaliana OX=3702)
Zm00001eb015790	NA	NA	1.377610659	NA	NA	1.377610659	PF10674	Protein of unknown function (DUF2488)	IPR019616	Uncharacterised protein family Ycf54	Zm00001d029027;	NA	NA	ycf54 Uncharacterized protein ycf54 (Porphyra purpurea OX=2787)
Zm00001eb390970	NA	NA	1.399449464	NA	NA	1.399449464	PF04782	Protein of unknown function (DUF632)	IPR006867	Domain of unknown function DUF632	Zm00001d000039;	NA	NA	NRG2 Nitrate regulatory gene2 protein (Arabidopsis thaliana OX=3702)
Zm00001eb173130	NA	NA	1.240079124	1.796853723	1.19349172	1.410141522	PF11221	Subunit 21 of Mediator complex	IPR021384	Mediator complex; subunit Med21	Zm00001d049612;Zm00001d049613;	NA	NA	MED21 Mediator of RNA polymerase II transcription subunit 21 (Arabidopsis thaliana OX=3702)
Zm00001eb351810	NA	NA	1.432282056	NA	NA	1.432282056	PF02776	Thiamine pyrophosphate enzyme; N-terminal TPP binding domain	IPR012001	Thiamine pyrophosphate enzyme; N-terminal TPP-binding domain	Zm00001d010588;	NA	NA	PDC1 Pyruvate decarboxylase 1 (Zea mays OX=4577)
Zm00001eb093650	NA	NA	1.471216491	NA	NA	1.471216491	PF02365	No apical meristem (NAM) protein	IPR003441	NAC domain	Zm00001d005028;	NA	NA	NAC077 NAC domain-containing protein 77 (Oryza sativa subsp. japonica OX=39947)
Zm00001eb226450	NA	NA	1.498040171	NA	NA	1.498040171	PF06955	Xyloglucan endo-transglycosylase (XET) C-terminus	IPR010713	Xyloglucan endo-transglycosylase; C-terminal	Zm00001d014613;	NA	NA	NA
Zm00001eb344850	NA	NA	1.516946322	NA	NA	1.516946322	PF17862	AAA+ lid domain	IPR041569	AAA ATPase; AAA+ lid domain	Zm00001d009702;	NA	NA	SPCC24B10.10c Uncharacterized AAA domain-containing protein C24B10.10c (Schizosaccharomyces pombe (strain 972 / ATCC 24843) OX=284812)
Zm00001eb435100	NA	NA	NA	1.518091646	NA	1.518091646	NA	NA	NA	NA	NA	NA	NA	NA
Zm00001eb039130	NA	NA	NA	1.522873295	NA	1.522873295	PF02823	ATP synthase; Delta/Epsilon chain; beta-sandwich domain	IPR020546	ATP synthase; F1 complex; delta/epsilon subunit; N-terminal		NA	NA	NA
Zm00001eb437190	NA	NA	NA	2.00300626	1.079783571	1.541394915	PF00016	Ribulose bisphosphate carboxylase large chain; catalytic domain	IPR000685	Ribulose bisphosphate carboxylase; large subunit; C-terminal	NA	NA	NA	NA
Zm00001eb033140	NA	NA	1.57739149	NA	NA	1.57739149	PF14363	Domain associated at C-terminal with AAA	IPR025753	AAA-type ATPase; N-terminal domain	Zm00001d031222;	NA	NA	NA
Zm00001eb140600	NA	NA	1.578524187	NA	NA	1.578524187	PF13833	EF-hand domain pair			Zm00001d042056;	NA	NA	NA
Zm00001eb187340	NA	NA	1.580057826	NA	NA	1.580057826	PF13639	Ring finger domain	IPR001841	Zinc finger; RING-type	Zm00001d051468;	NA	NA	SPCC4G3.12c Uncharacterized RING finger protein C4G3.12c (Schizosaccharomyces pombe (strain 972 / ATCC 24843) OX=284812)
Zm00001eb025180	NA	NA	1.609986265	NA	NA	1.609986265	PF00501	AMP-binding enzyme	IPR000873	AMP-dependent synthetase/ligase	Zm00001d030132;	NA	NA	4CLL2 4-coumarate--CoA ligase-like 2 (Oryza sativa subsp. japonica OX=39947)
Zm00001eb328390	NA	NA	1.626130803	NA	NA	1.626130803	PF00076	RNA recognition motif. (a.k.a. RRM; RBD; or RNP domain)	IPR000504	RNA recognition motif domain	Zm00001d022237;	NA	NA	RRP41L Exosome complex component RRP41-like (Arabidopsis thaliana OX=3702)
Zm00001eb373350	NA	NA	1.636454806	NA	NA	1.636454806	PF01764	Lipase (class 3)	IPR002921	Fungal lipase-like domain	Zm00001d044947;	NA	NA	mdlA Mono- and diacylglycerol lipase (Penicillium cyclopium OX=60167)
Zm00001eb229500	NA	NA	1.662830673	NA	NA	1.662830673	PF13639	Ring finger domain	IPR001841	Zinc finger; RING-type	Zm00001d014949;	NA	NA	NA
Zm00001eb090640	NA	NA	NA	NA	1.668404678	1.668404678	PF00076	RNA recognition motif. (a.k.a. RRM; RBD; or RNP domain)	IPR000504	RNA recognition motif domain		NA	NA	NA
Zm00001eb037280	NA	NA	1.679592484	NA	NA	1.679592484	PF00254	FKBP-type peptidyl-prolyl cis-trans isomerase	IPR001179	FKBP-type peptidyl-prolyl cis-trans isomerase domain	Zm00001d031696;	NA	NA	FKBP16-3 Peptidyl-prolyl cis-trans isomerase FKBP16-3
Zm00001eb174190	NA	NA	1.705556614	NA	NA	1.705556614	PF00107	Zinc-binding dehydrogenase	IPR013149	Alcohol dehydrogenase; C-terminal	Zm00001d049716;	NA	NA	Msed
Zm00001eb171190	NA	NA	NA	NA	1.724069884	1.724069884	PF00202	Aminotransferase class-III	IPR005814	Aminotransferase class-III	Zm00001d049380;	NA	NA	NA
Zm00001eb051770	NA	NA	1.751044335	NA	NA	1.751044335	PF02984	Cyclin; C-terminal domain	IPR004367	Cyclin; C-terminal domain	Zm00001d033365;	NA	NA	NA
Zm00001eb063340	NA	NA	1.756555757	NA	NA	1.756555757	PF00861	Ribosomal L18 of archaea; bacteria; mitoch. and chloroplast	IPR005484	Ribosomal protein L18	Zm00001d034724;	NA	NA	NA
Zm00001eb170050	NA	2.138376293	1.878622944	NA	1.313002505	1.776667247	NA	NA	NA	NA	Zm00001d049242;	NA	NA	Protein of unknown function
Zm00001eb023840	NA	NA	1.844498521	NA	NA	1.844498521	PF08613	Cyclin	IPR013922	Cyclin PHO80-like	Zm00001d029970;	NA	NA	CYCP4-1 Cyclin-P4-1 (Oryza sativa subsp. japonica OX=39947)
Zm00001eb255940	NA	NA	NA	NA	1.863093526	1.863093526	PF00124	Photosynthetic reaction centre protein	IPR000484	Photosynthetic reaction centre; L/M	Zm00001d014241;	NA	NA	O1 Protein OPAQUE1 (Zea mays OX=4577)
Zm00001eb311100	NA	NA	1.886544701	NA	NA	1.886544701	PF00403	Heavy-metal-associated domain	IPR006121	Heavy metal-associated domain; HMA	Zm00001d020257;	NA	NA	HIPP23 Heavy metal-associated isoprenylated plant protein 23 (Arabidopsis thaliana OX=3702)
Zm00001eb438360	NA	NA	NA	2.489912854	1.407751883	1.948832368	PF00016	Ribulose bisphosphate carboxylase large chain; catalytic domain	IPR000685	Ribulose bisphosphate carboxylase; large subunit; C-terminal	NA	NA	NA	NA
Zm00001eb377070	NA	NA	2.394289123	NA	1.55570421	1.974996666	NA	NA	NA	NA	Zm00001d045361;	NA	NA	Protein of unknown function
Zm00001eb042800	NA	NA	2.137751775	NA	NA	2.137751775	NA	NA	NA	NA	Zm00001d032366;	NA	NA	NA
Zm00001eb120430	NA	NA	2.846102526	NA	1.615728973	2.23091575	NA	NA	NA	NA	Zm00001d039412;	NA	NA	Protein of unknown function
Zm00001eb172860	NA	NA	2.786260592	NA	1.930122375	2.358191484	PF00579	tRNA synthetases class I (W and Y)	IPR002305	Aminoacyl-tRNA synthetase; class Ic	Zm00001d049579;	NA	NA	At2g33840 Tyrosine--tRNA ligase 1
Zm00001eb172860	NA	NA	2.786260592	NA	1.930122375	2.358191484	PF00579	tRNA synthetases class I (W and Y)	IPR002305	Aminoacyl-tRNA synthetase; class Ic	Zm00001d049579;	NA	NA	CAX3 Vacuolar cation/proton exchanger 3 (Oryza sativa subsp. japonica OX=39947)
Zm00001eb386080	NA	NA	2.426330648	NA	NA	2.426330648	NA	NA	NA	NA	Zm00001d046474;	NA	NA	Protein of unknown function
Zm00001eb173290	NA	NA	NA	NA	2.42946064	2.42946064	PF00022	Actin	IPR004000	Actin family	Zm00001d049629;	NA	NA	ARP3 Actin-related protein 3 (Oryza sativa subsp. japonica OX=39947)
Zm00001eb173290	NA	NA	NA	NA	2.42946064	2.42946064	PF00022	Actin	IPR004000	Actin family	Zm00001d049629;	NA	NA	ARP3 Actin-related protein 3 (Arabidopsis thaliana OX=3702)
Zm00001eb260320	NA	NA	2.434486502	NA	NA	2.434486502	NA	NA	NA	NA	Zm00001d035024;	NA	NA	Protein of unknown function
Zm00001eb441600	NA	NA	NA	NA	2.505490885	2.505490885	PF10839	Protein of unknown function (DUF2647)	IPR022546	Uncharacterised protein family Ycf68	NA	NA	NA	NA
Zm00001eb014210	NA	NA	2.593176171	NA	NA	2.593176171	PF05553	Cotton fibre expressed protein	IPR008480	Protein of unknown function DUF761; plant	Zm00001d028838;	NA	NA	Protein of unknown function
Zm00001eb129280	NA	NA	NA	NA	2.595782871	2.595782871	PF10839	Protein of unknown function (DUF2647)	IPR022546	Uncharacterised protein family Ycf68	NA	NA	NA	NA
Zm00001eb174570	NA	NA	NA	NA	2.671889198	2.671889198	PF00069	Protein kinase domain	IPR000719	Protein kinase domain	Zm00001d049750;	NA	NA	PRK1 Pollen receptor-like kinase 1 (Arabidopsis thaliana OX=3702)
Zm00001eb317510	NA	NA	2.947369789	NA	NA	2.947369789	PF08240	Alcohol dehydrogenase GroES-like domain	IPR013154	Alcohol dehydrogenase; N-terminal	Zm00001d021025;	NA	NA	CEQORH Chloroplast envelope quinone oxidoreductase homolog (Arabidopsis thaliana OX=3702)
Zm00001eb011550	NA	NA	3.15088445	NA	NA	3.15088445	PF00847	AP2 domain	IPR001471	AP2/ERF domain	Zm00001d028524;	NA	NA	NA
Zm00001eb007720	NA	NA	NA	NA	3.420959031	3.420959031	NA	NA	NA	NA	Zm00001d028100;	NA	NA	NA
Zm00001eb031890	NA	NA	NA	NA	3.701998233	3.701998233	NA	NA	NA	NA	Zm00001d000228;	NA	NA	ABC1K8 Protein ACTIVITY OF BC1 COMPLEX KINASE 8
Zm00001eb441560	NA	6.220382392	NA	2.839238598	4.166857768	4.408826253	PF00223	Photosystem I psaA/psaB protein	IPR001280	Photosystem I PsaA/PsaB	NA	NA	NA	NA
Zm00001eb174600	NA	NA	NA	NA	4.563326275	4.563326275	PF09258	Glycosyl transferase family 64 domain	IPR015338	Glycosyl transferase 64 domain	Zm00001d049756;	NA	NA	NA
Zm00001eb416830	NA	NA	NA	NA	5.851243515	5.851243515	PF18052	Rx N-terminal domain	IPR041118	Rx; N-terminal	Zm00001d024681;Zm00001d024682;Zm00001d024683;	NA	NA	PIK6-NP Disease resistance protein PIK6-NP (Oryza sativa subsp. japonica OX=39947)
Zm00001eb013350	17.01672507	NA	NA	NA	NA	17.01672507	NA	NA	NA	NA	Zm00001d028743;	NA	NA	NA
Zm00001eb048560	NA	17.30241519	NA	NA	NA	17.30241519	PF00282	Pyridoxal-dependent decarboxylase conserved domain	IPR002129	Pyridoxal phosphate-dependent decarboxylase	Zm00001d033024;	NA	NA	NA
Zm00001eb254770	18.34274601	NA	NA	NA	NA	18.34274601	PF04182	B-block binding subunit of TFIIIC	IPR007309	B-block binding subunit of TFIIIC		NA	NA	NA
Zm00001eb176460	NA	20.51316566	NA	NA	NA	20.51316566	NA	NA	NA	NA		NA	NA	NA
Zm00001eb135350	NA	20.63414657	NA	NA	NA	20.63414657	NA	NA	NA	NA	Zm00001d041390;	NA	NA	NA
Zm00001eb248210	NA	NA	21.2178381	NA	NA	21.2178381	PF10584	Proteasome subunit A N-terminal signature	IPR000426	Proteasome alpha-subunit; N-terminal domain	Zm00001d017336;Zm00001d017338;Zm00001d017339;	NA	NA	PAB1 Proteasome subunit alpha type-2 (Oryza sativa subsp. japonica OX=39947)
Zm00001eb228140	NA	21.96391677	NA	NA	NA	21.96391677	PF13855	Leucine rich repeat	IPR001611	Leucine-rich repeat	Zm00001d014793;	NA	NA	TD1 Leucine-rich repeat receptor-like kinase protein THICK TASSEL DWARF1 (Zea mays OX=4577)
Zm00001eb434900	NA	22.60087757	NA	NA	NA	22.60087757	PF16639	Apocytochrome F; N-terminal	IPR024094	Cytochrome f large domain	NA	NA	NA	NA
Zm00001eb147540	NA	25.71205353	NA	NA	NA	25.71205353	NA	NA	NA	NA	NA	NA	NA	NA
Zm00001eb198660	NA	29.34202184	NA	NA	NA	29.34202184	PF05686	Glycosyl transferase family 90	IPR006598	Glycosyl transferase CAP10 domain	Zm00001d052744;	NA	NA	POGLUT1 Protein O-glucosyltransferase 1 (Bos taurus OX=9913)
Zm00001eb441450	NA	NA	NA	NA	41.36239494	41.36239494	NA	NA	NA	NA	NA	NA	NA	NA
