# Supplementary material for: Genetic Perturbation of the Starch Biosynthesis in Maize Endosperm Reveals Sugar-Responsive Gene Networks
Source: Front Plant Sci. 2022 Feb 8;12:800326. doi: 10.3389/fpls.2021.800326 (PMC8861272; doi:10.3389/fpls.2021.800326)
Supplement: Supplementary file 1 [file Data_Sheet_1.zip › 12-27-2021_10.3389-fpls.2021.800326/Table 5_v1.CSV]

Genetic perturbation of the maize endosperm reveals sugar-responsive gene networks. Finegan et al., 2021
Table S5. Significantly differentially expressed genes in sh2 endosperm compared to Wt endosperm. Comparisons made within developmental stages.
B73v5eb	14_log2FoldChange	21_log2FoldChange	28_log2FoldChange	21_shelf_log2FoldChange	all.log2FoldChange	PFAM	Domain	IPR	Annot	B73v4	E.C..Number	Enzyme.Name	function.
Zm00001eb000080	NA	NA	-1.153104658	NA	NA	PF13692	Glycosyl transferases group 1			Zm00001d027242;	2.4.1.242	Starch Synthase	NA
Zm00001eb000200	NA	-1.466286699	NA	-1.452396641	-1.667148716	PF01277	Oleosin	IPR000136	Oleosin	Zm00001d027258;	NA	NA	OLE16 Oleosin 16 kDa (Bromus secalinus OX=4502)
Zm00001eb000440	NA	NA	NA	-1.446092192	NA	PF14547	Hydrophobic seed protein	IPR027923	Hydrophobic seed protein domain	Zm00001d027290;	NA	NA	NA
Zm00001eb000550	NA	NA	NA	-1.067169749	NA	PF01466	Skp1 family; dimerisation domain	IPR016072	SKP1 component; dimerisation	Zm00001d027302;	NA	NA	ASK21 SKP1-like protein 21 (Arabidopsis thaliana OX=3702)
Zm00001eb000550	NA	NA	NA	-1.067169749	NA	PF01466	Skp1 family; dimerisation domain	IPR016072	SKP1 component; dimerisation	Zm00001d027302;	NA	NA	Protein of unknown function
Zm00001eb000990	NA	-1.172859663	NA	-1.347100178	NA	PF02298	Plastocyanin-like domain	IPR003245	Phytocyanin domain	Zm00001d027346;	NA	NA	At2g25060 Early nodulin-like protein 1 (Arabidopsis thaliana OX=3702)
Zm00001eb001150	NA	NA	2.295757551	2.396275487	1.540276009	PF00514	Armadillo/beta-catenin-like repeat	IPR000225	Armadillo	Zm00001d027365;	NA	NA	PUB4 U-box domain-containing protein 4 (Arabidopsis thaliana OX=3702)
Zm00001eb001150	NA	NA	2.295757551	2.396275487	1.540276009	PF00514	Armadillo/beta-catenin-like repeat	IPR000225	Armadillo	Zm00001d027365;	NA	NA	Protein of unknown function
Zm00001eb001340	NA	1.499938851	1.300632268	1.958755261	1.247181527	PF01154	Hydroxymethylglutaryl-coenzyme A synthase N terminal	IPR013528	Hydroxymethylglutaryl-coenzyme A synthase; N-terminal	Zm00001d027383;	NA	NA	NA
Zm00001eb001370	NA	NA	NA	NA	1.335605249	PF00614	Phospholipase D Active site motif	IPR001736	Phospholipase D/Transphosphatidylase	Zm00001d027386;	NA	NA	PLDBETA1 Phospholipase D beta 1 (Arabidopsis thaliana OX=3702)
Zm00001eb001400	NA	NA	NA	-1.105126586	NA	NA	NA	NA	NA	Zm00001d027389;Zm00001d027388;	NA	NA	Protein of unknown function
Zm00001eb001400	NA	NA	NA	-1.105126586	NA	NA	NA	NA	NA	Zm00001d027389;Zm00001d027388;	NA	NA	At3g12260 NADH dehydrogenase [ubiquinone] 1 alpha subcomplex subunit 6 (Arabidopsis thaliana OX=3702)
Zm00001eb001400	NA	NA	NA	-1.105126586	NA	NA	NA	NA	NA	Zm00001d027389;Zm00001d027388;	NA	NA	PHL6 Myb family transcription factor PHL6 (Arabidopsis thaliana OX=3702)
Zm00001eb001400	NA	NA	NA	-1.105126586	NA	NA	NA	NA	NA	Zm00001d027389;Zm00001d027388;	NA	NA	RPA2A Replication protein A 32 kDa subunit A (Oryza sativa subsp. japonica OX=39947)
Zm00001eb001460	NA	NA	NA	-2.144733607	NA	PF02365	No apical meristem (NAM) protein	IPR003441	NAC domain	Zm00001d027395;	NA	NA	NAC086 NAC domain-containing protein 86 (Arabidopsis thaliana OX=3702)
Zm00001eb001490	NA	1.044824531	1.344433963	NA	NA	PF03381	LEM3 (ligand-effect modulator 3) family / CDC50 family	IPR005045	CDC50/LEM3 family	Zm00001d027401;	NA	NA	ALIS1 ALA-interacting subunit 1 (Arabidopsis thaliana OX=3702)
Zm00001eb001650	NA	-1.198046969	NA	-1.256437506	NA	PF01789	PsbP	IPR002683	PsbP; C-terminal	Zm00001d027422;	NA	NA	PPL1 PsbP-like protein 1
Zm00001eb001700	NA	NA	NA	-1.058059728	NA	PF00076	RNA recognition motif. (a.k.a. RRM; RBD; or RNP domain)	IPR000504	RNA recognition motif domain	Zm00001d027429;	NA	NA	XYLA Xylose isomerase (Arabidopsis thaliana OX=3702)
Zm00001eb001770	NA	NA	3.092521039	NA	1.179339412	PF05920	Homeobox KN domain	IPR008422	Homeobox KN domain	Zm00001d027435;	NA	NA	BEL1 Homeobox protein BEL1 homolog (Arabidopsis thaliana OX=3702)
Zm00001eb001830	NA	NA	NA	-1.124674768	NA	PF00295	Glycosyl hydrolases family 28	IPR000743	Glycoside hydrolase; family 28	Zm00001d027441;	NA	NA	GSVIVT00026920001 Probable polygalacturonase (Vitis vinifera OX=29760)
Zm00001eb001970	NA	NA	NA	-1.080775921	NA	PF16594	Putative AtpZ or ATP-synthase-associated	IPR032238	Putative ATP-synthase-associated protein	Zm00001d027457;	NA	NA	NA
Zm00001eb002620	NA	NA	NA	-2.515998983	-1.813497404	PF00182	Chitinase class I	IPR000726	Glycoside hydrolase; family 19; catalytic	Zm00001d027525;Zm00001d027524;	NA	NA	Cht11 Chitinase 11 (Oryza sativa subsp. japonica OX=39947)
Zm00001eb002760	NA	NA	NA	-2.15976772	NA	PF00067	Cytochrome P450	IPR001128	Cytochrome P450	Zm00001d027537;	NA	NA	CYP78A6 Cytochrome P450 78A6 (Arabidopsis thaliana OX=3702)
Zm00001eb003060	NA	-3.245459428	NA	NA	-2.62711407	NA	NA	NA	NA	Zm00001d027576;Zm00001d027577;Zm00001d027578;Zm00001d027580;	NA	NA	NA
Zm00001eb003110	NA	1.496288398	NA	NA	NA	PF02234	Cyclin-dependent kinase inhibitor	IPR003175	Cyclin-dependent kinase inhibitor	Zm00001d027585;	NA	NA	NA
Zm00001eb003730	NA	NA	-1.548612345	NA	NA	PF00230	Major intrinsic protein	IPR000425	Major intrinsic protein	Zm00001d027652;	NA	NA	NA
Zm00001eb003760	1.536857784	1.905999621	1.30095532	NA	1.365222165	PF00355	Rieske [2Fe-2S] domain	IPR017941	Rieske [2Fe-2S] iron-sulphur domain	Zm00001d027656;	NA	NA	PAO Pheophorbide a oxygenase
Zm00001eb003820	3.673926351	3.418955541	NA	1.751650782	2.307691336	NA	NA	NA	NA		NA	NA	NA
Zm00001eb004250	NA	NA	NA	1.454806425	NA	PF00514	Armadillo/beta-catenin-like repeat	IPR000225	Armadillo	Zm00001d027715;	NA	NA	NA
Zm00001eb004390	NA	NA	1.469871007	NA	NA	PF00266	Aminotransferase class-V	IPR000192	Aminotransferase class V domain	Zm00001d027727;	NA	NA	NA
Zm00001eb004470	NA	NA	NA	-1.361089266	-1.149520466	PF04927	Seed maturation protein	IPR007011	Late embryogenesis abundant protein; SMP subgroup domain	Zm00001d027740;	NA	NA	RAB28 Late embryogenesis abundant protein 31 (Arabidopsis thaliana OX=3702)
Zm00001eb004490	NA	-1.547952824	-2.235815345	NA	-1.295796849	NA	NA	NA	NA	Zm00001d027742;	NA	NA	Protein of unknown function
Zm00001eb004720	NA	NA	NA	NA	-12.64622399	NA	NA	NA	NA	Zm00001d027760;	NA	NA	NA
Zm00001eb004750	NA	NA	NA	NA	-1.017279813	PF04720	PDDEXK-like family of unknown function	IPR006502	Protein of unknown function PDDEXK-like	Zm00001d027763;	NA	NA	NA
Zm00001eb004780	NA	1.016661279	1.150467046	NA	NA	PF06241	Castor and Pollux; part of voltage-gated ion channel	IPR010420	CASTOR/POLLUX/SYM8 ion channels	Zm00001d027768;	NA	NA	At5g43745 Putative ion channel POLLUX-like 2 (Arabidopsis thaliana OX=3702)
Zm00001eb005060	NA	NA	NA	1.065387336	NA	PF02441	Flavoprotein	IPR003382	Flavoprotein	Zm00001d027805;	NA	NA	NA
Zm00001eb005100	NA	NA	NA	-1.073881889	NA	NA	NA	NA	NA	Zm00001d027809;	NA	NA	SDI1 Protein SULFUR DEFICIENCY-INDUCED 1 (Arabidopsis thaliana OX=3702)
Zm00001eb005190	NA	1.52109323	1.597221742	1.6569323	1.372753117	PF04788	Protein of unknown function (DUF620)	IPR006873	Protein of unknown function DUF620	Zm00001d027816;	NA	NA	Protein of unknown function
Zm00001eb005560	NA	NA	NA	NA	1.707178819	PF08569	Mo25-like	IPR013878	Mo25-like	Zm00001d027862;	NA	NA	At5g47540 Putative MO25-like protein At5g47540 (Arabidopsis thaliana OX=3702)
Zm00001eb005640	NA	NA	NA	1.121424584	NA	NA	NA	NA	NA	Zm00001d027869;	NA	NA	NA
Zm00001eb005670	NA	NA	NA	1.337258591	NA	PF03054	tRNA methyl transferase			Zm00001d027872;	NA	NA	mnmA tRNA-specific 2-thiouridylase MnmA (Borrelia burgdorferi (strain ATCC 35210 / B31 / CIP 102532 / DSM 4680) OX=224326)
Zm00001eb005690	NA	-1.323523987	NA	-1.055540055	NA	PF02045	CCAAT-binding transcription factor (CBF-B/NF-YA) subunit B	IPR001289	Nuclear transcription factor Y subunit A	Zm00001d027874;	NA	NA	NFYA6 Nuclear transcription factor Y subunit A-6 (Arabidopsis thaliana OX=3702)
Zm00001eb005700	NA	NA	-1.162797365	NA	NA	PF00153	Mitochondrial carrier protein	IPR018108	Mitochondrial substrate/solute carrier	Zm00001d027875;	NA	NA	SLC25A44 Solute carrier family 25 member 44 (Homo sapiens OX=9606)
Zm00001eb005830	NA	NA	NA	NA	1.50385575	PF02325	YGGT family	IPR003425	CCB3/YggT	Zm00001d027885;	NA	NA	YLMG2 YlmG homolog protein 2
Zm00001eb006020	NA	NA	2.459185169	NA	1.034654621	PF08392	FAE1/Type III polyketide synthase-like protein	IPR013601	FAE1/Type III polyketide synthase-like protein	Zm00001d027904;	NA	NA	FDH 3-ketoacyl-CoA synthase 10 (Arabidopsis thaliana OX=3702)
Zm00001eb006040	NA	1.027484086	NA	NA	NA	PF06075	Plant protein of unknown function (DUF936)	IPR010341	Protein of unknown function DUF936; plant	Zm00001d027907;	NA	NA	Protein of unknown function
Zm00001eb006180	NA	NA	3.964101777	NA	NA	PF00847	AP2 domain	IPR001471	AP2/ERF domain	Zm00001d027925;	NA	NA	NA
Zm00001eb006410	NA	NA	NA	NA	2.188142583	PF02458	Transferase family	IPR003480	Transferase	Zm00001d027946;	NA	NA	TBT1 Tryptamine benzoyltransferase 1 (Oryza sativa subsp. japonica OX=39947)
Zm00001eb006480	NA	-1.496278384	NA	NA	NA	PF01486	K-box region	IPR002487	Transcription factor; K-box	Zm00001d027957;Zm00001d027955;	NA	NA	Protein of unknown function
Zm00001eb006480	NA	-1.496278384	NA	NA	NA	PF01486	K-box region	IPR002487	Transcription factor; K-box	Zm00001d027957;Zm00001d027955;	NA	NA	MADS47 MADS-box transcription factor 47 (Oryza sativa subsp. japonica OX=39947)
Zm00001eb006530	NA	2.165579863	NA	NA	NA	PF14543	Xylanase inhibitor N-terminal	IPR032861	Xylanase inhibitor; N-terminal	Zm00001d027965;	NA	NA	AP25 Aspartyl protease 25 (Oryza sativa subsp. japonica OX=39947)
Zm00001eb006620	NA	1.184788018	1.307428606	1.513004955	NA	PF02893	GRAM domain	IPR004182	GRAM domain	Zm00001d027976;	NA	NA	FIP1 GEM-like protein 1 (Arabidopsis thaliana OX=3702)
Zm00001eb006830	NA	NA	NA	NA	-1.219565675	PF01040	UbiA prenyltransferase family	IPR000537	UbiA prenyltransferase family	Zm00001d027999;	NA	NA	ABC4 2-carboxy-1
Zm00001eb006940	NA	NA	NA	1.713319453	NA	PF00071	Ras family	IPR001806	Small GTPase	Zm00001d028012;	NA	NA	RABH1B Ras-related protein RABH1b (Arabidopsis thaliana OX=3702)
Zm00001eb006950	NA	NA	NA	NA	2.646037963	PF00806	Pumilio-family RNA binding repeat	IPR001313	Pumilio RNA-binding repeat	Zm00001d028013;	NA	NA	APUM8 Putative pumilio homolog 8
Zm00001eb006950	NA	NA	NA	NA	2.646037963	PF00806	Pumilio-family RNA binding repeat	IPR001313	Pumilio RNA-binding repeat	Zm00001d028013;	NA	NA	APUM7 Putative pumilio homolog 7
Zm00001eb007150	NA	NA	-1.082138044	NA	NA	PF04178	Got1/Sft2-like family	IPR007305	Vesicle transport protein; Got1/SFT2-like	Zm00001d028040;	NA	NA	NA
Zm00001eb007270	NA	NA	-1.152918536	NA	NA	PF13639	Ring finger domain	IPR001841	Zinc finger; RING-type	Zm00001d028055;	NA	NA	RHY1A Probable E3 ubiquitin-protein ligase RHY1A (Arabidopsis thaliana OX=3702)
Zm00001eb007860	NA	-1.217141185	-1.453725553	-1.128916079	-1.019782284	PF01015	Ribosomal S3Ae family	IPR001593	Ribosomal protein S3Ae	Zm00001d028117;	NA	NA	RPS3A 40S ribosomal protein S3a (Oryza sativa subsp. japonica OX=39947)
Zm00001eb007960	NA	-1.188542148	NA	NA	NA	PF05903	PPPDE putative peptidase domain	IPR008580	PPPDE putative peptidase domain	Zm00001d028130;	NA	NA	NA
Zm00001eb008090	NA	NA	NA	1.643388582	NA	NA	NA	NA	NA	Zm00001d028152;	NA	NA	NA
Zm00001eb008140	NA	1.129489229	2.050377222	NA	NA	PF04535	Domain of unknown function (DUF588)	IPR006702	Casparian strip membrane protein domain	Zm00001d028160;	NA	NA	Sb01g044070 CASP-like protein 2U2 (Sorghum bicolor OX=4558)
Zm00001eb008160	NA	1.973923684	3.342973946	NA	1.63401135	PF01740	STAS domain	IPR002645	STAS domain	Zm00001d028162;	NA	NA	SULTR1;3 Sulfate transporter 1.3 (Arabidopsis thaliana OX=3702)
Zm00001eb008160	NA	1.973923684	3.342973946	NA	1.63401135	PF01740	STAS domain	IPR002645	STAS domain	Zm00001d028162;	NA	NA	SULTR3;1 Sulfate transporter 3.1 (Arabidopsis thaliana OX=3702)
Zm00001eb008250	NA	2.494554537	2.860193057	NA	2.413264404	PF04526	Protein of unknown function (DUF568)	IPR005018	DOMON domain	Zm00001d028170;	NA	NA	NA
Zm00001eb008370	NA	NA	NA	-1.05318493	NA	PF06212	GRIM-19 protein	IPR009346	GRIM-19	Zm00001d028181;	NA	NA	At2g33220 NADH dehydrogenase [ubiquinone] 1 alpha subcomplex subunit 13-B (Arabidopsis thaliana OX=3702)
Zm00001eb008420	NA	NA	NA	NA	1.053963	PF03763	Remorin; C-terminal region	IPR005516	Remorin; C-terminal	Zm00001d028185;	NA	NA	Protein of unknown function
Zm00001eb008520	NA	-1.286907737	NA	NA	NA	NA	NA	NA	NA	Zm00001d028197;	NA	NA	SNAP33 SNAP25 homologous protein SNAP33 (Arabidopsis thaliana OX=3702)
Zm00001eb008550	NA	-1.237915219	NA	NA	NA	PF00344	SecY translocase	IPR002208	SecY/SEC61-alpha family	Zm00001d028201;	NA	NA	sec61a Protein transport protein Sec61 subunit alpha (Dictyostelium discoideum OX=44689)
Zm00001eb008680	NA	NA	NA	NA	-1.490961221	PF04690	YABBY protein	IPR006780	YABBY protein	Zm00001d028216;	NA	NA	NA
Zm00001eb008730	NA	NA	2.691019834	NA	NA	PF17177	Pentacotripeptide-repeat region of PRORP	IPR033443	Pentacotripeptide-repeat region of PRORP	Zm00001d028221;	NA	NA	ATP4 Pentatricopeptide repeat-containing protein ATP4
Zm00001eb008830	NA	NA	1.436093762	NA	NA	PF00650	CRAL/TRIO domain	IPR001251	CRAL-TRIO lipid binding domain	Zm00001d028231;	NA	NA	SPCC23B6.04c CRAL-TRIO domain-containing protein C23B6.04c (Schizosaccharomyces pombe (strain 972 / ATCC 24843) OX=284812)
Zm00001eb008830	NA	NA	1.436093762	NA	NA	PF00650	CRAL/TRIO domain	IPR001251	CRAL-TRIO lipid binding domain	Zm00001d028231;	NA	NA	pitC Phosphatidylinositol transfer protein 3 (Dictyostelium discoideum OX=44689)
Zm00001eb008880	NA	-1.004306971	NA	NA	NA	PF00728	Glycosyl hydrolase family 20; catalytic domain	IPR015883	Glycoside hydrolase family 20; catalytic domain	Zm00001d028235;	NA	NA	HEXO2 Beta-hexosaminidase 2 (Arabidopsis thaliana OX=3702)
Zm00001eb008940	NA	NA	NA	NA	-1.875100558	PF08276	PAN-like domain	IPR003609	PAN/Apple domain	Zm00001d028245;	NA	NA	At2g19130 G-type lectin S-receptor-like serine/threonine-protein kinase At2g19130 (Arabidopsis thaliana OX=3702)
Zm00001eb009010	NA	1.97185466	1.47133908	1.19772869	1.374759798	PF05042	Caleosin related protein	IPR007736	Caleosin-related	Zm00001d028254;Zm00001d028252;	NA	NA	NA
Zm00001eb009090	NA	NA	NA	NA	1.634974875	PF00120	Glutamine synthetase; catalytic domain	IPR008146	Glutamine synthetase; catalytic domain	Zm00001d028260;	NA	NA	GS1-5 Glutamine synthetase root isozyme 5 (Zea mays OX=4577)
Zm00001eb009090	NA	NA	NA	NA	1.634974875	PF00120	Glutamine synthetase; catalytic domain	IPR008146	Glutamine synthetase; catalytic domain	Zm00001d028260;	NA	NA	GLN6 Glutamine synthetase root isozyme 1 (Zea mays OX=4577)
Zm00001eb009490	NA	1.632225826	1.234912963	NA	NA	PF00010	Helix-loop-helix DNA-binding domain	IPR011598	Myc-type; basic helix-loop-helix (bHLH) domain	Zm00001d028297;	NA	NA	BHLH74 Transcription factor bHLH74 (Arabidopsis thaliana OX=3702)
Zm00001eb009520	NA	NA	1.427454168	NA	NA	PF00177	Ribosomal protein S7p/S5e	IPR023798	Ribosomal protein S7 domain		NA	NA	NA
Zm00001eb009570	NA	NA	1.437494004	1.496021819	NA	PF12174	RCD1-SRO-TAF4 (RST) plant domain	IPR022003	RST domain of plant C-terminal	Zm00001d028307;	NA	NA	RCD1 Inactive poly [ADP-ribose] polymerase RCD1 (Arabidopsis thaliana OX=3702)
Zm00001eb009940	NA	NA	NA	NA	-1.855390746	PF00141	Peroxidase	IPR002016	Haem peroxidase	Zm00001d028348;	NA	NA	pod Peroxidase 15 (Ipomoea batatas OX=4120)
Zm00001eb010060	NA	NA	-1.273742518	NA	NA	PF05603	Protein of unknown function (DUF775)	IPR008493	Domain of unknown function DUF775	Zm00001d028362;	NA	NA	SPBC21H7.06c Protein OPI10 homolog (Schizosaccharomyces pombe (strain 972 / ATCC 24843) OX=284812)
Zm00001eb010110	NA	1.447007028	1.603221317	NA	1.303652339	PF03372	Endonuclease/Exonuclease/phosphatase family	IPR005135	Endonuclease/exonuclease/phosphatase	Zm00001d028366;	NA	NA	IP5P9 Type IV inositol polyphosphate 5-phosphatase 9 (Arabidopsis thaliana OX=3702)
Zm00001eb010340	NA	NA	NA	NA	-1.291867487	NA	NA	NA	NA	Zm00001d028389;	NA	NA	Protein of unknown function
Zm00001eb010460	NA	NA	1.584510473	2.395930023	1.193017297	PF01490	Transmembrane amino acid transporter protein	IPR013057	Amino acid transporter; transmembrane domain	Zm00001d028401;	NA	NA	NA
Zm00001eb010570	NA	1.823978079	NA	1.989101306	1.017607913	PF03195	Lateral organ boundaries (LOB) domain	IPR004883	Lateral organ boundaries; LOB	Zm00001d028413;	NA	NA	LBD18 LOB domain-containing protein 18 (Arabidopsis thaliana OX=3702)
Zm00001eb010570	NA	1.823978079	NA	1.989101306	1.017607913	PF03195	Lateral organ boundaries (LOB) domain	IPR004883	Lateral organ boundaries; LOB	Zm00001d028413;	NA	NA	MOD1 NADP-dependent malic enzyme
Zm00001eb010570	NA	1.823978079	NA	1.989101306	1.017607913	PF03195	Lateral organ boundaries (LOB) domain	IPR004883	Lateral organ boundaries; LOB	Zm00001d028413;	NA	NA	NADP-dependent malic enzyme (Vitis vinifera OX=29760)
Zm00001eb010800	NA	NA	NA	NA	-1.722474995	PF17047	Synaptotagmin-like mitochondrial-lipid-binding domain	IPR039010	Synaptotagmin; SMP domain	Zm00001d028437;	NA	NA	SYT5 Synaptotagmin-5 (Arabidopsis thaliana OX=3702)
Zm00001eb011270	NA	-1.975216319	-1.955729601	-1.857652336	-1.708531823	PF07250	Glyoxal oxidase N-terminus	IPR009880	Glyoxal oxidase; N-terminal	Zm00001d028452;	NA	NA	GLOX Aldehyde oxidase GLOX (Vitis pseudoreticulata OX=231512)
Zm00001eb011270	NA	-1.975216319	-1.955729601	-1.857652336	-1.708531823	PF07250	Glyoxal oxidase N-terminus	IPR009880	Glyoxal oxidase; N-terminal	Zm00001d028452;	NA	NA	GLOX1 Aldehyde oxidase GLOX1 (Arabidopsis thaliana OX=3702)
Zm00001eb011550	NA	NA	2.64575796	NA	NA	PF00847	AP2 domain	IPR001471	AP2/ERF domain	Zm00001d028524;	NA	NA	NA
Zm00001eb011680	NA	NA	NA	1.536808079	NA	NA	NA	NA	NA	Zm00001d028537;	NA	NA	Protein of unknown function
Zm00001eb011930	NA	NA	NA	1.911998084	NA	PF00011	Hsp20/alpha crystallin family	IPR002068	Alpha crystallin/Hsp20 domain	Zm00001d028561;	NA	NA	HSP17.7 17.7 kDa class I heat shock protein (Oryza sativa subsp. japonica OX=39947)
Zm00001eb012030	NA	NA	NA	NA	-1.167436681	NA	NA	NA	NA	Zm00001d028572;	NA	NA	NA
Zm00001eb012070	NA	NA	NA	NA	-1.140207735	PF04646	Protein of unknown function; DUF604	IPR006740	Protein of unknown function DUF604	Zm00001d028576;	NA	NA	Protein of unknown function
Zm00001eb012280	NA	NA	-1.089162024	NA	NA	PF03514	GRAS domain family	IPR005202	Transcription factor GRAS	Zm00001d028603;	NA	NA	SCL9 Scarecrow-like protein 9 (Arabidopsis thaliana OX=3702)
Zm00001eb012350	NA	-1.907162515	-2.072802403	-2.174540718	-1.525368318	PF00481	Protein phosphatase 2C	IPR001932	PPM-type phosphatase domain	Zm00001d028615;	NA	NA	Os03g0275100 Probable protein phosphatase 2C 31 (Oryza sativa subsp. japonica OX=39947)
Zm00001eb012430	NA	-1.219745382	-1.014211954	-1.174262141	-1.004168726	PF05536	Neurochondrin	IPR008709	Neurochondrin	Zm00001d028623;	NA	NA	PUB13 U-box domain-containing protein 13 (Arabidopsis thaliana OX=3702)
Zm00001eb012470	NA	NA	NA	1.716844495	NA	PF00012	Hsp70 protein	IPR013126	Heat shock protein 70 family	Zm00001d028630;	NA	NA	NA
Zm00001eb012770	NA	NA	NA	1.419884524	NA	PF01084	Ribosomal protein S18	IPR001648	Ribosomal protein S18	Zm00001d028672;	NA	NA	NA
Zm00001eb012920	NA	NA	-1.408728744	NA	NA	PF13410	Glutathione S-transferase; C-terminal domain			Zm00001d028692;	NA	NA	GSTZ5 Protein IN2-1 homolog B (Oryza sativa subsp. japonica OX=39947)
Zm00001eb012980	NA	NA	-1.076454576	NA	NA	PF01066	CDP-alcohol phosphatidyltransferase	IPR000462	CDP-alcohol phosphatidyltransferase	Zm00001d028698;	NA	NA	Os03g0283600 Cardiolipin synthase (CMP-forming)
Zm00001eb013010	NA	-1.296273902	NA	NA	NA	PF07714	Protein tyrosine kinase	IPR001245	Serine-threonine/tyrosine-protein kinase; catalytic domain	Zm00001d028701;	NA	NA	PBS1 Serine/threonine-protein kinase PBS1 (Arabidopsis thaliana OX=3702)
Zm00001eb013140	NA	NA	-1.220093661	NA	NA	PF00400	WD domain; G-beta repeat	IPR001680	WD40 repeat	Zm00001d028715;	NA	NA	Dcaf8 DDB1- and CUL4-associated factor 8 (Mus musculus OX=10090)
Zm00001eb013140	NA	NA	-1.220093661	NA	NA	PF00400	WD domain; G-beta repeat	IPR001680	WD40 repeat	Zm00001d028715;	NA	NA	dcaf8 DDB1- and CUL4-associated factor 8 (Xenopus tropicalis OX=8364)
Zm00001eb013270	1.449413932	1.116937387	1.748693323	NA	1.234263242	PF02149	Kinase associated domain 1	IPR001772	Kinase associated domain 1 (KA1)	Zm00001d028733;	NA	NA	OSK4 Serine/threonine protein kinase OSK4 (Oryza sativa subsp. japonica OX=39947)
Zm00001eb013430	NA	NA	NA	-1.304635409	-1.640836678	PF00733	Asparagine synthase	IPR001962	Asparagine synthase	Zm00001d028750;	NA	NA	Os03g0291500 Asparagine synthetase [glutamine-hydrolyzing] 1 (Oryza sativa subsp. japonica OX=39947)
Zm00001eb013520	NA	1.079356373	NA	NA	NA	PF02775	Thiamine pyrophosphate enzyme; C-terminal TPP binding domain	IPR011766	Thiamine pyrophosphate enzyme; C-terminal TPP-binding	Zm00001d028759;	NA	NA	PDC2 Pyruvate decarboxylase 2 (Oryza sativa subsp. indica OX=39946)
Zm00001eb013540	NA	1.633598311	2.243649601	NA	1.72073449	NA	NA	NA	NA	Zm00001d028761;	NA	NA	CHUP1 Protein CHUP1
Zm00001eb013590	NA	1.157329805	NA	NA	NA	PF13837	Myb/SANT-like DNA-binding domain			Zm00001d028768;	NA	NA	ASIL2 Trihelix transcription factor ASIL2 (Arabidopsis thaliana OX=3702)
Zm00001eb013660	NA	NA	NA	-1.116892241	NA	PF03227	Gamma interferon inducible lysosomal thiol reductase (GILT)	IPR004911	Gamma interferon inducible lysosomal thiol reductase GILT	Zm00001d028776;Zm00001d028775;	NA	NA	NA
Zm00001eb013780	NA	NA	2.540163968	NA	1.119302316	PF10604	Polyketide cyclase / dehydrase and lipid transport	IPR019587	Polyketide cyclase/dehydrase	Zm00001d028793;	NA	NA	PYL5 Abscisic acid receptor PYL5 (Arabidopsis thaliana OX=3702)
Zm00001eb013900	NA	-1.102383241	NA	-1.259429916	NA	NA	NA	NA	NA	Zm00001d028807;	NA	NA	NA
Zm00001eb013990	1.652846538	1.161147418	1.909150361	NA	1.357094963	PF00407	Pathogenesis-related protein Bet v I family	IPR000916	Bet v I/Major latex protein	Zm00001d028814;	NA	NA	PR1 Pathogenesis-related protein 1 (Asparagus officinalis OX=4686)
Zm00001eb014000	1.199107836	NA	1.742672425	1.132026155	1.132848619	PF00407	Pathogenesis-related protein Bet v I family	IPR000916	Bet v I/Major latex protein	Zm00001d028815;	NA	NA	NA
Zm00001eb014010	NA	NA	NA	NA	2.144410257	PF00407	Pathogenesis-related protein Bet v I family	IPR000916	Bet v I/Major latex protein	Zm00001d028816;	NA	NA	PR1 Pathogenesis-related protein 1 (Asparagus officinalis OX=4686)
Zm00001eb014180	NA	1.20000469	NA	NA	NA	PF05648	Peroxisomal biogenesis factor 11 (PEX11)	IPR008733	Peroxisomal biogenesis factor 11	Zm00001d028834;	NA	NA	PEX11-3 Peroxisomal membrane protein 11-3 (Oryza sativa subsp. japonica OX=39947)
Zm00001eb014490	NA	1.056047719	NA	NA	NA	PF04667	cAMP-regulated phosphoprotein/endosulfine conserved region	IPR006760	Endosulphine	Zm00001d028867;	NA	NA	Protein of unknown function
Zm00001eb014790	NA	NA	NA	-1.903380112	-1.000568372	NA	NA	NA	NA	Zm00001d028899;	NA	NA	NA
Zm00001eb014860	NA	NA	NA	-1.311809811	NA	NA	NA	NA	NA	Zm00001d028906;	NA	NA	Protein of unknown function
Zm00001eb014890	NA	NA	NA	1.109231426	NA	PF00378	Enoyl-CoA hydratase/isomerase	IPR001753	Enoyl-CoA hydratase/isomerase	Zm00001d028909;	NA	NA	ECHIA Probable enoyl-CoA hydratase 1
Zm00001eb015170	NA	NA	-1.288876564	NA	NA	PF16561	Glycogen recognition site of AMP-activated protein kinase	IPR032640	AMP-activated protein kinase; glycogen-binding domain	Zm00001d028946;	NA	NA	KINB1 SNF1-related protein kinase regulatory subunit beta-1 (Arabidopsis thaliana OX=3702)
Zm00001eb015550	NA	-2.765786298	-3.096569964	-1.101464028	-2.015581	PF00085	Thioredoxin	IPR013766	Thioredoxin domain	Zm00001d028992;	NA	NA	Os03g0326500 Thioredoxin-like 1-2
Zm00001eb015560	NA	NA	-1.067235496	NA	NA	PF00076	RNA recognition motif. (a.k.a. RRM; RBD; or RNP domain)	IPR000504	RNA recognition motif domain	Zm00001d028994;	NA	NA	SNRNP65 U11/U12 small nuclear ribonucleoprotein 65 kDa protein (Arabidopsis thaliana OX=3702)
Zm00001eb015610	NA	NA	-2.549228683	NA	-1.790202668	NA	NA	NA	NA	NA	NA	NA	NA
Zm00001eb015630	NA	NA	NA	-2.139657365	NA	PF02365	No apical meristem (NAM) protein	IPR003441	NAC domain	Zm00001d028999;	NA	NA	NAM-B2 NAC transcription factor NAM-B2 (Triticum turgidum subsp. durum OX=4567)
Zm00001eb015630	NA	NA	NA	-2.139657365	NA	PF02365	No apical meristem (NAM) protein	IPR003441	NAC domain	Zm00001d028999;	NA	NA	NAC029 NAC transcription factor 29 (Arabidopsis thaliana OX=3702)
Zm00001eb015710	NA	1.025361067	NA	1.303226616	1.03032153	PF00759	Glycosyl hydrolase family 9	IPR001701	Glycoside hydrolase family 9	Zm00001d029011;	NA	NA	GLU1 Endoglucanase 9 (Oryza sativa subsp. japonica OX=39947)
Zm00001eb015770	NA	2.073231337	NA	NA	NA	PF01676	Metalloenzyme superfamily	IPR006124	Metalloenzyme	Zm00001d029025;	NA	NA	NA
Zm00001eb015790	NA	NA	1.130184384	NA	NA	PF10674	Protein of unknown function (DUF2488)	IPR019616	Uncharacterised protein family Ycf54	Zm00001d029027;	NA	NA	ycf54 Uncharacterized protein ycf54 (Porphyra purpurea OX=2787)
Zm00001eb015800	NA	NA	1.808298436	NA	1.010916753	PF13499	EF-hand domain pair	IPR002048	EF-hand domain	Zm00001d029028;	NA	NA	CML27 Probable calcium-binding protein CML27 (Oryza sativa subsp. japonica OX=39947)
Zm00001eb015950	NA	NA	NA	NA	-1.263485493	PF13326	Photosystem II Pbs27	IPR025585	Photosystem II Pbs27	Zm00001d029049;	NA	NA	PSB27-1 Photosystem II repair protein PSB27-H1
Zm00001eb016020	NA	NA	1.016485484	NA	NA	PF02225	PA domain	IPR003137	PA domain	Zm00001d029056;	NA	NA	NA
Zm00001eb016030	NA	NA	1.018296173	NA	NA	PF03947	Ribosomal Proteins L2; C-terminal domain	IPR022669	Ribosomal protein L2; C-terminal	Zm00001d029056;	NA	NA	VSR1 Vacuolar-sorting receptor 1 (Arabidopsis thaliana OX=3702)
Zm00001eb016110	NA	NA	-1.139919123	NA	NA	PF01661	Macro domain	IPR002589	Macro domain	Zm00001d029065;	NA	NA	VPA0103 Macro domain-containing protein VPA0103 (Vibrio parahaemolyticus serotype O3:K6 (strain RIMD 2210633) OX=223926)
Zm00001eb016140	NA	-1.668335601	NA	-1.712776394	-1.02977318	PF04844	Transcriptional repressor; ovate	IPR006458	Ovate protein family; C-terminal	Zm00001d029067;	NA	NA	NA
Zm00001eb016250	NA	-1.273004686	-1.721625784	-1.027073585	-1.187718781	PF00862	Sucrose synthase	IPR000368	Sucrose synthase	Zm00001d029084;Zm00001d029085;Zm00001d029086;Zm00001d029087;Zm00001d029088;	NA	NA	NA
Zm00001eb016290	NA	-1.613910333	NA	NA	NA	PF00534	Glycosyl transferases group 1	IPR001296	Glycosyl transferase; family 1	Zm00001d029091;	NA	NA	NA
Zm00001eb016370	NA	NA	NA	NA	-1.448682047	PF03083	Sugar efflux transporter for intercellular exchange	IPR004316	SWEET sugar transporter	Zm00001d029098;	NA	NA	SWEET16 Bidirectional sugar transporter SWEET16 (Oryza sativa subsp. japonica OX=39947)
Zm00001eb016390	NA	NA	NA	7.13267875	2.496563182	NA	NA	NA	NA	Zm00001d029099;	NA	NA	Phylloplanin (Nicotiana tabacum OX=4097)
Zm00001eb016420	NA	NA	-3.049421105	NA	-1.793905566	PF05564	Dormancy/auxin associated protein	IPR008406	Dormancy/auxin associated protein	Zm00001d029102;	NA	NA	At1g56220 Dormancy-associated protein homolog 3 (Arabidopsis thaliana OX=3702)
Zm00001eb016920	NA	NA	-3.023024314	-2.945133579	-2.742192071	PF01373	Glycosyl hydrolase family 14	IPR001554	Glycoside hydrolase; family 14	Zm00001d029164;	NA	NA	BAM9 Inactive beta-amylase 9 (Arabidopsis thaliana OX=3702)
Zm00001eb017070	NA	3.178116677	3.528414032	2.421914648	2.598389133	PF00106	short chain dehydrogenase	IPR002347	Short-chain dehydrogenase/reductase SDR	Zm00001d029190;	NA	NA	KCR1 Very-long-chain 3-oxoacyl-CoA reductase 1 (Arabidopsis thaliana OX=3702)
Zm00001eb017080	NA	NA	NA	1.175430763	NA	NA	NA	NA	NA	Zm00001d029191;Zm00001d029192;	NA	NA	Protein of unknown function
Zm00001eb017550	NA	2.528588645	2.023822419	NA	1.76978236	NA	NA	NA	NA	Zm00001d029233;	NA	NA	Protein of unknown function
Zm00001eb017600	NA	-1.038203972	NA	-1.158998096	NA	PF01641	SelR domain	IPR002579	Peptide methionine sulphoxide reductase MrsB	Zm00001d029238;	NA	NA	NA
Zm00001eb017630	NA	-2.517437646	NA	-2.27394173	-1.93877955	PF02536	mTERF	IPR003690	Transcription termination factor; mitochondrial/chloroplastic	Zm00001d029242;	NA	NA	MTERF1 Transcription termination factor MTEF1
Zm00001eb018090	NA	NA	NA	1.149627533	NA	PF00481	Protein phosphatase 2C	IPR001932	PPM-type phosphatase domain	Zm00001d029297;	NA	NA	POL Protein phosphatase 2C 32 (Arabidopsis thaliana OX=3702)
Zm00001eb018180	NA	NA	NA	NA	-1.795507898	PF07983	X8 domain	IPR012946	X8 domain	Zm00001d029313;	3.2.1.39	Hydrolase	At3g13560 Glucan endo-1
Zm00001eb018410	NA	NA	-2.081436611	-2.251475386	-1.221072249	PF06423	GWT1	IPR009447	Phosphatidylinositol anchor biosynthesis protein PIGW/GWT1	Zm00001d029333;	NA	NA	At4g17910 Uncharacterized protein At4g17910 (Arabidopsis thaliana OX=3702)
Zm00001eb018470	NA	-4.258775328	NA	NA	-2.278185901	PF00163	Ribosomal protein S4/S9 N-terminal domain	IPR001912	Ribosomal protein S4/S9; N-terminal	Zm00001d029340;	NA	NA	NA
Zm00001eb018640	NA	NA	5.41855818	NA	3.510508467	PF00891	O-methyltransferase domain	IPR001077	O-methyltransferase domain	Zm00001d029356;	NA	NA	OMT3 5-pentadecatrienyl resorcinol O-methyltransferase (Sorghum bicolor OX=4558)
Zm00001eb018660	NA	NA	7.032215984	NA	2.493054128	PF00891	O-methyltransferase domain	IPR001077	O-methyltransferase domain	Zm00001d029359;	NA	NA	NA
Zm00001eb018690	NA	-1.283472115	NA	-1.570197536	NA	PF14368	Probable lipid transfer	IPR016140	Bifunctional inhibitor/plant lipid transfer protein/seed storage helical domain	Zm00001d029365;	NA	NA	LTPL1 Non-specific lipid transfer protein-like 1 (Oryza sativa subsp. japonica OX=39947)
Zm00001eb018880	NA	NA	NA	NA	-1.460015039	PF00004	ATPase family associated with various cellular activities (AAA)	IPR003959	ATPase; AAA-type; core	Zm00001d029385;	NA	NA	NA
Zm00001eb019050	NA	1.509750594	1.431691548	NA	NA	PF00614	Phospholipase D Active site motif	IPR001736	Phospholipase D/Transphosphatidylase	Zm00001d029397;	NA	NA	PLD1 Phospholipase D alpha 1 (Oryza sativa subsp. japonica OX=39947)
Zm00001eb019050	NA	1.509750594	1.431691548	NA	NA	PF00614	Phospholipase D Active site motif	IPR001736	Phospholipase D/Transphosphatidylase	Zm00001d029397;	NA	NA	PLD1 Phospholipase D alpha 1 (Vigna unguiculata OX=3917)
Zm00001eb019130	NA	1.469887051	1.640050417	NA	1.144614282	PF00025	ADP-ribosylation factor family	IPR006689	Small GTPase superfamily; ARF/SAR type	Zm00001d029408;	NA	NA	ARFRP1 ADP-ribosylation factor-related protein 1 (Pongo abelii OX=9601)
Zm00001eb019370	NA	-1.543694593	NA	-1.307459313	NA	NA	NA	NA	NA	Zm00001d029438;	NA	NA	ATL3 RING-H2 finger protein ATL3 (Arabidopsis thaliana OX=3702)
Zm00001eb019390	NA	-3.088806085	NA	-2.695264851	-2.232491114	PF00646	F-box domain	IPR001810	F-box domain	Zm00001d029442;	NA	NA	NA
Zm00001eb019520	NA	NA	-1.423932572	NA	NA	PF08511	COQ9	IPR013718	COQ9	Zm00001d029455;	NA	NA	coq9 Ubiquinone biosynthesis protein COQ9
Zm00001eb019530	NA	1.030129835	NA	NA	NA	PF13905	Thioredoxin-like	IPR012336	Thioredoxin-like fold	Zm00001d029457;	NA	NA	Os03g0405500 Probable nucleoredoxin 1-1 (Oryza sativa subsp. japonica OX=39947)
Zm00001eb019590	NA	-1.228516847	NA	NA	NA	PF13768	von Willebrand factor type A domain	IPR002035	von Willebrand factor; type A	Zm00001d029461;Zm00001d029462;	NA	NA	NA
Zm00001eb019650	NA	-2.745336674	-2.442339302	NA	-1.614256083	PF02190	ATP-dependent protease La (LON) substrate-binding domain	IPR003111	Lon; substrate-binding domain	Zm00001d029475;	NA	NA	Protein of unknown function
Zm00001eb019720	NA	NA	NA	NA	1.135716678	PF13460	NAD(P)H-binding	IPR016040	NAD(P)-binding domain	Zm00001d029482;	NA	NA	At2g37660 Uncharacterized protein At2g37660
Zm00001eb019720	NA	NA	NA	NA	1.135716678	PF13460	NAD(P)H-binding	IPR016040	NAD(P)-binding domain	Zm00001d029482;	NA	NA	Protein of unknown function
Zm00001eb019720	NA	NA	NA	NA	1.135716678	PF13460	NAD(P)H-binding	IPR016040	NAD(P)-binding domain	Zm00001d029482;	NA	NA	PGMP Phosphoglucomutase
Zm00001eb020690	NA	NA	NA	-1.195917114	NA	PF12907	Zinc-binding	IPR039438	At2g23090-like; zinc-binding domain	Zm00001d029595;	NA	NA	NA
Zm00001eb020730	NA	NA	NA	NA	-2.16292972	NA	NA	NA	NA	Zm00001d029599;	NA	NA	NA
Zm00001eb020940	NA	-1.160120166	NA	NA	NA	NA	NA	NA	NA	Zm00001d029618;	NA	NA	Protein of unknown function
Zm00001eb021010	NA	NA	1.503020534	NA	NA	PF02162	XYPPX repeat (two copies)	IPR006031	XYPPX repeat	Zm00001d029625;	NA	NA	Protein of unknown function
Zm00001eb021040	1.00210766	NA	NA	NA	NA	PF16845	Aspartic acid proteinase inhibitor	IPR000010	Cystatin domain	Zm00001d029628;	NA	NA	Os03g0429000 Cysteine proteinase inhibitor 8 (Oryza sativa subsp. japonica OX=39947)
Zm00001eb021050	NA	NA	-1.052723351	NA	NA	NA	NA	NA	NA	Zm00001d029630;	NA	NA	Os03g0429000 Cysteine proteinase inhibitor 8 (Oryza sativa subsp. japonica OX=39947)
Zm00001eb021060	NA	-3.225148452	NA	NA	-1.721349734	PF16845	Aspartic acid proteinase inhibitor	IPR000010	Cystatin domain	Zm00001d029631;	NA	NA	Os03g0429000 Cysteine proteinase inhibitor 8 (Oryza sativa subsp. japonica OX=39947)
Zm00001eb021090	NA	NA	NA	NA	-1.583730868	PF03171	2OG-Fe(II) oxygenase superfamily	IPR005123	Oxoglutarate/iron-dependent dioxygenase	Zm00001d029636;	NA	NA	SRG1 Protein SRG1 (Arabidopsis thaliana OX=3702)
Zm00001eb021100	NA	NA	NA	NA	-1.139051545	PF01592	NifU-like N terminal domain	IPR002871	NIF system FeS cluster assembly; NifU; N-terminal	Zm00001d029640;Zm00001d029639;Zm00001d029638;	NA	NA	NA
Zm00001eb021200	NA	NA	4.966890129	NA	NA	PF03936	Terpene synthase family; metal binding domain	IPR005630	Terpene synthase; metal-binding domain	Zm00001d029648;	NA	NA	CPS1 Ent-copalyl diphosphate synthase 1
Zm00001eb021270	NA	NA	NA	-1.021474276	NA	PF01204	Trehalase	IPR001661	Glycoside hydrolase; family 37	Zm00001d029654;	3.2.1.28	Trehalase	NA
Zm00001eb021290	NA	NA	NA	NA	-1.184416224	PF00241	Cofilin/tropomyosin-type actin-binding protein	IPR002108	Actin-depolymerising factor homology domain	Zm00001d029656;	NA	NA	ADF10 Actin-depolymerizing factor 10 (Oryza sativa subsp. japonica OX=39947)
Zm00001eb021320	NA	NA	-1.013760858	NA	NA	PF00023	Ankyrin repeat	IPR002110	Ankyrin repeat	Zm00001d029663;	NA	NA	XBOS33 Probable E3 ubiquitin-protein ligase XBOS33 (Oryza sativa subsp. japonica OX=39947)
Zm00001eb021450	NA	1.869759886	1.990861257	NA	1.420881944	NA	NA	NA	NA	Zm00001d029680;	NA	NA	Protein of unknown function
Zm00001eb021500	NA	2.279417778	NA	NA	1.865810692	PF05199	GMC oxidoreductase	IPR007867	Glucose-methanol-choline oxidoreductase; C-terminal	Zm00001d029683;	NA	NA	HTH Protein HOTHEAD (Arabidopsis thaliana OX=3702)
Zm00001eb021720	NA	2.308513458	3.101772056	NA	1.31173508	NA	NA	NA	NA	Zm00001d029708;	NA	NA	GSTU6 Probable glutathione S-transferase GSTU6 (Oryza sativa subsp. japonica OX=39947)
Zm00001eb021830	NA	-1.820556661	-1.673625803	-1.55791322	-1.407680534	PF11947	Photosynthesis affected mutant 68	IPR021855	PAM68-like	Zm00001d029720;	NA	NA	NA
Zm00001eb022240	NA	-1.39185907	NA	NA	NA	PF13639	Ring finger domain	IPR001841	Zinc finger; RING-type	Zm00001d029763;	NA	NA	ATL80 RING-H2 finger protein ATL80 (Arabidopsis thaliana OX=3702)
Zm00001eb022280	NA	NA	NA	-1.36104683	NA	PF03094	Mlo family	IPR004326	Mlo-related protein	Zm00001d029768;	NA	NA	NA
Zm00001eb022410	NA	-1.446468019	-1.430519991	-2.909142996	-1.439717006	PF01357	Pollen allergen	IPR007117	Expansin; cellulose-binding-like domain	Zm00001d029783;	NA	NA	EXLA2 Expansin-like A2 (Oryza sativa subsp. japonica OX=39947)
Zm00001eb022580	NA	NA	NA	NA	1.73568367	PF07690	Major Facilitator Superfamily	IPR011701	Major facilitator superfamily	Zm00001d029803;	NA	NA	tetA Tetracycline resistance protein
Zm00001eb022760	NA	NA	NA	2.161291835	1.162086207	PF13639	Ring finger domain	IPR001841	Zinc finger; RING-type	Zm00001d029823;	NA	NA	ATL15 E3 ubiquitin-protein ligase ATL15 (Arabidopsis thaliana OX=3702)
Zm00001eb022890	NA	3.802594381	NA	NA	2.042955228	PF03600	Citrate transporter	IPR004680	Citrate transporter-like domain	Zm00001d029842;	NA	NA	LSI3 Silicon efflux transporter LSI3 (Oryza sativa subsp. japonica OX=39947)
Zm00001eb022930	NA	-1.166221327	NA	-1.317399576	-1.025543194	PF01063	Amino-transferase class IV	IPR001544	Aminotransferase class IV	Zm00001d029848;	NA	NA	BCAT5 Branched-chain-amino-acid aminotransferase 5
Zm00001eb022930	NA	-1.166221327	NA	-1.317399576	-1.025543194	PF01063	Amino-transferase class IV	IPR001544	Aminotransferase class IV	Zm00001d029848;	NA	NA	BCAT2 Branched-chain amino acid aminotransferase 2
Zm00001eb023010	NA	NA	NA	1.784673481	1.017183223	PF03514	GRAS domain family	IPR005202	Transcription factor GRAS	Zm00001d029855;	NA	NA	SCL6 Scarecrow-like protein 6 (Arabidopsis thaliana OX=3702)
Zm00001eb023130	NA	NA	NA	NA	1.377782544	NA	NA	NA	NA	Zm00001d029869;	NA	NA	Protein of unknown function
Zm00001eb023180	NA	-1.427752633	-1.444280025	-1.098243065	-1.031948145	NA	NA	NA	NA	Zm00001d029879;	NA	NA	Protein of unknown function
Zm00001eb023560	NA	NA	-4.65928288	NA	-1.4312681	NA	NA	NA	NA		NA	NA	NA
Zm00001eb023570	NA	NA	1.762830844	NA	NA	PF14547	Hydrophobic seed protein	IPR027923	Hydrophobic seed protein domain	Zm00001d029923;	NA	NA	EARLI1 Lipid transfer protein EARLI 1 (Arabidopsis thaliana OX=3702)
Zm00001eb023650	NA	-2.085745765	NA	-1.687293085	-1.703799885	PF05553	Cotton fibre expressed protein	IPR008480	Protein of unknown function DUF761; plant	Zm00001d029937;	NA	NA	Protein of unknown function
Zm00001eb023680	NA	NA	NA	NA	-1.474020866	PF00847	AP2 domain	IPR001471	AP2/ERF domain	Zm00001d029940;	NA	NA	ERF5 Ethylene-responsive transcription factor 5 (Nicotiana tabacum OX=4097)
Zm00001eb023690	NA	NA	1.692735374	NA	NA	PF04783	Protein of unknown function (DUF630)	IPR006868	Domain of unknown function DUF630	Zm00001d029946;	NA	NA	NA
Zm00001eb023710	NA	-1.0899385	NA	NA	NA	PF00069	Protein kinase domain	IPR000719	Protein kinase domain	Zm00001d029948;	NA	NA	NA
Zm00001eb023780	NA	NA	NA	-2.656591471	-1.097504916	PF00249	Myb-like DNA-binding domain	IPR001005	SANT/Myb domain	Zm00001d029963;	NA	NA	MYBS2 Transcription factor MYBS2 (Oryza sativa subsp. japonica OX=39947)
Zm00001eb023810	NA	1.225736165	NA	NA	NA	PF01625	Peptide methionine sulfoxide reductase	IPR002569	Peptide methionine sulphoxide reductase MsrA	Zm00001d029965;	NA	NA	MSRA4 Peptide methionine sulfoxide reductase A4
Zm00001eb023840	NA	1.218504968	2.7725952	NA	1.154509789	PF08613	Cyclin	IPR013922	Cyclin PHO80-like	Zm00001d029970;	NA	NA	CYCP4-1 Cyclin-P4-1 (Oryza sativa subsp. japonica OX=39947)
Zm00001eb023950	NA	-1.085699098	NA	-1.999817876	-1.238771023	PF01373	Glycosyl hydrolase family 14	IPR001554	Glycoside hydrolase; family 14	Zm00001d029983;	NA	NA	NA
Zm00001eb024380	NA	2.201788503	NA	NA	NA	PF04640	PLATZ transcription factor	IPR006734	Protein of unknown function DUF597	Zm00001d030032;	NA	NA	At3g50808 Uncharacterized protein At3g50808 (Arabidopsis thaliana OX=3702)
Zm00001eb024670	NA	NA	NA	NA	3.820428674	NA	NA	NA	NA	Zm00001d030068;	NA	NA	Protein of unknown function
Zm00001eb024870	NA	NA	2.761438739	NA	1.297130784	PF01370	NAD dependent epimerase/dehydratase family	IPR001509	NAD-dependent epimerase/dehydratase	Zm00001d030090;	NA	NA	SNL6 Cinnamoyl-CoA reductase-like SNL6 (Oryza sativa subsp. japonica OX=39947)
Zm00001eb024890	NA	NA	NA	1.106832627	NA	PF08378	Nuclease-related domain	IPR011528	Nuclease-related domain; NERD	Zm00001d030091;	NA	NA	Protein of unknown function
Zm00001eb024900	NA	1.31886405	NA	1.163804828	NA	NA	NA	NA	NA	Zm00001d030094;	NA	NA	At4g27595 WEB family protein At4g27595
Zm00001eb024900	NA	1.31886405	NA	1.163804828	NA	NA	NA	NA	NA	Zm00001d030094;	NA	NA	At1g65010 Putative WEB family protein At1g65010
Zm00001eb025140	NA	NA	NA	NA	1.414017933	PF04172	LrgB-like family	IPR007300	CidB/LrgB family	Zm00001d030127;	NA	NA	PLGG1 Plastidal glycolate/glycerate translocator 1
Zm00001eb025180	NA	NA	1.475213826	NA	NA	PF00501	AMP-binding enzyme	IPR000873	AMP-dependent synthetase/ligase	Zm00001d030132;	NA	NA	4CLL2 4-coumarate--CoA ligase-like 2 (Oryza sativa subsp. japonica OX=39947)
Zm00001eb025400	NA	NA	NA	-1.429610199	NA	PF00854	POT family	IPR000109	Proton-dependent oligopeptide transporter family	Zm00001d030158;	NA	NA	NPF8.3 Protein NRT1/ PTR FAMILY 8.3 (Arabidopsis thaliana OX=3702)
Zm00001eb025460	NA	NA	1.081567232	NA	NA	PF03141	Putative S-adenosyl-L-methionine-dependent methyltransferase	IPR004159	Putative S-adenosyl-L-methionine-dependent methyltransferase	Zm00001d030163;	NA	NA	ERD3 Probable methyltransferase PMT21 (Arabidopsis thaliana OX=3702)
Zm00001eb026640	NA	NA	NA	NA	1.477989001	PF00160	Cyclophilin type peptidyl-prolyl cis-trans isomerase/CLD	IPR002130	Cyclophilin-type peptidyl-prolyl cis-trans isomerase domain	Zm00001d030339;	NA	NA	PCKR1 Peptidyl-prolyl cis-trans isomerase (Catharanthus roseus OX=4058)
Zm00001eb026690	NA	NA	2.326853356	NA	NA	PF00011	Hsp20/alpha crystallin family	IPR002068	Alpha crystallin/Hsp20 domain	Zm00001d030346;	NA	NA	HSP22 Small heat shock protein
Zm00001eb026800	NA	-2.312066448	NA	NA	-1.216781769	NA	NA	NA	NA		NA	NA	NA
Zm00001eb027000	NA	4.906925725	NA	NA	2.601232135	NA	NA	NA	NA	Zm00001d030388;	NA	NA	Protein of unknown function
Zm00001eb027040	NA	1.81128655	NA	NA	1.166433188	PF04577	Protein of unknown function (DUF563)	IPR007657	Glycosyltransferase 61	Zm00001d030391;	NA	NA	XAT3 Alpha-1
Zm00001eb027690	NA	NA	-4.229225609	NA	-1.6323823	NA	NA	NA	NA	Zm00001d030498;	NA	NA	Protein of unknown function
Zm00001eb027750	NA	-1.76873205	NA	NA	NA	PF01529	DHHC palmitoyltransferase	IPR001594	Palmitoyltransferase; DHHC domain	Zm00001d030508;	NA	NA	PAT22 Probable protein S-acyltransferase 22 (Arabidopsis thaliana OX=3702)
Zm00001eb027790	NA	-1.153148202	NA	NA	NA	NA	NA	NA	NA	Zm00001d030516;Zm00001d030517;	NA	NA	Protein of unknown function
Zm00001eb027790	NA	-1.153148202	NA	NA	NA	NA	NA	NA	NA	Zm00001d030516;Zm00001d030517;	NA	NA	Os08g0127700 Pre-mRNA-splicing factor SLU7 (Oryza sativa subsp. japonica OX=39947)
Zm00001eb027900	NA	NA	1.472206098	NA	1.23788704	PF02458	Transferase family	IPR003480	Transferase	Zm00001d030542;	NA	NA	THT2 Tryptamine hydroxycinnamoyltransferase 2 (Oryza sativa subsp. japonica OX=39947)
Zm00001eb028270	NA	NA	NA	NA	-2.736182218	NA	NA	NA	NA		NA	NA	NA
Zm00001eb028290	NA	1.107207732	1.377200591	NA	NA	PF12146	Serine aminopeptidase; S33	IPR022742	Serine aminopeptidase; S33	Zm00001d030601;	NA	NA	abhd17c Alpha/beta hydrolase domain-containing protein 17C (Xenopus tropicalis OX=8364)
Zm00001eb028690	NA	NA	NA	-1.039032646	NA	PF05347	Complex 1 protein (LYR family)	IPR008011	Complex 1 LYR protein	Zm00001d030658;Zm00001d030657;	NA	NA	NA
Zm00001eb028720	NA	NA	NA	-1.663095706	-1.091332676	PF05703	Auxin canalisation	IPR008546	Domain of unknown function DUF828	Zm00001d030661;	NA	NA	VAB VAN3-binding protein (Arabidopsis thaliana OX=3702)
Zm00001eb028750	NA	1.013172077	NA	NA	NA	PF10650	Putative zinc-finger domain	IPR019607	Putative zinc-finger domain	Zm00001d030666;	NA	NA	Protein of unknown function
Zm00001eb028760	NA	5.664558025	6.026154597	NA	4.08141624	NA	NA	NA	NA	Zm00001d030667;	NA	NA	Protein of unknown function
Zm00001eb028820	NA	NA	NA	2.784518112	1.344650342	PF00249	Myb-like DNA-binding domain	IPR001005	SANT/Myb domain	Zm00001d030678;	NA	NA	MYBAS2 Myb-related protein MYBAS2 (Oryza sativa subsp. japonica OX=39947)
Zm00001eb028930	NA	2.356826453	NA	NA	1.912356422	PF01202	Shikimate kinase	IPR031322	Shikimate kinase/gluconokinase	Zm00001d030688;	NA	NA	SKL1 Probable inactive shikimate kinase like 1
Zm00001eb028940	NA	NA	NA	-1.035627926	NA	PF05753	Translocon-associated protein beta (TRAPB)			Zm00001d030690;	NA	NA	NA
Zm00001eb029370	NA	NA	-1.300568136	NA	NA	PF12872	OST-HTH/LOTUS domain	IPR025605	OST-HTH/LOTUS domain	Zm00001d030741;	NA	NA	ANK2 Ankyrin-2 (Homo sapiens OX=9606)
Zm00001eb029410	NA	1.408852483	NA	NA	NA	NA	NA	NA	NA	Zm00001d030748;	NA	NA	Protein of unknown function
Zm00001eb029530	1.231756081	2.525102021	NA	NA	1.464079219	PF14008	Iron/zinc purple acid phosphatase-like protein C	IPR025733	Iron/zinc purple acid phosphatase-like C-terminal domain	Zm00001d030765;	NA	NA	NA
Zm00001eb029720	NA	1.566895975	NA	NA	NA	PF03662	Glycosyl hydrolase family 79; N-terminal domain	IPR005199	Glycoside hydrolase; family 79	Zm00001d030791;	NA	NA	At5g07830 Heparanase-like protein 1 (Arabidopsis thaliana OX=3702)
Zm00001eb029720	NA	1.566895975	NA	NA	NA	PF03662	Glycosyl hydrolase family 79; N-terminal domain	IPR005199	Glycoside hydrolase; family 79	Zm00001d030791;	NA	NA	At5g61250 Heparanase-like protein 2 (Arabidopsis thaliana OX=3702)
Zm00001eb029730	NA	NA	NA	-2.156727234	NA	PF07839	Plant calmodulin-binding domain	IPR012417	Calmodulin-binding domain; plant	Zm00001d030795;	NA	NA	Protein of unknown function
Zm00001eb030130	NA	-2.555039671	-2.496025143	-2.500693886	-1.960463292	PF01559	Zein seed storage protein	IPR002530	Zein seed storage protein		NA	NA	NA
Zm00001eb030140	NA	-5.630236611	-3.757924488	-2.440714898	-3.417676866	PF01559	Zein seed storage protein	IPR002530	Zein seed storage protein		NA	NA	NA
Zm00001eb030160	NA	-4.385550655	-4.522104296	-3.641771306	-3.617881182	PF01559	Zein seed storage protein	IPR002530	Zein seed storage protein	Zm00001d030855;	NA	NA	NA
Zm00001eb030340	NA	2.697231988	5.234817854	NA	2.133678587	PF01565	FAD binding domain	IPR006094	FAD linked oxidase; N-terminal	Zm00001d030877;	NA	NA	GULLO2 L-gulonolactone oxidase 2 (Arabidopsis thaliana OX=3702)
Zm00001eb030340	NA	2.697231988	5.234817854	NA	2.133678587	PF01565	FAD binding domain	IPR006094	FAD linked oxidase; N-terminal	Zm00001d030877;	NA	NA	GULLO6 Probable L-gulonolactone oxidase 6 (Arabidopsis thaliana OX=3702)
Zm00001eb030400	NA	NA	NA	NA	-1.26078134	NA	NA	NA	NA	Zm00001d030891;	NA	NA	EFM Myb family transcription factor EFM (Arabidopsis thaliana OX=3702)
Zm00001eb030770	NA	NA	NA	NA	1.233436699	NA	NA	NA	NA	Zm00001d030945;	NA	NA	NA
Zm00001eb031040	NA	NA	2.675950146	NA	1.336084079	PF00067	Cytochrome P450	IPR001128	Cytochrome P450	Zm00001d030976;	NA	NA	CYP76M5 Cytochrome P450 76M5 (Oryza sativa subsp. japonica OX=39947)
Zm00001eb031210	NA	NA	NA	-2.03200686	NA	PF00170	bZIP transcription factor	IPR004827	Basic-leucine zipper domain	Zm00001d030995;	NA	NA	Protein of unknown function
Zm00001eb031350	NA	NA	NA	-1.082641086	NA	PF02902	Ulp1 protease family; C-terminal catalytic domain	IPR003653	Ulp1 protease family; C-terminal catalytic domain	Zm00001d031017;Zm00001d031018;	NA	NA	Protein of unknown function
Zm00001eb031350	NA	NA	NA	-1.082641086	NA	PF02902	Ulp1 protease family; C-terminal catalytic domain	IPR003653	Ulp1 protease family; C-terminal catalytic domain	Zm00001d031017;Zm00001d031018;	NA	NA	ULP1D Ubiquitin-like-specific protease 1D (Arabidopsis thaliana OX=3702)
Zm00001eb031600	NA	NA	1.207055961	NA	NA	PF00271	Helicase conserved C-terminal domain	IPR001650	Helicase; C-terminal	Zm00001d031050;	NA	NA	Os12g0611200 DEAD-box ATP-dependent RNA helicase 9 (Oryza sativa subsp. japonica OX=39947)
Zm00001eb031610	NA	NA	NA	NA	1.887321659	NA	NA	NA	NA	Zm00001d031051;Zm00001d031053;	NA	NA	Protein of unknown function
Zm00001eb031610	NA	NA	NA	NA	1.887321659	NA	NA	NA	NA	Zm00001d031051;Zm00001d031053;	NA	NA	PLP3 Patatin-like protein 3 (Oryza sativa subsp. japonica OX=39947)
Zm00001eb031660	NA	NA	NA	1.504679237	NA	NA	NA	NA	NA	Zm00001d031060;Zm00001d031061;	NA	NA	prmC Release factor glutamine methyltransferase (Synechocystis sp. (strain PCC 6803 / Kazusa) OX=1111708)
Zm00001eb031660	NA	NA	NA	1.504679237	NA	NA	NA	NA	NA	Zm00001d031060;Zm00001d031061;	NA	NA	HOX33 Homeobox-leucine zipper protein HOX33 (Oryza sativa subsp. japonica OX=39947)
Zm00001eb031690	NA	NA	1.027378287	NA	NA	PF02045	CCAAT-binding transcription factor (CBF-B/NF-YA) subunit B	IPR001289	Nuclear transcription factor Y subunit A	Zm00001d031063;	NA	NA	NA
Zm00001eb031760	NA	NA	1.095094828	1.133795915	NA	PF00069	Protein kinase domain	IPR000719	Protein kinase domain	Zm00001d031068;	NA	NA	PID Protein kinase PINOID (Oryza sativa subsp. japonica OX=39947)
Zm00001eb031890	NA	5.89818994	NA	NA	6.794982118	NA	NA	NA	NA	Zm00001d000228;	NA	NA	ABC1K8 Protein ACTIVITY OF BC1 COMPLEX KINASE 8
Zm00001eb031900	NA	1.089630384	1.118669055	NA	NA	PF02780	Transketolase; C-terminal domain	IPR033248	Transketolase; C-terminal domain	Zm00001d000227;	NA	NA	NA
Zm00001eb032110	NA	NA	-1.435509399	-2.236739086	NA	PF04690	YABBY protein	IPR006780	YABBY protein	Zm00001d031109;	NA	NA	YAB6 Protein YABBY 6 (Oryza sativa subsp. japonica OX=39947)
Zm00001eb032330	NA	NA	-3.193212136	NA	-1.614574653	PF01699	Sodium/calcium exchanger protein	IPR004837	Sodium/calcium exchanger membrane region	Zm00001d031131;	NA	NA	CCX1 Cation/calcium exchanger 1 (Arabidopsis thaliana OX=3702)
Zm00001eb032370	NA	NA	NA	-1.29355643	NA	PF00320	GATA zinc finger	IPR000679	Zinc finger; GATA-type	Zm00001d031135;	NA	NA	GATA4 GATA transcription factor 4 (Arabidopsis thaliana OX=3702)
Zm00001eb032890	NA	-2.742978251	NA	NA	NA	NA	NA	NA	NA	Zm00001d031196;	NA	NA	Protein of unknown function
Zm00001eb033030	NA	NA	1.278990126	NA	NA	PF00201	UDP-glucoronosyl and UDP-glucosyl transferase	IPR002213	UDP-glucuronosyl/UDP-glucosyltransferase	Zm00001d031209;	NA	NA	BX9 DIMBOA UDP-glucosyltransferase BX9 (Zea mays OX=4577)
Zm00001eb033060	NA	1.307735139	1.220274571	NA	NA	PF00108	Thiolase; N-terminal domain	IPR020616	Thiolase; N-terminal	Zm00001d031212;	NA	NA	AAT1 Acetyl-CoA acetyltransferase
Zm00001eb033060	NA	1.307735139	1.220274571	NA	NA	PF00108	Thiolase; N-terminal domain	IPR020616	Thiolase; N-terminal	Zm00001d031212;	NA	NA	At5g47720 Probable acetyl-CoA acetyltransferase
Zm00001eb033140	NA	1.023654711	1.611612269	1.712988498	1.117318275	PF14363	Domain associated at C-terminal with AAA	IPR025753	AAA-type ATPase; N-terminal domain	Zm00001d031222;	NA	NA	NA
Zm00001eb033540	NA	NA	NA	-1.930068774	NA	PF07847	PCO_ADO	IPR012864	Cysteine oxygenase/2-aminoethanethiol dioxygenase	Zm00001d031264;	NA	NA	PCO1 Plant cysteine oxidase 1 (Arabidopsis thaliana OX=3702)
Zm00001eb033550	NA	-1.104502544	NA	NA	NA	PF01189	16S rRNA methyltransferase RsmB/F	IPR001678	SAM-dependent methyltransferase RsmB/NOP2-type	Zm00001d031265;	NA	NA	NSUN2 tRNA (cytosine(34)-C(5))-methyltransferase (Gallus gallus OX=9031)
Zm00001eb033580	NA	NA	NA	-1.20590115	NA	PF03060	Nitronate monooxygenase	IPR004136	Nitronate monooxygenase	Zm00001d031267;	NA	NA	yrpB Probable nitronate monooxygenase (Bacillus subtilis (strain 168) OX=224308)
Zm00001eb033580	NA	NA	NA	-1.20590115	NA	PF03060	Nitronate monooxygenase	IPR004136	Nitronate monooxygenase	Zm00001d031267;	NA	NA	Protein of unknown function
Zm00001eb033670	NA	-1.369420188	-1.376736034	NA	NA	PF02701	Dof domain; zinc finger	IPR003851	Zinc finger; Dof-type	Zm00001d031278;Zm00001d030897;	NA	NA	NA
Zm00001eb033740	NA	NA	-2.235698991	NA	-1.550978128	NA	NA	NA	NA	Zm00001d031286;	NA	NA	Protein of unknown function
Zm00001eb033830	NA	1.234695285	NA	NA	NA	PF03168	Late embryogenesis abundant protein	IPR004864	Late embryogenesis abundant protein; LEA_2 subgroup	Zm00001d031292;	NA	NA	NHL10 NDR1/HIN1-like protein 10 (Arabidopsis thaliana OX=3702)
Zm00001eb034100	NA	NA	-1.376475093	NA	NA	PF00481	Protein phosphatase 2C	IPR001932	PPM-type phosphatase domain	Zm00001d031329;	NA	NA	Os08g0500300 Probable protein phosphatase 2C 66 (Oryza sativa subsp. japonica OX=39947)
Zm00001eb034130	NA	NA	NA	1.37669415	NA	PF02518	Histidine kinase-; DNA gyrase B-; and HSP90-like ATPase	IPR003594	Histidine kinase/HSP90-like ATPase	Zm00001d031332;	NA	NA	HSP81-1 Heat shock protein 81-1 (Oryza sativa subsp. japonica OX=39947)
Zm00001eb034260	NA	-4.068170593	-2.518660502	-2.164844266	-2.543016045	PF00266	Aminotransferase class-V	IPR000192	Aminotransferase class V domain	Zm00001d031349;	NA	NA	AGT1 Serine--glyoxylate aminotransferase (Arabidopsis thaliana OX=3702)
Zm00001eb034810	3.486487855	3.101644763	NA	1.872735173	2.190593897	PF06925	Monogalactosyldiacylglycerol (MGDG) synthase	IPR009695	Diacylglycerol glucosyltransferase; N-terminal	Zm00001d031428;	NA	NA	MGD2 Probable monogalactosyldiacylglycerol synthase 2
Zm00001eb034870	NA	NA	NA	NA	-1.1781944	PF08263	Leucine rich repeat N-terminal domain	IPR013210	Leucine-rich repeat-containing N-terminal; plant-type	Zm00001d031434;	NA	NA	DRT100 DNA damage-repair/toleration protein DRT100 (Arabidopsis thaliana OX=3702)
Zm00001eb035190	NA	-2.090614478	-1.497279471	NA	-1.306914921	NA	NA	NA	NA	Zm00001d031464;	NA	NA	Protein of unknown function
Zm00001eb035490	NA	-3.626419261	NA	NA	-2.153219148	PF00847	AP2 domain	IPR001471	AP2/ERF domain	Zm00001d031501;	NA	NA	ERF015 Ethylene-responsive transcription factor ERF015 (Arabidopsis thaliana OX=3702)
Zm00001eb035640	NA	NA	NA	-1.608393053	NA	PF02309	AUX/IAA family	IPR033389	AUX/IAA domain	Zm00001d031522;	NA	NA	ARF21 Auxin response factor 21 (Oryza sativa subsp. japonica OX=39947)
Zm00001eb035730	NA	-1.088941522	-1.026936084	-1.088797926	NA	NA	NA	NA	NA	Zm00001d031532;	NA	NA	Protein of unknown function
Zm00001eb035960	NA	-1.583811903	NA	NA	NA	PF03372	Endonuclease/Exonuclease/phosphatase family	IPR005135	Endonuclease/exonuclease/phosphatase	Zm00001d031554;	NA	NA	IP5P15 Type II inositol polyphosphate 5-phosphatase 15 (Arabidopsis thaliana OX=3702)
Zm00001eb035990	NA	NA	1.40076262	NA	NA	NA	NA	NA	NA	Zm00001d031556;	NA	NA	NA
Zm00001eb036040	NA	NA	1.207617441	1.661257494	NA	PF00010	Helix-loop-helix DNA-binding domain	IPR011598	Myc-type; basic helix-loop-helix (bHLH) domain	Zm00001d031561;	NA	NA	NA
Zm00001eb036220	NA	NA	NA	NA	1.533770816	PF01370	NAD dependent epimerase/dehydratase family	IPR001509	NAD-dependent epimerase/dehydratase	Zm00001d031577;	NA	NA	GAE6 UDP-glucuronate 4-epimerase 6 (Arabidopsis thaliana OX=3702)
Zm00001eb036440	NA	1.638594158	NA	NA	NA	PF00227	Proteasome subunit	IPR001353	Proteasome; subunit alpha/beta	Zm00001d031599;	NA	NA	PBF1 Proteasome subunit beta type-1 (Oryza sativa subsp. japonica OX=39947)
Zm00001eb036880	NA	3.158607617	3.293806666	1.933658627	2.200890716	NA	NA	NA	NA	Zm00001d031647;	NA	NA	SWEET11 Bidirectional sugar transporter SWEET11 (Oryza sativa subsp. japonica OX=39947)
Zm00001eb036910	NA	NA	-1.711778949	NA	NA	PF03009	Glycerophosphoryl diester phosphodiesterase family	IPR030395	Glycerophosphodiester phosphodiesterase domain	Zm00001d031653;	NA	NA	GDPD1 Glycerophosphodiester phosphodiesterase GDPD1
Zm00001eb036910	NA	NA	-1.711778949	NA	NA	PF03009	Glycerophosphoryl diester phosphodiesterase family	IPR030395	Glycerophosphodiester phosphodiesterase domain	Zm00001d031653;	NA	NA	GDPD2 Glycerophosphodiester phosphodiesterase GDPD2 (Arabidopsis thaliana OX=3702)
Zm00001eb036920	NA	NA	NA	1.577228654	NA	PF02365	No apical meristem (NAM) protein	IPR003441	NAC domain	Zm00001d031655;	NA	NA	NAC041 NAC domain-containing protein 41 (Arabidopsis thaliana OX=3702)
Zm00001eb037000	NA	NA	1.427369198	1.195410655	NA	PF00248	Aldo/keto reductase family	IPR023210	NADP-dependent oxidoreductase domain	Zm00001d031666;	NA	NA	NA
Zm00001eb037040	NA	-1.091011942	NA	NA	NA	PF00847	AP2 domain	IPR001471	AP2/ERF domain	Zm00001d031673;	NA	NA	NA
Zm00001eb037110	NA	1.141071293	NA	NA	NA	PF07712	Stress up-regulated Nod 19	IPR011692	Stress up-regulated Nod 19	Zm00001d031677;	NA	NA	NA
Zm00001eb037210	NA	NA	NA	NA	-1.168280395	PF07714	Protein tyrosine kinase	IPR001245	Serine-threonine/tyrosine-protein kinase; catalytic domain	Zm00001d031689;	NA	NA	NA
Zm00001eb037280	NA	NA	1.548784926	1.016720525	1.00560835	PF00254	FKBP-type peptidyl-prolyl cis-trans isomerase	IPR001179	FKBP-type peptidyl-prolyl cis-trans isomerase domain	Zm00001d031696;	NA	NA	FKBP16-3 Peptidyl-prolyl cis-trans isomerase FKBP16-3
Zm00001eb037470	NA	1.560102991	NA	NA	NA	PF08370	Plant PDR ABC transporter associated	IPR013581	Plant PDR ABC transporter associated	Zm00001d031724;	NA	NA	ABCG45 ABC transporter G family member 45 (Oryza sativa subsp. japonica OX=39947)
Zm00001eb037540	NA	NA	NA	2.52751749	NA	PF01963	TraB family	IPR002816	TraB family	Zm00001d031729;	NA	NA	Protein of unknown function
Zm00001eb037570	NA	NA	NA	1.016330824	NA	PF00240	Ubiquitin family	IPR000626	Ubiquitin-like domain	Zm00001d031732;	NA	NA	BAG1 BAG family molecular chaperone regulator 1 (Arabidopsis thaliana OX=3702)
Zm00001eb037640	NA	NA	NA	1.048697037	NA	PF09229	Activator of Hsp90 ATPase; N-terminal	IPR015310	Activator of Hsp90 ATPase; N-terminal	Zm00001d031740;	NA	NA	Ahsa1 Activator of 90 kDa heat shock protein ATPase homolog 1 (Mus musculus OX=10090)
Zm00001eb037700	NA	NA	NA	2.125545945	NA	PF04042	DNA polymerase alpha/epsilon subunit B	IPR007185	DNA polymerase alpha/delta/epsilon; subunit B	Zm00001d031750;Zm00001d031751;	NA	NA	DPB2 DNA polymerase epsilon subunit B (Arabidopsis thaliana OX=3702)
Zm00001eb037870	NA	NA	-4.136227444	-3.566743856	-1.865423501	PF07722	Peptidase C26	IPR011697	Peptidase C26	Zm00001d031771;	NA	NA	NA
Zm00001eb037930	NA	-1.442941729	NA	-1.490893228	-1.196105492	PF02493	MORN repeat	IPR003409	MORN motif	Zm00001d031777;	NA	NA	PIP5K1 Phosphatidylinositol 4-phosphate 5-kinase 1 (Arabidopsis thaliana OX=3702)
Zm00001eb038220	NA	NA	-2.202928507	NA	NA	PF00106	short chain dehydrogenase	IPR002347	Short-chain dehydrogenase/reductase SDR	Zm00001d031808;	NA	NA	NA
Zm00001eb038320	NA	NA	NA	NA	1.958025797	PF00010	Helix-loop-helix DNA-binding domain	IPR011598	Myc-type; basic helix-loop-helix (bHLH) domain	Zm00001d031818;	NA	NA	BHLH107 Putative transcription factor bHLH107 (Arabidopsis thaliana OX=3702)
Zm00001eb038560	NA	NA	NA	NA	-1.06853972	PF04281	Mitochondrial import receptor subunit Tom22	IPR005683	Mitochondrial import receptor subunit Tom22	Zm00001d031852;	NA	NA	TOM9-2 Mitochondrial import receptor subunit TOM9-2 (Arabidopsis thaliana OX=3702)
Zm00001eb038660	NA	-1.938879348	NA	NA	NA	PF00847	AP2 domain	IPR001471	AP2/ERF domain	Zm00001d031861;	NA	NA	DREB2C Dehydration-responsive element-binding protein 2C (Oryza sativa subsp. japonica OX=39947)
Zm00001eb038730	NA	NA	NA	2.805717219	2.466512758	PF00083	Sugar (and other) transporter	IPR005828	Major facilitator; sugar transporter-like	Zm00001d031875;	NA	NA	PHT1-6 Inorganic phosphate transporter 1-6 (Oryza sativa subsp. japonica OX=39947)
Zm00001eb038870	NA	NA	NA	-1.083310923	NA	PF11940	Domain of unknown function (DUF3458) Ig-like fold	IPR035414	Peptidase M1; alanyl aminopeptidase; Ig-like fold	Zm00001d031891;	NA	NA	Os08g0562700 Puromycin-sensitive aminopeptidase (Oryza sativa subsp. japonica OX=39947)
Zm00001eb038910	NA	NA	NA	NA	-2.24333277	PF00096	Zinc finger; C2H2 type	IPR013087	Zinc finger C2H2-type	Zm00001d031895;	NA	NA	NA
Zm00001eb038930	NA	2.036923827	NA	NA	1.115651175	PF02866	lactate/malate dehydrogenase; alpha/beta C-terminal domain	IPR022383	Lactate/malate dehydrogenase; C-terminal	Zm00001d031899;	NA	NA	Malate dehydrogenase [NADP]
Zm00001eb039160	NA	3.395458647	NA	2.611547238	1.394242073	PF16639	Apocytochrome F; N-terminal	IPR024094	Cytochrome f large domain		NA	NA	NA
Zm00001eb039190	NA	1.024935095	NA	NA	NA	PF00189	Ribosomal protein S3; C-terminal domain	IPR001351	Ribosomal protein S3; C-terminal	Zm00001d000277;	NA	NA	NA
Zm00001eb039200	NA	NA	NA	NA	4.537729327	PF01058	NADH ubiquinone oxidoreductase; 20 Kd subunit	IPR006137	NADH:ubiquinone oxidoreductase-like; 20kDa subunit		NA	NA	NA
Zm00001eb039350	NA	NA	NA	NA	1.060844235	PF12740	Chlorophyllase enzyme	IPR041127	Chlorophyllase enzyme	Zm00001d031934;	NA	NA	CLH1 Chlorophyllase-1 (Arabidopsis thaliana OX=3702)
Zm00001eb039590	NA	NA	1.180252366	1.003109109	NA	PF01627	Hpt domain	IPR008207	Signal transduction histidine kinase; phosphotransfer (Hpt) domain	Zm00001d031961;	NA	NA	AHP1 Histidine-containing phosphotransfer protein 1 (Oryza sativa subsp. japonica OX=39947)
Zm00001eb039830	NA	NA	NA	-1.507784669	NA	PF02152	Dihydroneopterin aldolase	IPR006157	Dihydroneopterin aldolase/epimerase domain	Zm00001d031995;	NA	NA	FOLB1 Dihydroneopterin aldolase 1 (Arabidopsis thaliana OX=3702)
Zm00001eb040010	NA	NA	NA	NA	1.061604039	NA	NA	NA	NA	Zm00001d032013;	NA	NA	Protein of unknown function
Zm00001eb040040	NA	1.542170239	1.725190734	NA	1.229676209	PF00550	Phosphopantetheine attachment site	IPR009081	Phosphopantetheine binding ACP domain	Zm00001d032019;	NA	NA	NA
Zm00001eb040070	NA	NA	NA	-1.470326925	-1.236366656	PF00249	Myb-like DNA-binding domain	IPR001005	SANT/Myb domain	Zm00001d032024;	NA	NA	NA
Zm00001eb040140	NA	-1.218439929	-1.25498732	NA	NA	PF00226	DnaJ domain	IPR001623	DnaJ domain	Zm00001d032030;	NA	NA	ATJ11 Chaperone protein dnaJ 11
Zm00001eb040370	NA	NA	-1.110844519	NA	NA	NA	NA	NA	NA	Zm00001d032057;	NA	NA	Protein of unknown function
Zm00001eb040400	NA	-1.046444957	NA	NA	NA	PF13328	HD domain			Zm00001d032060;	NA	NA	RSH2 Probable GTP diphosphokinase RSH2
Zm00001eb040610	1.874031932	2.631989355	2.026073242	NA	1.949563942	PF02519	Auxin responsive protein	IPR003676	Small auxin-up RNA	Zm00001d032088;	NA	NA	SAUR76 Auxin-responsive protein SAUR76 (Arabidopsis thaliana OX=3702)
Zm00001eb041100	NA	NA	NA	-1.425818245	NA	PF02458	Transferase family	IPR003480	Transferase	Zm00001d032148;	NA	NA	PHT1 Putrescine hydroxycinnamoyltransferase 1 (Oryza sativa subsp. japonica OX=39947)
Zm00001eb041120	1.492004839	NA	1.871523952	NA	1.227042939	PF01370	NAD dependent epimerase/dehydratase family	IPR001509	NAD-dependent epimerase/dehydratase	Zm00001d032152;	NA	NA	CCR1 Cinnamoyl-CoA reductase 1 (Arabidopsis thaliana OX=3702)
Zm00001eb041320	NA	NA	2.386736284	NA	NA	PF00249	Myb-like DNA-binding domain	IPR001005	SANT/Myb domain	Zm00001d032178;	NA	NA	MYB306 Myb-related protein 306 (Antirrhinum majus OX=4151)
Zm00001eb041400	NA	1.514744642	NA	NA	NA	PF02866	lactate/malate dehydrogenase; alpha/beta C-terminal domain	IPR022383	Lactate/malate dehydrogenase; C-terminal	Zm00001d032187;	NA	NA	At3g47520 Malate dehydrogenase
Zm00001eb041450	NA	1.105367727	NA	NA	1.111707641	PF13921	Myb-like DNA-binding domain			Zm00001d032194;	NA	NA	MYB105 Transcription factor MYB105 (Arabidopsis thaliana OX=3702)
Zm00001eb041560	1.570722828	1.36226227	NA	NA	1.11669961	NA	NA	NA	NA	Zm00001d032209;	NA	NA	Protein of unknown function
Zm00001eb041710	1.409406919	1.601040207	NA	1.714962642	1.552153404	PF03171	2OG-Fe(II) oxygenase superfamily	IPR005123	Oxoglutarate/iron-dependent dioxygenase	Zm00001d032223;	NA	NA	DAO 2-oxoglutarate-dependent dioxygenase DAO (Oryza sativa subsp. japonica OX=39947)
Zm00001eb041840	NA	NA	NA	1.205930326	NA	PF01504	Phosphatidylinositol-4-phosphate 5-Kinase	IPR002498	Phosphatidylinositol-4-phosphate 5-kinase; core	Zm00001d032238;	NA	NA	FAB1C Putative 1-phosphatidylinositol-3-phosphate 5-kinase FAB1C (Arabidopsis thaliana OX=3702)
Zm00001eb042000	NA	1.015129672	1.526358994	NA	NA	PF04564	U-box domain	IPR003613	U box domain	Zm00001d032264;	NA	NA	NA
Zm00001eb042080	NA	NA	NA	1.003105855	NA	NA	NA	NA	NA	Zm00001d032272;	NA	NA	Protein of unknown function
Zm00001eb042240	NA	NA	-1.285520986	-1.214741639	NA	PF00847	AP2 domain	IPR001471	AP2/ERF domain	Zm00001d032295;	NA	NA	RAP2-4 Ethylene-responsive transcription factor RAP2-4 (Arabidopsis thaliana OX=3702)
Zm00001eb042370	NA	NA	-1.135751035	NA	NA	PF00982	Glycosyltransferase family 20	IPR001830	Glycosyl transferase; family 20	Zm00001d032311;	3.1.3.12	TPP	TPS10 Probable alpha
Zm00001eb042370	NA	NA	-1.135751035	NA	NA	PF00982	Glycosyltransferase family 20	IPR001830	Glycosyl transferase; family 20	Zm00001d032311;	2.4.1.15	TPS	TPS10 Probable alpha
Zm00001eb042420	NA	NA	-1.004466253	NA	NA	PF00076	RNA recognition motif. (a.k.a. RRM; RBD; or RNP domain)	IPR000504	RNA recognition motif domain	Zm00001d032319;	NA	NA	RBM25 RNA-binding protein 25 (Homo sapiens OX=9606)
Zm00001eb042440	NA	NA	NA	NA	-1.739867997	NA	NA	NA	NA	Zm00001d032321;	NA	NA	Protein of unknown function
Zm00001eb042460	NA	-2.158671509	-2.052482997	-2.206826561	-1.65031765	PF14009	Domain of unknown function (DUF4228)	IPR025322	Protein of unknown function DUF4228; plant	Zm00001d032324;	NA	NA	Protein of unknown function
Zm00001eb042520	NA	NA	-2.700262469	NA	-1.249230959	PF00160	Cyclophilin type peptidyl-prolyl cis-trans isomerase/CLD	IPR002130	Cyclophilin-type peptidyl-prolyl cis-trans isomerase domain	Zm00001d032331;	NA	NA	CYP38 Peptidyl-prolyl cis-trans isomerase CYP38
Zm00001eb042610	NA	NA	NA	-2.006275681	-1.113503759	PF00929	Exonuclease	IPR013520	Exonuclease; RNase T/DNA polymerase III	Zm00001d032338;	NA	NA	rexo4 RNA exonuclease 4 (Xenopus tropicalis OX=8364)
Zm00001eb042620	NA	1.016222509	1.357088221	1.189569439	NA	PF04654	Protein of unknown function; DUF599	IPR006747	Protein of unknown function DUF599	Zm00001d032339;	NA	NA	Protein of unknown function
Zm00001eb042710	NA	NA	NA	NA	1.463608273	PF00069	Protein kinase domain	IPR000719	Protein kinase domain	Zm00001d032353;	NA	NA	NA
Zm00001eb042740	NA	3.749682504	3.366177627	NA	2.703425126	PF04526	Protein of unknown function (DUF568)	IPR005018	DOMON domain	Zm00001d032358;	NA	NA	AIR12 Auxin-induced in root cultures protein 12 (Arabidopsis thaliana OX=3702)
Zm00001eb042780	NA	NA	NA	NA	1.091242915	PF05726	Pirin C-terminal cupin domain	IPR008778	Pirin; C-terminal domain	Zm00001d032363;	NA	NA	Pirin-like protein (Solanum lycopersicum OX=4081)
Zm00001eb042780	NA	NA	NA	NA	1.091242915	PF05726	Pirin C-terminal cupin domain	IPR008778	Pirin; C-terminal domain	Zm00001d032363;	NA	NA	PRN2 Pirin-like protein 2 (Arabidopsis thaliana OX=3702)
Zm00001eb042920	NA	-1.080964111	-1.621480043	NA	NA	PF01569	PAP2 superfamily	IPR000326	Phosphatidic acid phosphatase type 2/haloperoxidase	Zm00001d032379;	NA	NA	LPP1 Lipid phosphate phosphatase 1 (Arabidopsis thaliana OX=3702)
Zm00001eb042920	NA	-1.080964111	-1.621480043	NA	NA	PF01569	PAP2 superfamily	IPR000326	Phosphatidic acid phosphatase type 2/haloperoxidase	Zm00001d032379;	NA	NA	LPP3 Putative lipid phosphate phosphatase 3
Zm00001eb042960	NA	-2.607748024	NA	NA	-1.467177864	PF00072	Response regulator receiver domain	IPR001789	Signal transduction response regulator; receiver domain	Zm00001d032381;	NA	NA	RR12 Two-component response regulator ORR12 (Oryza sativa subsp. japonica OX=39947)
Zm00001eb042980	NA	1.231719297	NA	NA	1.000255865	PF14379	MYB-CC type transfactor; LHEQLE motif	IPR025756	MYB-CC type transcription factor; LHEQLE-containing domain	Zm00001d032384;	NA	NA	PHL2 Protein PHR1-LIKE 2 (Arabidopsis thaliana OX=3702)
Zm00001eb042990	NA	NA	NA	-1.527952473	NA	PF00483	Nucleotidyl transferase	IPR005835	Nucleotidyl transferase domain	Zm00001d032385;	2.7.7.27	ADP glucose-PP	AGPS2 Glucose-1-phosphate adenylyltransferase small subunit 2
Zm00001eb043230	NA	1.575844457	2.538822081	NA	1.543984969	PF03018	Dirigent-like protein	IPR004265	Dirigent protein	Zm00001d032419;	NA	NA	DIR1 Dirigent protein 1 (Arabidopsis thaliana OX=3702)
Zm00001eb043380	NA	-1.529311838	NA	NA	NA	PF02466	Tim17/Tim22/Tim23/Pmp24 family			Zm00001d032434;	NA	NA	NA
Zm00001eb043440	NA	NA	1.205196353	NA	NA	PF00173	Cytochrome b5-like Heme/Steroid binding domain	IPR001199	Cytochrome b5-like heme/steroid binding domain	Zm00001d032442;	NA	NA	CYB5 Cytochrome b5 (Brassica oleracea var. botrytis OX=3715)
Zm00001eb043480	NA	NA	1.893195342	NA	NA	NA	NA	NA	NA	Zm00001d000294;	NA	NA	NA
Zm00001eb043590	NA	-1.268028257	-1.857337979	NA	-1.179912911	PF13450	NAD(P)-binding Rossmann-like domain			Zm00001d032455;	NA	NA	Os10g0516300 Electron transfer flavoprotein-ubiquinone oxidoreductase
Zm00001eb043620	NA	NA	NA	NA	1.974174518	PF00067	Cytochrome P450	IPR001128	Cytochrome P450	Zm00001d032458;	NA	NA	CYP89A2 Cytochrome P450 89A2 (Arabidopsis thaliana OX=3702)
Zm00001eb043720	NA	NA	NA	1.047525956	NA	PF02201	SWIB/MDM2 domain	IPR003121	SWIB/MDM2 domain	Zm00001d032470;Zm00001d032471;	NA	NA	NA
Zm00001eb043810	NA	2.400601736	3.149181359	NA	1.583991197	NA	NA	NA	NA	Zm00001d032481;	NA	NA	Protein of unknown function
Zm00001eb043930	NA	1.469134118	2.070206589	1.935023255	1.556470018	PF02265	S1/P1 Nuclease	IPR003154	S1/P1 nuclease	Zm00001d032501;	NA	NA	NA
Zm00001eb043960	NA	-2.520334236	-1.817615203	-2.850570856	-2.112683434	PF07732	Multicopper oxidase	IPR011707	Multicopper oxidase; type 3	Zm00001d032504;	NA	NA	SKU5 Monocopper oxidase-like protein SKU5 (Arabidopsis thaliana OX=3702)
Zm00001eb044060	NA	1.097931274	NA	NA	NA	PF00403	Heavy-metal-associated domain	IPR006121	Heavy metal-associated domain; HMA	Zm00001d032517;	NA	NA	HIPP39 Heavy metal-associated isoprenylated plant protein 39 (Arabidopsis thaliana OX=3702)
Zm00001eb044110	1.261334445	NA	NA	NA	NA	NA	NA	NA	NA	Zm00001d032522;	NA	NA	Protein of unknown function
Zm00001eb044160	NA	NA	NA	NA	1.329328504	PF10358	N-terminal C2 in EEIG1 and EHBP1 proteins	IPR019448	NT-type C2 domain	Zm00001d032528;	NA	NA	NA
Zm00001eb044250	1.164673177	1.834539655	2.102183225	1.213588994	1.541489004	NA	NA	NA	NA	Zm00001d032535;	NA	NA	Protein of unknown function
Zm00001eb044360	NA	1.776993321	NA	NA	1.093284543	PF02181	Formin Homology 2 Domain	IPR015425	Formin; FH2 domain	Zm00001d032545;	NA	NA	FH4 Formin-like protein 4 (Oryza sativa subsp. japonica OX=39947)
Zm00001eb044400	NA	NA	-1.750370891	NA	-1.236091246	PF00583	Acetyltransferase (GNAT) family	IPR000182	GNAT domain	Zm00001d032548;	NA	NA	rimI Putative ribosomal-protein-alanine acetyltransferase (Bacillus subtilis (strain 168) OX=224308)
Zm00001eb044470	NA	-1.56376431	-1.718498685	-1.791169068	-1.366621018	PF00583	Acetyltransferase (GNAT) family	IPR000182	GNAT domain	Zm00001d032556;	NA	NA	rimI Putative ribosomal-protein-alanine acetyltransferase (Bacillus subtilis (strain 168) OX=224308)
Zm00001eb044480	NA	-1.208962509	-1.291283489	-1.203011298	NA	PF13920	Zinc finger; C3HC4 type (RING finger)			Zm00001d032557;	NA	NA	AIRP2 E3 ubiquitin-protein ligase AIRP2 (Arabidopsis thaliana OX=3702)
Zm00001eb044880	NA	NA	NA	-1.655448942	NA	PF00230	Major intrinsic protein	IPR000425	Major intrinsic protein	Zm00001d032610;	NA	NA	NA
Zm00001eb045490	NA	NA	NA	NA	-1.542547435	PF09265	Cytokinin dehydrogenase 1; FAD and cytokinin binding	IPR015345	Cytokinin dehydrogenase 1; FAD/cytokinin binding domain	Zm00001d032664;	NA	NA	NA
Zm00001eb045740	NA	NA	NA	-2.445764426	-1.552748791	NA	NA	NA	NA		NA	NA	NA
Zm00001eb045900	NA	NA	NA	NA	-2.376517852	NA	NA	NA	NA	Zm00001d032709;	NA	NA	Protein of unknown function
Zm00001eb046050	NA	1.433344352	3.345426664	NA	1.170162594	PF08392	FAE1/Type III polyketide synthase-like protein	IPR013601	FAE1/Type III polyketide synthase-like protein	Zm00001d032728;	NA	NA	KCS12 3-ketoacyl-CoA synthase 12 (Arabidopsis thaliana OX=3702)
Zm00001eb046310	NA	-1.155939219	-1.394240371	-1.36789528	-1.045733807	PF00400	WD domain; G-beta repeat	IPR001680	WD40 repeat	Zm00001d032754;	NA	NA	WDS WD repeat-containing protein WDS homolog (Arabidopsis thaliana OX=3702)
Zm00001eb046700	NA	NA	NA	1.005450811	NA	PF00076	RNA recognition motif. (a.k.a. RRM; RBD; or RNP domain)	IPR000504	RNA recognition motif domain	Zm00001d032807;	NA	NA	Sf3b4 Splicing factor 3B subunit 4 (Rattus norvegicus OX=10116)
Zm00001eb046700	NA	NA	NA	1.005450811	NA	PF00076	RNA recognition motif. (a.k.a. RRM; RBD; or RNP domain)	IPR000504	RNA recognition motif domain	Zm00001d032807;	NA	NA	RGA2 Disease resistance protein RGA2 (Solanum bulbocastanum OX=147425)
Zm00001eb046700	NA	NA	NA	1.005450811	NA	PF00076	RNA recognition motif. (a.k.a. RRM; RBD; or RNP domain)	IPR000504	RNA recognition motif domain	Zm00001d032807;	NA	NA	SF3B4 Splicing factor 3B subunit 4 (Homo sapiens OX=9606)
Zm00001eb046870	NA	1.801109758	1.968683302	NA	1.249406077	PF13561	Enoyl-(Acyl carrier protein) reductase				NA	NA	NA
Zm00001eb047010	NA	-1.452690365	NA	NA	NA	PF08879	WRC	IPR014977	WRC domain	Zm00001d032836;	NA	NA	NA
Zm00001eb047450	NA	4.701209758	NA	NA	3.05801848	PF00657	GDSL-like Lipase/Acylhydrolase	IPR001087	GDSL lipase/esterase	Zm00001d032888;	NA	NA	NA
Zm00001eb047490	2.713954088	4.458824932	3.615147456	NA	3.200992455	PF00011	Hsp20/alpha crystallin family	IPR002068	Alpha crystallin/Hsp20 domain	Zm00001d032893;	NA	NA	RTM2 Inactive protein RESTRICTED TEV MOVEMENT 2 (Arabidopsis thaliana OX=3702)
Zm00001eb047860	-1.467100435	NA	NA	NA	NA	PF03372	Endonuclease/Exonuclease/phosphatase family	IPR005135	Endonuclease/exonuclease/phosphatase	Zm00001d032935;	NA	NA	IP5P4 Type I inositol polyphosphate 5-phosphatase 4 (Arabidopsis thaliana OX=3702)
Zm00001eb047990	NA	-2.181537429	-1.39263007	NA	-1.136332627	PF04720	PDDEXK-like family of unknown function	IPR006502	Protein of unknown function PDDEXK-like	Zm00001d032956;Zm00001d032955;	NA	NA	NA
Zm00001eb048140	NA	NA	2.663548484	NA	NA	PF00314	Thaumatin family	IPR001938	Thaumatin family	Zm00001d032972;	NA	NA	At1g18250 Thaumatin-like protein (Arabidopsis thaliana OX=3702)
Zm00001eb048150	NA	1.51205182	2.794219881	NA	1.564647725	PF01553	Acyltransferase	IPR002123	Phospholipid/glycerol acyltransferase	Zm00001d032973;	NA	NA	GPAT6 Glycerol-3-phosphate 2-O-acyltransferase 6 (Arabidopsis thaliana OX=3702)
Zm00001eb048160	NA	NA	NA	-1.00666244	NA	PF13640	2OG-Fe(II) oxygenase superfamily	IPR005123	Oxoglutarate/iron-dependent dioxygenase	Zm00001d032974;Zm00001d032975;	NA	NA	P4H6 Probable prolyl 4-hydroxylase 6 (Arabidopsis thaliana OX=3702)
Zm00001eb048160	NA	NA	NA	-1.00666244	NA	PF13640	2OG-Fe(II) oxygenase superfamily	IPR005123	Oxoglutarate/iron-dependent dioxygenase	Zm00001d032974;Zm00001d032975;	NA	NA	P4H7 Probable prolyl 4-hydroxylase 7 (Arabidopsis thaliana OX=3702)
Zm00001eb048510	NA	NA	1.617794274	NA	NA	PF01408	Oxidoreductase family; NAD-binding Rossmann fold	IPR000683	Oxidoreductase; N-terminal	Zm00001d033018;	NA	NA	At4g09670 Uncharacterized oxidoreductase At4g09670 (Arabidopsis thaliana OX=3702)
Zm00001eb048540	NA	NA	NA	-1.73464031	NA	PF00067	Cytochrome P450	IPR001128	Cytochrome P450	Zm00001d033020;	NA	NA	NA
Zm00001eb048680	NA	NA	NA	-1.09692076	NA	PF00082	Subtilase family	IPR000209	Peptidase S8/S53 domain	Zm00001d033039;	NA	NA	NA
Zm00001eb048730	3.353025214	NA	NA	2.449287526	2.001921299	PF03105	SPX domain	IPR004331	SPX domain	Zm00001d033047;	NA	NA	SPX3 SPX domain-containing protein 3 (Oryza sativa subsp. japonica OX=39947)
Zm00001eb048740	NA	-1.18053577	NA	-1.405920895	NA	PF09425	Divergent CCT motif	IPR018467	CO/COL/TOC1; conserved site	Zm00001d033048;	NA	NA	TI11D Protein TIFY 11d (Oryza sativa subsp. indica OX=39946)
Zm00001eb048790	1.066624584	NA	NA	NA	NA	PF16983	Molybdate transporter of MFS superfamily	IPR031563	Molybdate transporter 1/2	Zm00001d033053;	NA	NA	MOT1 Molybdate transporter 1 (Arabidopsis thaliana OX=3702)
Zm00001eb049120	NA	NA	NA	-1.370479594	NA	PF04144	SCAMP family	IPR007273	SCAMP	Zm00001d033090;	NA	NA	SCAMP4 Secretory carrier-associated membrane protein 4 (Oryza sativa subsp. japonica OX=39947)
Zm00001eb049190	NA	NA	-2.42203182	NA	-1.196877999	NA	NA	NA	NA	Zm00001d033098;	NA	NA	Protein of unknown function
Zm00001eb049730	NA	1.495628213	NA	NA	NA	PF03469	XH domain	IPR005379	Uncharacterised domain XH	Zm00001d033148;	NA	NA	NA
Zm00001eb049770	NA	NA	-3.346318432	NA	-1.597023233	NA	NA	NA	NA	Zm00001d033150;	NA	NA	NA
Zm00001eb049840	NA	NA	-1.067057867	NA	NA	PF08766	DEK C terminal domain	IPR014876	DEK; C-terminal	Zm00001d033159;	NA	NA	Protein of unknown function
Zm00001eb049850	NA	-1.899770862	NA	-1.481560918	-1.189031702	NA	NA	NA	NA	Zm00001d033160;	NA	NA	NA
Zm00001eb049930	NA	NA	NA	NA	-1.208269507	PF13639	Ring finger domain	IPR001841	Zinc finger; RING-type	Zm00001d033170;	NA	NA	At3g02290 E3 ubiquitin-protein ligase At3g02290 (Arabidopsis thaliana OX=3702)
Zm00001eb050070	NA	NA	NA	-1.009377467	NA	PF03009	Glycerophosphoryl diester phosphodiesterase family	IPR030395	Glycerophosphodiester phosphodiesterase domain	Zm00001d033187;	NA	NA	NA
Zm00001eb050110	NA	-1.309535785	NA	NA	NA	PF10440	Ubiquitin-binding WIYLD domain	IPR018848	WIYLD domain	Zm00001d033190;	NA	NA	Protein of unknown function
Zm00001eb050410	NA	1.329821502	NA	NA	NA	PF02780	Transketolase; C-terminal domain	IPR033248	Transketolase; C-terminal domain	Zm00001d033225;	NA	NA	Os12g0616900 Pyruvate dehydrogenase E1 component subunit beta-3
Zm00001eb050610	NA	1.001405832	NA	NA	NA	PF03000	NPH3 family	IPR027356	NPH3 domain	Zm00001d033240;	NA	NA	NA
Zm00001eb050700	NA	NA	-3.976679578	-2.10712699	-2.651251225	PF01734	Patatin-like phospholipase	IPR002641	Patatin-like phospholipase domain	Zm00001d033254;	NA	NA	PLP3 Patatin-like protein 3 (Oryza sativa subsp. japonica OX=39947)
Zm00001eb050770	NA	NA	NA	-1.356628955	NA	PF00249	Myb-like DNA-binding domain	IPR001005	SANT/Myb domain	Zm00001d033265;	NA	NA	MYB119 Transcription factor MYB119 (Arabidopsis thaliana OX=3702)
Zm00001eb050790	NA	NA	NA	-2.047814133	NA	PF00010	Helix-loop-helix DNA-binding domain	IPR011598	Myc-type; basic helix-loop-helix (bHLH) domain	Zm00001d033267;	NA	NA	PIL13 Transcription factor PHYTOCHROME INTERACTING FACTOR-LIKE 13 (Oryza sativa subsp. japonica OX=39947)
Zm00001eb050930	NA	NA	NA	-1.718281651	NA	PF05703	Auxin canalisation	IPR008546	Domain of unknown function DUF828	Zm00001d033283;	NA	NA	Protein of unknown function
Zm00001eb050930	NA	NA	NA	-1.718281651	NA	PF05703	Auxin canalisation	IPR008546	Domain of unknown function DUF828	Zm00001d033283;	NA	NA	VAB VAN3-binding protein (Arabidopsis thaliana OX=3702)
Zm00001eb051090	NA	NA	-1.332544472	NA	NA	PF13923	Zinc finger; C3HC4 type (RING finger)			Zm00001d033322;	NA	NA	DRIP2 E3 ubiquitin protein ligase DRIP2 (Arabidopsis thaliana OX=3702)
Zm00001eb051100	NA	NA	NA	NA	-2.670159694	PF01125	G10 protein	IPR001748	G10 protein	Zm00001d033323;	NA	NA	NA
Zm00001eb051510	NA	NA	1.988077718	NA	NA	PF00069	Protein kinase domain	IPR000719	Protein kinase domain	Zm00001d033339;	NA	NA	NA
Zm00001eb052000	NA	2.632042773	2.818311832	NA	1.726704455	PF05678	VQ motif	IPR008889	VQ	Zm00001d033389;	NA	NA	Protein of unknown function
Zm00001eb052020	NA	1.466575181	NA	NA	NA	NA	NA	NA	NA	Zm00001d033391;	NA	NA	Protein of unknown function
Zm00001eb052080	NA	1.174055683	NA	NA	NA	PF01595	Cyclin M transmembrane N-terminal domain	IPR002550	CNNM; transmembrane domain	Zm00001d033397;	NA	NA	NA
Zm00001eb052300	NA	NA	NA	1.644049915	NA	PF02705	K+ potassium transporter	IPR003855	Potassium transporter	Zm00001d033423;Zm00001d033424;	NA	NA	HAK10 Potassium transporter 10 (Oryza sativa subsp. japonica OX=39947)
Zm00001eb052450	NA	NA	-1.867782981	-1.511197961	-1.470228919	PF00190	Cupin	IPR006045	Cupin 1	Zm00001d033447;	NA	NA	NA
Zm00001eb052690	NA	NA	3.307296264	1.338520491	1.174105064	PF01029	NusB family	IPR006027	NusB/RsmB/TIM44	Zm00001d033473;	NA	NA	nusB Transcription antitermination protein NusB (Caldanaerobacter subterraneus subsp. tengcongensis (strain DSM 15242 / JCM 11007 / NBRC 100824 / MB4) OX=273068)
Zm00001eb052740	NA	-1.23808125	NA	-1.101710582	NA	PF06645	Microsomal signal peptidase 12 kDa subunit (SPC12)	IPR009542	Microsomal signal peptidase 12kDa subunit	Zm00001d033479;	NA	NA	At2g22425 Probable signal peptidase complex subunit 1 (Arabidopsis thaliana OX=3702)
Zm00001eb052780	NA	NA	NA	NA	-5.789261033	NA	NA	NA	NA	Zm00001d033483;	NA	NA	Protein of unknown function
Zm00001eb052930	NA	NA	NA	NA	-1.778523804	NA	NA	NA	NA		NA	NA	NA
Zm00001eb053210	NA	2.207245501	2.467976084	NA	1.665528783	PF01544	CorA-like Mg2+ transporter protein	IPR002523	Mg2+ transporter protein; CorA-like/Zinc transport protein ZntB	Zm00001d033527;	NA	NA	MRS2-A Magnesium transporter MRS2-A
Zm00001eb053240	NA	NA	-16.17162373	NA	NA	PF17250	NADH-ubiquinone oxidoreductase 11 kDa subunit	IPR035204	NADH-ubiquinone oxidoreductase 11kDa subunit	Zm00001d033530;	NA	NA	Protein of unknown function
Zm00001eb053310	NA	1.166017575	NA	NA	NA	NA	NA	NA	NA	Zm00001d033533;	NA	NA	NA
Zm00001eb053550	NA	NA	NA	NA	1.187446384	PF00564	PB1 domain	IPR000270	PB1 domain	Zm00001d033564;	NA	NA	Protein of unknown function
Zm00001eb053710	NA	NA	NA	NA	-1.081286311	PF00860	Permease family	IPR006043	Xanthine/uracil/vitamin C permease	Zm00001d033585;	NA	NA	LPE1 Nucleobase-ascorbate transporter LPE1 (Zea mays OX=4577)
Zm00001eb053900	NA	NA	NA	NA	-3.921680634	NA	NA	NA	NA	Zm00001d033612;	NA	NA	OLE18 Oleosin Zm-II (Zea mays OX=4577)
Zm00001eb054000	NA	1.780935386	NA	NA	NA	PF00709	Adenylosuccinate synthetase	IPR001114	Adenylosuccinate synthetase	Zm00001d033619;	NA	NA	PURA2 Adenylosuccinate synthetase 2
Zm00001eb054050	NA	1.366545475	NA	NA	NA	PF00305	Lipoxygenase	IPR013819	Lipoxygenase; C-terminal	Zm00001d033624;	NA	NA	NA
Zm00001eb054100	NA	-2.271983207	NA	NA	NA	PF13419	Haloacid dehalogenase-like hydrolase	IPR041492	Haloacid dehalogenase-like hydrolase	Zm00001d033633;	NA	NA	SPAC24B11.05 Uncharacterized protein C24B11.05 (Schizosaccharomyces pombe (strain 972 / ATCC 24843) OX=284812)
Zm00001eb054240	NA	NA	NA	NA	-1.017446527	PF00232	Glycosyl hydrolase family 1	IPR001360	Glycoside hydrolase family 1	Zm00001d033650;	NA	NA	NA
Zm00001eb054930	NA	NA	NA	NA	-1.299621379	NA	NA	NA	NA	Zm00001d033740;	NA	NA	ERA1 GTPase ERA1
Zm00001eb054930	NA	NA	NA	NA	-1.299621379	NA	NA	NA	NA	Zm00001d033740;	NA	NA	Protein of unknown function
Zm00001eb055110	NA	-1.014909678	-1.131818593	NA	NA	PF00076	RNA recognition motif. (a.k.a. RRM; RBD; or RNP domain)	IPR000504	RNA recognition motif domain	Zm00001d033766;	NA	NA	BPA1 Binding partner of ACD11 1 (Arabidopsis thaliana OX=3702)
Zm00001eb055280	NA	1.087573192	NA	NA	NA	PF03924	CHASE domain	IPR006189	CHASE domain	Zm00001d033786;	NA	NA	HK4 Probable histidine kinase 4 (Oryza sativa subsp. japonica OX=39947)
Zm00001eb055460	NA	NA	NA	-1.808360748	-1.34912596	PF00989	PAS fold	IPR013767	PAS fold	Zm00001d033799;	NA	NA	NA
Zm00001eb055680	NA	NA	NA	1.470531802	NA	NA	NA	NA	NA	Zm00001d033831;Zm00001d033832;Zm00001d033833;	NA	NA	NA
Zm00001eb055750	NA	1.019532391	NA	NA	NA	PF07714	Protein tyrosine kinase	IPR001245	Serine-threonine/tyrosine-protein kinase; catalytic domain	Zm00001d033839;	NA	NA	At2g16250 Probable LRR receptor-like serine/threonine-protein kinase At2g16250 (Arabidopsis thaliana OX=3702)
Zm00001eb055980	NA	NA	NA	1.502899502	NA	PF01535	PPR repeat	IPR002885	Pentatricopeptide repeat	Zm00001d033869;	NA	NA	At3g49730 Pentatricopeptide repeat-containing protein At3g49730 (Arabidopsis thaliana OX=3702)
Zm00001eb056060	NA	NA	NA	1.978278788	1.334949773	NA	NA	NA	NA	Zm00001d033877;	NA	NA	Protein of unknown function
Zm00001eb056180	NA	NA	NA	1.084114555	NA	PF02485	Core-2/I-Branching enzyme	IPR003406	Glycosyl transferase; family 14	Zm00001d033890;	NA	NA	BC10 Glycosyltransferase BC10 (Oryza sativa subsp. japonica OX=39947)
Zm00001eb056200	NA	NA	NA	-1.324159603	NA	PF02485	Core-2/I-Branching enzyme	IPR003406	Glycosyl transferase; family 14	Zm00001d033892;	NA	NA	NA
Zm00001eb056280	NA	-1.297553489	NA	-2.531009465	NA	PF00188	Cysteine-rich secretory protein family	IPR014044	CAP domain	Zm00001d033902;	NA	NA	STS14 STS14 protein (Solanum tuberosum OX=4113)
Zm00001eb056300	NA	NA	2.050556313	NA	NA	PF05030	SSXT protein (N-terminal region)	IPR007726	SS18 family	Zm00001d033905;	NA	NA	GIF1 GRF-interacting factor 1 (Zea mays OX=4577)
Zm00001eb056320	NA	1.027881895	NA	NA	NA	PF04137	Endoplasmic Reticulum Oxidoreductin 1 (ERO1)	IPR007266	Endoplasmic reticulum oxidoreductin 1	Zm00001d033906;	NA	NA	AERO1 Endoplasmic reticulum oxidoreductin-1 (Arabidopsis thaliana OX=3702)
Zm00001eb056340	NA	NA	1.270441393	NA	NA	PF00483	Nucleotidyl transferase	IPR005835	Nucleotidyl transferase domain	Zm00001d033910;	2.7.7.27	ADP glucose-PP	SH2 Glucose-1-phosphate adenylyltransferase large subunit 1
Zm00001eb056340	NA	NA	1.270441393	NA	NA	PF00483	Nucleotidyl transferase	IPR005835	Nucleotidyl transferase domain	Zm00001d033910;	2.7.7.27	ADP glucose-PP	AGPL1 Glucose-1-phosphate adenylyltransferase large subunit 1
Zm00001eb056450	NA	NA	-1.387571268	-1.120246937	-1.097488827	PF00571	CBS domain	IPR000644	CBS domain	Zm00001d033925;	NA	NA	CBSX3 CBS domain-containing protein CBSX3
Zm00001eb056510	NA	1.186571847	NA	NA	NA	PF08240	Alcohol dehydrogenase GroES-like domain	IPR013154	Alcohol dehydrogenase; N-terminal	Zm00001d033931;	NA	NA	NA
Zm00001eb056780	NA	-1.011876922	NA	-1.931592519	-1.026188062	PF10533	Plant zinc cluster domain	IPR018872	Zn-cluster domain	Zm00001d033965;	NA	NA	NA
Zm00001eb057050	NA	NA	NA	1.111926337	NA	PF08614	Autophagy protein 16 (ATG16)	IPR013923	Autophagy-related protein 16	Zm00001d033992;Zm00001d033993;Zm00001d033994;	NA	NA	NA
Zm00001eb057120	NA	NA	-1.22862395	NA	NA	PF04927	Seed maturation protein	IPR007011	Late embryogenesis abundant protein; SMP subgroup domain	Zm00001d034002;	NA	NA	RAB28 Late embryogenesis abundant protein 31 (Arabidopsis thaliana OX=3702)
Zm00001eb057150	NA	NA	-1.036494219	NA	NA	PF04146	YT521-B-like domain	IPR007275	YTH domain	Zm00001d034005;	NA	NA	NA
Zm00001eb057280	NA	NA	NA	1.804826049	NA	PF11523	Protein of unknown function (DUF3223)			Zm00001d034020;	NA	NA	Protein of unknown function
Zm00001eb057280	NA	NA	NA	1.804826049	NA	PF11523	Protein of unknown function (DUF3223)			Zm00001d034020;	NA	NA	NRPE1 DNA-directed RNA polymerase V subunit 1 (Arabidopsis thaliana OX=3702)
Zm00001eb057280	NA	NA	NA	1.804826049	NA	PF11523	Protein of unknown function (DUF3223)			Zm00001d034020;	NA	NA	DCL Protein DCL homolog
Zm00001eb057350	NA	NA	-1.776927737	-2.058097041	-1.200850448	PF00582	Universal stress protein family	IPR006016	UspA	Zm00001d034027;	NA	NA	NA
Zm00001eb057470	1.585348116	1.234510663	NA	NA	NA	NA	NA	NA	NA	Zm00001d034037;	NA	NA	NA
Zm00001eb057570	NA	NA	NA	1.379986874	1.135157649	PF00173	Cytochrome b5-like Heme/Steroid binding domain	IPR001199	Cytochrome b5-like heme/steroid binding domain	Zm00001d034048;	NA	NA	CB5-A Cytochrome b5 isoform A (Arabidopsis thaliana OX=3702)
Zm00001eb057750	NA	NA	NA	NA	-1.652961681	PF00201	UDP-glucoronosyl and UDP-glucosyl transferase	IPR002213	UDP-glucuronosyl/UDP-glucosyltransferase	Zm00001d034067;	NA	NA	NA
Zm00001eb057770	NA	NA	NA	NA	-2.113115797	PF00201	UDP-glucoronosyl and UDP-glucosyl transferase	IPR002213	UDP-glucuronosyl/UDP-glucosyltransferase	Zm00001d034068;	NA	NA	UGT83A1 UDP-glycosyltransferase 83A1 (Arabidopsis thaliana OX=3702)
Zm00001eb057840	NA	1.1635981	1.052093277	NA	NA	PF00343	Carbohydrate phosphorylase	IPR000811	Glycosyl transferase; family 35	Zm00001d034074;	2.4.1.1	glycogen phosphorylase	Alpha-1
Zm00001eb057860	NA	NA	NA	NA	1.035440452	PF00520	Ion transport protein	IPR005821	Ion transport domain	Zm00001d034076;	NA	NA	CNGC2 Cyclic nucleotide-gated ion channel 2 (Arabidopsis thaliana OX=3702)
Zm00001eb057870	NA	-1.039128629	NA	-1.525525045	NA	PF02298	Plastocyanin-like domain	IPR003245	Phytocyanin domain	Zm00001d034077;	NA	NA	At5g15350 Lamin-like protein (Arabidopsis thaliana OX=3702)
Zm00001eb058450	NA	-1.350776759	NA	-1.275834504	NA	PF02201	SWIB/MDM2 domain	IPR003121	SWIB/MDM2 domain	Zm00001d034159;	NA	NA	spp27 Upstream activation factor subunit spp27 (Schizosaccharomyces pombe (strain 972 / ATCC 24843) OX=284812)
Zm00001eb058490	NA	-1.369330079	NA	-1.01313647	NA	PF00069	Protein kinase domain	IPR000719	Protein kinase domain	Zm00001d034164;Zm00001d034165;Zm00001d034166;	NA	NA	NA
Zm00001eb058550	NA	-2.645059005	-1.855916665	-2.24680464	-1.987988686	NA	NA	NA	NA	Zm00001d034175;	NA	NA	MEE14 CCG-binding protein 1 (Arabidopsis thaliana OX=3702)
Zm00001eb058590	NA	NA	NA	-1.735710378	NA	PF08041	PetM family of cytochrome b6f complex subunit 7	IPR012595	PetM of cytochrome b6/f complex subunit 7	Zm00001d034179;	NA	NA	petM Cytochrome b6-f complex subunit 7 (Fragment) (Spinacia oleracea OX=3562)
Zm00001eb058970	NA	NA	1.651048829	NA	NA	PF06219	Protein of unknown function (DUF1005)	IPR010410	Protein of unknown function DUF1005	Zm00001d034221;	NA	NA	Protein of unknown function
Zm00001eb059140	NA	NA	NA	NA	1.053604572	NA	NA	NA	NA	Zm00001d034248;	NA	NA	Protein of unknown function
Zm00001eb059170	NA	NA	NA	-1.069663153	NA	PF04055	Radical SAM superfamily	IPR007197	Radical SAM	Zm00001d034251;	NA	NA	NA
Zm00001eb059850	NA	NA	NA	-1.122870511	NA	PF00175	Oxidoreductase NAD-binding domain	IPR001433	Oxidoreductase FAD/NAD(P)-binding	Zm00001d034345;	NA	NA	NA
Zm00001eb059920	NA	-1.682937591	NA	NA	-1.112429967	PF03634	TCP family transcription factor	IPR017887	Transcription factor TCP subgroup	Zm00001d034353;	NA	NA	PCF6 Transcription factor PCF6 (Oryza sativa subsp. japonica OX=39947)
Zm00001eb060040	NA	-2.292907667	-2.355243485	-2.642991882	-1.941738124	PF00612	IQ calmodulin-binding motif	IPR000048	IQ motif; EF-hand binding site	Zm00001d034366;	NA	NA	IQD1 Protein IQ-DOMAIN 1 (Arabidopsis thaliana OX=3702)
Zm00001eb060130	NA	1.527832871	1.122171731	1.281706872	1.115604217	PF02469	Fasciclin domain	IPR000782	FAS1 domain	Zm00001d034373;	NA	NA	FLA16 Fasciclin-like arabinogalactan protein 16 (Arabidopsis thaliana OX=3702)
Zm00001eb060190	NA	NA	NA	-4.338273147	-2.098286682	PF00161	Ribosome inactivating protein	IPR001574	Ribosome-inactivating protein	Zm00001d034382;	NA	NA	RIP30A Protein synthesis inhibitor II (Hordeum vulgare OX=4513)
Zm00001eb060190	NA	NA	NA	-4.338273147	-2.098286682	PF00161	Ribosome inactivating protein	IPR001574	Ribosome-inactivating protein	Zm00001d034382;	NA	NA	60 kDa jasmonate-induced protein (Hordeum vulgare OX=4513)
Zm00001eb060250	NA	NA	NA	1.507771908	NA	PF00941	FAD binding domain in molybdopterin dehydrogenase	IPR002346	Molybdopterin dehydrogenase; FAD-binding	Zm00001d034387;	NA	NA	AO2 Indole-3-acetaldehyde oxidase (Zea mays OX=4577)
Zm00001eb060800	-1.129741205	NA	NA	NA	NA	PF02263	Guanylate-binding protein; N-terminal domain	IPR015894	Guanylate-binding protein; N-terminal	Zm00001d034446;	NA	NA	NA
Zm00001eb061070	NA	NA	NA	-1.042665678	NA	PF06886	Targeting protein for Xklp2 (TPX2)	IPR027329	TPX2; C-terminal	Zm00001d034480;	NA	NA	WDL3 Protein WVD2-like 3 (Arabidopsis thaliana OX=3702)
Zm00001eb061140	NA	-1.790894031	-2.34039629	NA	-1.175531995	PF00400	WD domain; G-beta repeat	IPR001680	WD40 repeat	Zm00001d034487;	NA	NA	Os03g0799700 Probable GTP-binding protein OBGC2 (Oryza sativa subsp. japonica OX=39947)
Zm00001eb061200	NA	1.077369834	NA	NA	NA	PF06574	FAD synthetase	IPR015864	FAD synthetase	Zm00001d034493;	NA	NA	RIBF FAD synthetase
Zm00001eb061250	NA	1.625154518	NA	NA	NA	PF12734	Cysteine-rich TM module stress tolerance	IPR028144	Cysteine-rich transmembrane CYSTM domain	Zm00001d034497;	NA	NA	NA
Zm00001eb061280	NA	NA	1.331692573	NA	NA	PF14363	Domain associated at C-terminal with AAA	IPR025753	AAA-type ATPase; N-terminal domain	Zm00001d034501;	NA	NA	AATP1 AAA-ATPase ASD
Zm00001eb061730	NA	-1.042368527	NA	NA	NA	NA	NA	NA	NA	Zm00001d034543;	NA	NA	psaD Photosystem I reaction center subunit II
Zm00001eb061820	NA	NA	NA	-1.191883579	NA	PF03763	Remorin; C-terminal region	IPR005516	Remorin; C-terminal	Zm00001d034558;	NA	NA	REM4.1 Remorin 4.1 (Oryza sativa subsp. japonica OX=39947)
Zm00001eb061880	NA	NA	1.751280489	1.809541842	NA	PF05691	Raffinose synthase or seed imbibition protein Sip1	IPR008811	Glycosyl hydrolases 36	Zm00001d034564;	NA	NA	NA
Zm00001eb062170	NA	NA	-1.205422997	NA	NA	PF02365	No apical meristem (NAM) protein	IPR003441	NAC domain	Zm00001d034601;	NA	NA	NAC002 NAC domain-containing protein 2 (Oryza sativa subsp. japonica OX=39947)
Zm00001eb062500	NA	1.835452685	NA	NA	NA	PF00403	Heavy-metal-associated domain	IPR006121	Heavy metal-associated domain; HMA	Zm00001d034634;	NA	NA	NAKR3 Protein SODIUM POTASSIUM ROOT DEFECTIVE 3 (Arabidopsis thaliana OX=3702)
Zm00001eb062570	NA	NA	NA	2.929613324	NA	PF13912	C2H2-type zinc finger			Zm00001d034642;	NA	NA	NA
Zm00001eb062880	NA	NA	NA	-2.372150152	-1.361369187	NA	NA	NA	NA	Zm00001d034673;	NA	NA	Bowman-Birk type trypsin inhibitor (Triticum aestivum OX=4565)
Zm00001eb063110	NA	NA	2.962005509	NA	NA	PF04859	Plant protein of unknown function (DUF641)	IPR006943	Domain of unknown function DUF641; plant	Zm00001d034700;	NA	NA	GIL1 Protein GRAVITROPIC IN THE LIGHT 1 (Arabidopsis thaliana OX=3702)
Zm00001eb063220	NA	NA	1.502735775	NA	NA	PF04715	Anthranilate synthase component I; N terminal region	IPR006805	Anthranilate synthase component I; N-terminal	Zm00001d034713;	NA	NA	NA
Zm00001eb063340	NA	NA	1.160902994	NA	NA	PF00861	Ribosomal L18 of archaea; bacteria; mitoch. and chloroplast	IPR005484	Ribosomal protein L18	Zm00001d034724;	NA	NA	NA
Zm00001eb063430	NA	NA	NA	-1.649026729	-1.468383742	PF08544	GHMP kinases C terminal	IPR013750	GHMP kinase; C-terminal domain	Zm00001d034733;	NA	NA	GAL1 Galactokinase (Arabidopsis thaliana OX=3702)
Zm00001eb063680	NA	NA	-1.166273665	NA	NA	PF01012	Electron transfer flavoprotein domain	IPR014730	Electron transfer flavoprotein; alpha/beta-subunit; N-terminal	Zm00001d034757;	NA	NA	NA
Zm00001eb063970	NA	NA	NA	NA	1.066782845	PF00069	Protein kinase domain	IPR000719	Protein kinase domain	Zm00001d034788;	NA	NA	RBK1 Receptor-like cytosolic serine/threonine-protein kinase RBK1 (Arabidopsis thaliana OX=3702)
Zm00001eb064010	NA	1.746142811	2.521580867	1.986865071	1.71109174	NA	NA	NA	NA	Zm00001d034796;	NA	NA	NA
Zm00001eb064100	NA	NA	NA	-1.036885867	NA	PF03839	Translocation protein Sec62	IPR004728	Translocation protein Sec62	Zm00001d034805;	NA	NA	Protein of unknown function
Zm00001eb064420	NA	NA	1.236607219	NA	NA	PF00786	P21-Rho-binding domain	IPR000095	CRIB domain	Zm00001d034836;	NA	NA	RIC4 CRIB domain-containing protein RIC4 (Arabidopsis thaliana OX=3702)
Zm00001eb064440	NA	NA	1.463858215	NA	1.11332022	PF03711	Orn/Lys/Arg decarboxylase; C-terminal domain	IPR008286	Orn/Lys/Arg decarboxylase; C-terminal	Zm00001d034838;	NA	NA	speA Arginine decarboxylase (Bacillus subtilis (strain 168) OX=224308)
Zm00001eb064470	NA	-1.093362917	NA	NA	NA	NA	NA	NA	NA	Zm00001d034841;	NA	NA	Protein of unknown function
Zm00001eb064490	NA	NA	-3.138224915	NA	NA	PF03407	Nucleotide-diphospho-sugar transferase	IPR005069	Nucleotide-diphospho-sugar transferase	Zm00001d034844;	NA	NA	At4g15970 Uncharacterized protein At4g15970 (Arabidopsis thaliana OX=3702)
Zm00001eb064510	NA	NA	-2.661318391	NA	NA	PF00067	Cytochrome P450	IPR001128	Cytochrome P450	Zm00001d034848;	NA	NA	NA
Zm00001eb064540	NA	1.164158207	1.000873156	NA	NA	PF10063	Uncharacterized integral membrane protein (DUF2301)	IPR019275	Protein of unknown function DUF2301	Zm00001d034852;	NA	NA	At4g14100 Uncharacterized protein At4g14100 (Arabidopsis thaliana OX=3702)
Zm00001eb064540	NA	1.164158207	1.000873156	NA	NA	PF10063	Uncharacterized integral membrane protein (DUF2301)	IPR019275	Protein of unknown function DUF2301	Zm00001d034852;	NA	NA	Protein of unknown function
Zm00001eb064650	NA	1.082525571	1.929921057	NA	1.249114112	PF17830	STI1 domain	IPR041243	STI1 domain	Zm00001d034865;	NA	NA	PCMP-E15 Pentatricopeptide repeat-containing protein At2g35030
Zm00001eb064780	1.544400351	1.73001618	NA	1.684207206	1.588802692	PF08381	Transcription factor regulating root and shoot growth via Pin3	IPR013591	Brevis radix (BRX) domain	Zm00001d034877;	NA	NA	BRXL4 Protein Brevis radix-like 4 (Oryza sativa subsp. japonica OX=39947)
Zm00001eb065000	1.7981132	NA	NA	NA	1.563858814	PF03629	Carbohydrate esterase; sialic acid-specific acetylesterase	IPR005181	Sialate O-acetylesterase domain	Zm00001d034901;	NA	NA	At4g34215 Probable carbohydrate esterase At4g34215 (Arabidopsis thaliana OX=3702)
Zm00001eb065100	-1.628200519	-2.328246399	-1.452339817	-3.022667473	-2.065052927	PF01554	MatE	IPR002528	Multi antimicrobial extrusion protein	Zm00001d034916;	NA	NA	DTX56 Protein DETOXIFICATION 56 (Arabidopsis thaliana OX=3702)
Zm00001eb065360	NA	NA	-2.944236726	NA	-2.131092045	PF02798	Glutathione S-transferase; N-terminal domain	IPR004045	Glutathione S-transferase; N-terminal	Zm00001d034937;	NA	NA	GSTT1 Glutathione S-transferase T1 (Arabidopsis thaliana OX=3702)
Zm00001eb065570	NA	NA	1.106026848	NA	NA	PF03081	Exo70 exocyst complex subunit	IPR004140	Exocyst complex component Exo70	Zm00001d001765;	NA	NA	EXO70A1 Exocyst complex component EXO70A1 (Arabidopsis thaliana OX=3702)
Zm00001eb065580	-1.201929735	NA	NA	NA	NA	NA	NA	NA	NA	Zm00001d001766;	NA	NA	Protein of unknown function
Zm00001eb065630	NA	NA	1.709227175	NA	NA	PF14543	Xylanase inhibitor N-terminal	IPR032861	Xylanase inhibitor; N-terminal	Zm00001d001771;Zm00001d029732;	NA	NA	nep1 Aspartic proteinase nepenthesin-1 (Nepenthes gracilis OX=150966)
Zm00001eb065660	NA	NA	NA	2.557817112	1.245340209	NA	NA	NA	NA	Zm00001d001774;	NA	NA	CAF1-11 Probable CCR4-associated factor 1 homolog 11 (Arabidopsis thaliana OX=3702)
Zm00001eb065770	NA	NA	NA	-1.012004622	NA	PF13869	Nucleotide hydrolase	IPR016706	Cleavage/polyadenylation specificity factor subunit 5	Zm00001d001787;	NA	NA	CFIS2 Pre-mRNA cleavage factor Im 25 kDa subunit 2 (Arabidopsis thaliana OX=3702)
Zm00001eb065800	NA	1.034628715	NA	NA	NA	PF03416	Peptidase family C54	IPR005078	Peptidase C54	Zm00001d001790;	NA	NA	ATG4B Cysteine protease ATG4B (Oryza sativa subsp. japonica OX=39947)
Zm00001eb065800	NA	1.034628715	NA	NA	NA	PF03416	Peptidase family C54	IPR005078	Peptidase C54	Zm00001d001790;	NA	NA	ATG4B Cysteine protease ATG4B (Oryza sativa subsp. indica OX=39946)
Zm00001eb066180	NA	NA	NA	-1.5667424	NA	NA	NA	NA	NA	Zm00001d001830;	NA	NA	MED9 Mediator of RNA polymerase II transcription subunit 9 (Arabidopsis thaliana OX=3702)
Zm00001eb066500	NA	NA	NA	-1.36591	-1.420052405	PF03000	NPH3 family	IPR027356	NPH3 domain	Zm00001d001858;	NA	NA	At3g19850 BTB/POZ domain-containing protein At3g19850 (Arabidopsis thaliana OX=3702)
Zm00001eb066520	NA	1.259976857	NA	1.810179113	1.051327348	PF13419	Haloacid dehalogenase-like hydrolase	IPR041492	Haloacid dehalogenase-like hydrolase	Zm00001d001860;	NA	NA	At4g39970 Haloacid dehalogenase-like hydrolase domain-containing protein At4g39970 (Arabidopsis thaliana OX=3702)
Zm00001eb066960	NA	1.919263521	NA	NA	NA	PF00403	Heavy-metal-associated domain	IPR006121	Heavy metal-associated domain; HMA	Zm00001d001915;	NA	NA	HIPP39 Heavy metal-associated isoprenylated plant protein 39 (Arabidopsis thaliana OX=3702)
Zm00001eb066990	NA	NA	1.297500389	1.315169331	NA	PF00646	F-box domain	IPR001810	F-box domain	Zm00001d001923;Zm00001d001917;	NA	NA	NA
Zm00001eb067000	NA	NA	-7.269290308	NA	NA	PF00646	F-box domain	IPR001810	F-box domain	Zm00001d001923;Zm00001d001917;	NA	NA	NA
Zm00001eb067680	NA	NA	-2.670030497	NA	-2.163217152	NA	NA	NA	NA	Zm00001d001996;	NA	NA	Protein of unknown function
Zm00001eb067700	NA	NA	-1.071278372	NA	NA	PF01263	Aldose 1-epimerase	IPR008183	Aldose 1-/Glucose-6-phosphate 1-epimerase	Zm00001d001999;	NA	NA	NA
Zm00001eb067730	NA	2.121706065	1.367566868	NA	NA	PF00141	Peroxidase	IPR002016	Haem peroxidase	Zm00001d002004;	NA	NA	PER50 Peroxidase 50 (Arabidopsis thaliana OX=3702)
Zm00001eb067740	NA	4.829168557	5.484829703	NA	4.530819813	PF03110	SBP domain	IPR004333	SBP domain	Zm00001d002005;	NA	NA	LG1 Protein LIGULELESS 1 (Zea mays OX=4577)
Zm00001eb067900	NA	NA	5.112116257	NA	NA	PF07714	Protein tyrosine kinase	IPR001245	Serine-threonine/tyrosine-protein kinase; catalytic domain	Zm00001d002020;	NA	NA	SD25 G-type lectin S-receptor-like serine/threonine-protein kinase SD2-5 (Arabidopsis thaliana OX=3702)
Zm00001eb067900	NA	NA	5.112116257	NA	NA	PF07714	Protein tyrosine kinase	IPR001245	Serine-threonine/tyrosine-protein kinase; catalytic domain	Zm00001d002020;	NA	NA	Protein of unknown function
Zm00001eb067980	NA	NA	NA	-1.297785753	NA	PF00847	AP2 domain	IPR001471	AP2/ERF domain	Zm00001d002025;	NA	NA	AIL5 AP2-like ethylene-responsive transcription factor AIL5 (Arabidopsis thaliana OX=3702)
Zm00001eb068120	NA	1.462221877	NA	NA	NA	PF02265	S1/P1 Nuclease	IPR003154	S1/P1 nuclease	Zm00001d002035;	NA	NA	NA
Zm00001eb068270	NA	1.314378687	NA	NA	NA	PF01842	ACT domain	IPR002912	ACT domain	Zm00001d002051;	NA	NA	PGDH1 D-3-phosphoglycerate dehydrogenase 1
Zm00001eb068440	NA	1.835154348	NA	NA	NA	PF00069	Protein kinase domain	IPR000719	Protein kinase domain	Zm00001d002068;	NA	NA	At1g60630 Inactive leucine-rich repeat receptor-like serine/threonine-protein kinase At1g60630 (Arabidopsis thaliana OX=3702)
Zm00001eb068440	NA	1.835154348	NA	NA	NA	PF00069	Protein kinase domain	IPR000719	Protein kinase domain	Zm00001d002068;	NA	NA	At5g67200 Probable inactive receptor kinase At5g67200 (Arabidopsis thaliana OX=3702)
Zm00001eb068520	NA	NA	NA	1.314343192	NA	PF00847	AP2 domain	IPR001471	AP2/ERF domain	Zm00001d002075;	NA	NA	AP2-5 APETALA2-like protein 5 (Oryza sativa subsp. indica OX=39946)
Zm00001eb068680	NA	2.15850269	2.462104543	NA	1.471184726	NA	NA	NA	NA	Zm00001d002096;	NA	NA	Protein of unknown function
Zm00001eb068760	NA	1.211491241	NA	NA	NA	PF08545	3-Oxoacyl-[acyl-carrier-protein (ACP)] synthase III	IPR013751	3-Oxoacyl-[acyl-carrier-protein (ACP)] synthase III	Zm00001d002103;	NA	NA	3-oxoacyl-[acyl-carrier-protein] synthase III
Zm00001eb069120	NA	NA	NA	1.111607048	NA	PF04818	RNA polymerase II-binding domain.	IPR006903	RNA polymerase II-binding domain	Zm00001d002140;	NA	NA	SNX1 Sorting nexin 1 (Arabidopsis thaliana OX=3702)
Zm00001eb069120	NA	NA	NA	1.111607048	NA	PF04818	RNA polymerase II-binding domain.	IPR006903	RNA polymerase II-binding domain	Zm00001d002140;	NA	NA	Rprd1b Regulation of nuclear pre-mRNA domain-containing protein 1B (Mus musculus OX=10090)
Zm00001eb069130	NA	1.002435638	NA	NA	NA	PF00076	RNA recognition motif. (a.k.a. RRM; RBD; or RNP domain)	IPR000504	RNA recognition motif domain	Zm00001d002141;	NA	NA	UBA2A UBP1-associated protein 2A (Arabidopsis thaliana OX=3702)
Zm00001eb069190	NA	NA	1.641599053	NA	NA	PF06838	Methionine gamma-lyase	IPR009651	Putative methionine gamma-lyase	Zm00001d002147;	NA	NA	ynbB Uncharacterized protein YnbB (Bacillus subtilis (strain 168) OX=224308)
Zm00001eb069210	NA	2.322372223	NA	NA	NA	NA	NA	NA	NA	Zm00001d002150;Zm00001d002149;	NA	NA	Protein of unknown function
Zm00001eb069220	NA	NA	NA	1.289016259	NA	PF01501	Glycosyl transferase family 8	IPR002495	Glycosyl transferase; family 8	Zm00001d002150;Zm00001d002149;	NA	NA	NA
Zm00001eb069310	NA	NA	NA	-1.257561245	NA	PF12609	Wound-induced protein	IPR022251	Protein of unknown function wound-induced	Zm00001d002158;	NA	NA	NA
Zm00001eb069490	NA	NA	-2.230117591	NA	NA	PF07714	Protein tyrosine kinase	IPR001245	Serine-threonine/tyrosine-protein kinase; catalytic domain	Zm00001d002174;	NA	NA	SLSG S-locus-specific glycoprotein S13 (Brassica oleracea OX=3712)
Zm00001eb070230	NA	NA	NA	NA	-1.151812705	PF08323	Starch synthase catalytic domain	IPR013534	Starch synthase; catalytic domain	Zm00001d002256;	2.4.1.21	Starch Synthase	SSIIIA Soluble starch synthase 3a
Zm00001eb070270	NA	-2.490553806	-1.516392851	-1.626068267	-1.587303133	PF01070	FMN-dependent dehydrogenase	IPR000262	FMN-dependent dehydrogenase	Zm00001d002260;	NA	NA	NA
Zm00001eb070480	NA	NA	NA	-1.865055852	NA	PF01344	Kelch motif	IPR006652	Kelch repeat type 1	Zm00001d002284;	NA	NA	At5g60570 F-box/kelch-repeat protein At5g60570 (Arabidopsis thaliana OX=3702)
Zm00001eb070540	NA	1.086575604	1.420672891	NA	NA	PF03947	Ribosomal Proteins L2; C-terminal domain	IPR022669	Ribosomal protein L2; C-terminal		NA	NA	NA
Zm00001eb070780	NA	NA	NA	1.570143735	NA	PF12734	Cysteine-rich TM module stress tolerance	IPR028144	Cysteine-rich transmembrane CYSTM domain	Zm00001d002318;	NA	NA	NA
Zm00001eb070940	NA	-1.241314951	NA	NA	NA	PF01704	UTP--glucose-1-phosphate uridylyltransferase	IPR002618	UDPGP family	Zm00001d002338;	NA	NA	GLCNAC1PUT1 UDP-N-acetylglucosamine diphosphorylase 1 (Arabidopsis thaliana OX=3702)
Zm00001eb070940	NA	-1.241314951	NA	NA	NA	PF01704	UTP--glucose-1-phosphate uridylyltransferase	IPR002618	UDPGP family	Zm00001d002338;	NA	NA	GLCNAC1PUT2 UDP-N-acetylglucosamine diphosphorylase 2 (Arabidopsis thaliana OX=3702)
Zm00001eb071050	NA	NA	NA	-2.182556357	-1.860151143	PF14547	Hydrophobic seed protein	IPR027923	Hydrophobic seed protein domain	Zm00001d002347;	NA	NA	TPRP-F1 36.4 kDa proline-rich protein (Solanum lycopersicum OX=4081)
Zm00001eb071290	NA	NA	NA	1.855116144	NA	PF04146	YT521-B-like domain	IPR007275	YTH domain	Zm00001d002372;	NA	NA	ECT2 YTH domain-containing protein ECT2 (Arabidopsis thaliana OX=3702)
Zm00001eb071830	NA	NA	-1.403908641	NA	NA	PF08880	QLQ	IPR014978	Glutamine-Leucine-Glutamine; QLQ	Zm00001d002429;	NA	NA	GRF3 Growth-regulating factor 3 (Oryza sativa subsp. japonica OX=39947)
Zm00001eb071850	NA	1.839596473	3.378739604	1.71556563	1.739606593	PF08381	Transcription factor regulating root and shoot growth via Pin3	IPR013591	Brevis radix (BRX) domain	Zm00001d002432;Zm00001d002433;	NA	NA	Protein of unknown function
Zm00001eb071850	NA	1.839596473	3.378739604	1.71556563	1.739606593	PF08381	Transcription factor regulating root and shoot growth via Pin3	IPR013591	Brevis radix (BRX) domain	Zm00001d002432;Zm00001d002433;	NA	NA	BRXL2 Protein Brevis radix-like 2 (Oryza sativa subsp. japonica OX=39947)
Zm00001eb071920	2.838748618	NA	NA	NA	2.417767004	PF00249	Myb-like DNA-binding domain	IPR001005	SANT/Myb domain	Zm00001d002439;	NA	NA	NA
Zm00001eb071990	NA	NA	NA	NA	-1.607179633	PF17538	DNA Binding Domain (C-terminal) Leafy/Floricaula	IPR035209	Floricaula/leafy; DNA-binding C-terminal domain	Zm00001d002449;	NA	NA	FL Probable transcription factor FL (Oryza sativa subsp. japonica OX=39947)
Zm00001eb072170	NA	NA	NA	NA	1.863973334	PF05056	Protein of unknown function (DUF674)	IPR007750	Protein of unknown function DUF674	Zm00001d002473;	NA	NA	Protein of unknown function
Zm00001eb072290	1.030210679	NA	NA	NA	NA	PF09335	SNARE associated Golgi protein	IPR032816	SNARE associated Golgi protein	Zm00001d000439;	NA	NA	NA
Zm00001eb072360	NA	NA	-1.475517282	-1.347127773	-1.047892013	PF04640	PLATZ transcription factor	IPR006734	Protein of unknown function DUF597	Zm00001d002489;	NA	NA	Protein of unknown function
Zm00001eb072480	NA	-2.023871188	-1.591487251	NA	-1.584234769	NA	NA	NA	NA	Zm00001d002500;	NA	NA	Protein of unknown function
Zm00001eb072510	NA	NA	NA	NA	1.293424003	PF00005	ABC transporter	IPR003439	ABC transporter-like	Zm00001d002503;	NA	NA	NA
Zm00001eb072700	NA	NA	NA	-2.589566403	NA	PF04570	zinc-finger of the FCS-type; C2-C2	IPR007650	Zf-FLZ domain	Zm00001d002530;	NA	NA	FLZ1 FCS-Like Zinc finger 1 (Arabidopsis thaliana OX=3702)
Zm00001eb072780	NA	-1.060829031	NA	-1.085554426	NA	NA	NA	NA	NA	Zm00001d002537;	NA	NA	MCD1 Protein MULTIPLE CHLOROPLAST DIVISION SITE 1 (Arabidopsis thaliana OX=3702)
Zm00001eb072860	NA	2.971876699	2.500309943	2.964417093	2.44409784	PF08381	Transcription factor regulating root and shoot growth via Pin3	IPR013591	Brevis radix (BRX) domain	Zm00001d002544;	NA	NA	PRAF1 PH
Zm00001eb072880	NA	NA	NA	-2.215807323	NA	PF09811	Essential protein Yae1; N terminal	IPR019191	Essential protein Yae1; N-terminal	Zm00001d002547;	NA	NA	NA
Zm00001eb072900	NA	-1.915941403	NA	NA	-1.488368515	NA	NA	NA	NA	Zm00001d002549;	NA	NA	NA
Zm00001eb073150	NA	NA	-1.069254638	NA	NA	NA	NA	NA	NA	Zm00001d002576;	NA	NA	NA
Zm00001eb073360	NA	-1.038522941	NA	NA	NA	PF03152	Ubiquitin fusion degradation protein UFD1	IPR004854	Ubiquitin fusion degradation protein Ufd1-like	Zm00001d002598;	NA	NA	Ufd1 Ubiquitin recognition factor in ER-associated degradation protein 1 (Rattus norvegicus OX=10116)
Zm00001eb073400	NA	NA	-1.055233679	NA	NA	PF00538	linker histone H1 and H5 family	IPR005818	Linker histone H1/H5; domain H15	Zm00001d002601;	NA	NA	Histone H1 (Solanum pennellii OX=28526)
Zm00001eb073480	NA	NA	NA	NA	1.734882827	PF00067	Cytochrome P450	IPR001128	Cytochrome P450	Zm00001d002610;	NA	NA	CYP704C1 Cytochrome P450 704C1 (Pinus taeda OX=3352)
Zm00001eb073500	NA	NA	2.462502022	2.972118231	2.263992595	PF05199	GMC oxidoreductase	IPR007867	Glucose-methanol-choline oxidoreductase; C-terminal	Zm00001d002613;	NA	NA	HTH Protein HOTHEAD (Arabidopsis thaliana OX=3702)
Zm00001eb073630	NA	-1.423862214	NA	-1.83046409	-1.178513936	PF03141	Putative S-adenosyl-L-methionine-dependent methyltransferase	IPR004159	Putative S-adenosyl-L-methionine-dependent methyltransferase	Zm00001d002625;	NA	NA	At4g00750 Probable methyltransferase PMT15 (Arabidopsis thaliana OX=3702)
Zm00001eb073750	NA	-1.04644893	NA	NA	NA	PF02701	Dof domain; zinc finger	IPR003851	Zinc finger; Dof-type	Zm00001d002642;	NA	NA	DOF1 Dof zinc finger protein 1 (Oryza sativa subsp. japonica OX=39947)
Zm00001eb073880	NA	2.297996428	NA	NA	NA	PF08596	Lethal giant larvae(Lgl) like; C-terminal	IPR013905	Lethal giant larvae (Lgl)-like; C-terminal domain	Zm00001d002658;	NA	NA	Stxbp5 Syntaxin-binding protein 5 (Rattus norvegicus OX=10116)
Zm00001eb074170	NA	1.922536189	2.647031212	NA	1.440401318	PF00067	Cytochrome P450	IPR001128	Cytochrome P450	Zm00001d002687;	NA	NA	CYP86A4 Cytochrome P450 86A4 (Arabidopsis thaliana OX=3702)
Zm00001eb074210	NA	NA	NA	-1.396055818	NA	PF00230	Major intrinsic protein	IPR000425	Major intrinsic protein	Zm00001d002690;	NA	NA	NA
Zm00001eb074310	1.881575593	2.709606613	2.992784845	2.093688043	2.069845642	NA	NA	NA	NA	Zm00001d002700;	NA	NA	Protein of unknown function
Zm00001eb074330	NA	2.687519378	NA	NA	NA	PF00201	UDP-glucoronosyl and UDP-glucosyl transferase	IPR002213	UDP-glucuronosyl/UDP-glucosyltransferase	Zm00001d000237;	NA	NA	CISZOG1 Cis-zeatin O-glucosyltransferase 1 (Zea mays OX=4577)
Zm00001eb074550	NA	2.895558941	NA	NA	1.770044105	PF03061	Thioesterase superfamily	IPR006683	Thioesterase domain	Zm00001d002729;	NA	NA	ALT4 Acyl-acyl carrier protein thioesterase ATL4
Zm00001eb074580	NA	NA	NA	NA	1.250482822	NA	NA	NA	NA		NA	NA	NA
Zm00001eb074620	NA	-2.687514432	NA	NA	-1.941675484	PF14008	Iron/zinc purple acid phosphatase-like protein C	IPR025733	Iron/zinc purple acid phosphatase-like C-terminal domain	Zm00001d002735;	NA	NA	NA
Zm00001eb074680	NA	NA	-1.254610939	NA	NA	PF01852	START domain	IPR002913	START domain	Zm00001d002739;	NA	NA	PCTP Phosphatidylcholine transfer protein (Homo sapiens OX=9606)
Zm00001eb074680	NA	NA	-1.254610939	NA	NA	PF01852	START domain	IPR002913	START domain	Zm00001d002739;	NA	NA	Protein of unknown function
Zm00001eb074680	NA	NA	-1.254610939	NA	NA	PF01852	START domain	IPR002913	START domain	Zm00001d002739;	NA	NA	STARD7 StAR-related lipid transfer protein 7
Zm00001eb074930	NA	1.407713791	1.269235147	NA	NA	PF00847	AP2 domain	IPR001471	AP2/ERF domain	Zm00001d002762;	NA	NA	ERF2 Ethylene-responsive transcription factor 2 (Nicotiana tabacum OX=4097)
Zm00001eb075050	NA	NA	1.165463755	NA	NA	PF01214	Casein kinase II regulatory subunit	IPR000704	Casein kinase II; regulatory subunit	Zm00001d002778;	NA	NA	CKB1 Casein kinase II subunit beta-1 (Arabidopsis thaliana OX=3702)
Zm00001eb075230	NA	NA	NA	NA	-1.972093834	PF02183	Homeobox associated leucine zipper	IPR003106	Leucine zipper; homeobox-associated	Zm00001d002799;	NA	NA	HOX22 Homeobox-leucine zipper protein HOX22 (Oryza sativa subsp. japonica OX=39947)
Zm00001eb075240	NA	NA	NA	-1.274929323	NA	NA	NA	NA	NA	NA	NA	NA	NA
Zm00001eb075270	1.2046335	1.013709325	NA	NA	NA	PF00069	Protein kinase domain	IPR000719	Protein kinase domain	Zm00001d002802;	NA	NA	STRK1 Salt tolerance receptor-like cytoplasmic kinase 1 (Oryza sativa subsp. japonica OX=39947)
Zm00001eb075370	NA	-2.435332619	NA	NA	-1.240025961	PF10664	Cyanobacterial and plastid NDH-1 subunit M	IPR018922	NAD(P)H-quinone oxidoreductase subunit M	Zm00001d002815;	NA	NA	ndhM NAD(P)H-quinone oxidoreductase subunit M
Zm00001eb075570	NA	NA	NA	-1.374466483	NA	PF05686	Glycosyl transferase family 90	IPR006598	Glycosyl transferase CAP10 domain	Zm00001d002836;	NA	NA	Poglut1 Protein O-glucosyltransferase 1 (Rattus norvegicus OX=10116)
Zm00001eb075570	NA	NA	NA	-1.374466483	NA	PF05686	Glycosyl transferase family 90	IPR006598	Glycosyl transferase CAP10 domain	Zm00001d002836;	NA	NA	CPIJ013394 O-glucosyltransferase rumi homolog (Culex quinquefasciatus OX=7176)
Zm00001eb075580	NA	NA	3.432283581	NA	1.333587336	PF03188	Eukaryotic cytochrome b561	IPR006593	Cytochrome b561/ferric reductase transmembrane	Zm00001d002837;	NA	NA	Os02g0642300 Probable ascorbate-specific transmembrane electron transporter 1 (Oryza sativa subsp. japonica OX=39947)
Zm00001eb075630	NA	1.39729627	1.576515549	NA	NA	PF03766	Remorin; N-terminal region	IPR005518	Remorin; N-terminal	Zm00001d002842;	NA	NA	NA
Zm00001eb075760	NA	NA	-2.00453618	NA	-1.479337009	PF00097	Zinc finger; C3HC4 type (RING finger)	IPR018957	Zinc finger; C3HC4 RING-type	Zm00001d002856;	NA	NA	NA
Zm00001eb075840	NA	NA	NA	1.328756341	NA	PF00083	Sugar (and other) transporter	IPR005828	Major facilitator; sugar transporter-like	Zm00001d002864;	NA	NA	PLT4 Probable polyol transporter 4 (Arabidopsis thaliana OX=3702)
Zm00001eb075940	NA	1.820304904	NA	NA	NA	PF01061	ABC-2 type transporter	IPR013525	ABC-2 type transporter	Zm00001d002871;	NA	NA	ABCG11 ABC transporter G family member 11 (Arabidopsis thaliana OX=3702)
Zm00001eb075960	NA	NA	-1.136281362	NA	NA	NA	NA	NA	NA	Zm00001d002873;	NA	NA	At1g28150 UPF0426 protein At1g28150
Zm00001eb075970	NA	-1.536532836	-1.653642113	-1.269279221	-1.25239164	PF05623	Protein of unknown function (DUF789)	IPR008507	Protein of unknown function DUF789	Zm00001d002874;	NA	NA	Protein of unknown function
Zm00001eb076050	-1.013129772	-1.177990762	-1.412003757	NA	-1.056230641	PF00646	F-box domain	IPR001810	F-box domain	Zm00001d002882;	NA	NA	SKIP15 SKP1-interacting partner 15 (Arabidopsis thaliana OX=3702)
Zm00001eb076070	NA	-1.712309864	NA	NA	NA	PF01988	VIT family	IPR008217	Ccc1 family	Zm00001d002884;	NA	NA	Os04g0686800 Vacuolar iron transporter homolog 5 (Oryza sativa subsp. japonica OX=39947)
Zm00001eb076150	NA	NA	NA	1.290340654	NA	PF00892	EamA-like transporter family	IPR000620	EamA domain	Zm00001d002893;	NA	NA	At1g25270 WAT1-related protein At1g25270 (Arabidopsis thaliana OX=3702)
Zm00001eb076240	NA	NA	1.438658669	NA	NA	PF03168	Late embryogenesis abundant protein	IPR004864	Late embryogenesis abundant protein; LEA_2 subgroup	Zm00001d002905;Zm00001d002907;Zm00001d002906;	NA	NA	NA
Zm00001eb076460	NA	NA	NA	1.389480942	NA	NA	NA	NA	NA	Zm00001d002933;	NA	NA	DCAF1 DDB1- and CUL4-associated factor homolog 1 (Arabidopsis thaliana OX=3702)
Zm00001eb076600	NA	1.341485349	1.575072532	1.364469661	1.019999584	PF00759	Glycosyl hydrolase family 9	IPR001701	Glycoside hydrolase family 9	Zm00001d002943;	NA	NA	NA
Zm00001eb076730	NA	-1.348728312	-1.585062974	NA	-1.09459542	PF03097	BRO1-like domain	IPR004328	BRO1 domain	Zm00001d002955;Zm00001d002956;Zm00001d002954;	NA	NA	NA
Zm00001eb076810	NA	NA	1.759145203	NA	NA	PF00450	Serine carboxypeptidase	IPR001563	Peptidase S10; serine carboxypeptidase	Zm00001d002966;	NA	NA	SCPL35 Serine carboxypeptidase-like 35 (Arabidopsis thaliana OX=3702)
Zm00001eb077160	-1.835950615	-2.752957548	-2.124391543	-1.286230686	-2.036645529	PF04520	Senescence regulator	IPR007608	Senescence regulator S40	Zm00001d003009;	NA	NA	Protein of unknown function
Zm00001eb077220	NA	1.956495267	NA	1.658476198	1.455386547	PF00221	Aromatic amino acid lyase	IPR001106	Aromatic amino acid lyase	Zm00001d003015;	NA	NA	NA
Zm00001eb078070	NA	1.518491544	NA	NA	NA	PF00156	Phosphoribosyl transferase domain	IPR000836	Phosphoribosyltransferase domain	Zm00001d003108;	NA	NA	NA
Zm00001eb078110	NA	NA	NA	-1.318321132	NA	PF00036	EF hand	IPR002048	EF-hand domain	Zm00001d003114;	NA	NA	MICU Calcium uptake protein
Zm00001eb078120	-1.925411198	-1.445998413	NA	-2.059946142	-1.532981499	PF06813	Nodulin-like	IPR010658	Nodulin-like	Zm00001d003116;	NA	NA	NFD4 Protein NUCLEAR FUSION DEFECTIVE 4 (Arabidopsis thaliana OX=3702)
Zm00001eb078600	NA	NA	-1.075021491	NA	NA	PF12579	Protein of unknown function (DUF3755)	IPR022228	Protein of unknown function DUF3755	Zm00001d003179;	NA	NA	Protein of unknown function
Zm00001eb078730	NA	NA	-2.881708241	NA	NA	PF00187	Chitin recognition protein	IPR001002	Chitin-binding; type 1	Zm00001d003190;	NA	NA	CHIA Endochitinase A (Zea mays OX=4577)
Zm00001eb078760	NA	NA	1.093647568	1.007839849	NA	NA	NA	NA	NA	Zm00001d003193;	NA	NA	BHLH112 Transcription factor bHLH112 (Arabidopsis thaliana OX=3702)
Zm00001eb078760	NA	NA	1.093647568	1.007839849	NA	NA	NA	NA	NA	Zm00001d003193;	NA	NA	BHLH154 Transcription factor bHLH154 (Arabidopsis thaliana OX=3702)
Zm00001eb078760	NA	NA	1.093647568	1.007839849	NA	NA	NA	NA	NA	Zm00001d003193;	NA	NA	BHLH153 Transcription factor bHLH153 (Arabidopsis thaliana OX=3702)
Zm00001eb078770	NA	NA	3.351577316	NA	1.12379355	PF00643	B-box zinc finger	IPR000315	B-box-type zinc finger	Zm00001d003195;	NA	NA	BBX24 B-box zinc finger protein 24 (Arabidopsis thaliana OX=3702)
Zm00001eb078890	NA	NA	NA	NA	1.061036123	PF12796	Ankyrin repeats (3 copies)	IPR020683	Ankyrin repeat-containing domain	Zm00001d003213;	NA	NA	ANK3 Ankyrin-3 (Homo sapiens OX=9606)
Zm00001eb079170	NA	NA	NA	NA	-1.06071247	PF01274	Malate synthase	IPR001465	Malate synthase	Zm00001d003247;	NA	NA	LIP Malate synthase
Zm00001eb079170	NA	NA	NA	NA	-1.06071247	PF01274	Malate synthase	IPR001465	Malate synthase	Zm00001d003247;	NA	NA	Protein of unknown function
Zm00001eb079210	NA	NA	-2.498987827	NA	NA	PF09588	YqaJ-like viral recombinase domain	IPR019080	YqaJ viral recombinase	Zm00001d003251;	NA	NA	Protein of unknown function
Zm00001eb079460	NA	NA	1.24109424	NA	NA	PF05691	Raffinose synthase or seed imbibition protein Sip1	IPR008811	Glycosyl hydrolases 36	Zm00001d003279;Zm00001d003278;Zm00001d003280;	NA	NA	NA
Zm00001eb079590	NA	-1.066924716	NA	NA	NA	NA	NA	NA	NA	Zm00001d003291;	NA	NA	FLXL2 Protein FLX-like 2 (Arabidopsis thaliana OX=3702)
Zm00001eb079630	NA	NA	NA	NA	-1.229361626	PF02365	No apical meristem (NAM) protein	IPR003441	NAC domain	Zm00001d003293;	NA	NA	SOG1 SUPPRESSOR OF GAMMA RESPONSE 1 (Arabidopsis thaliana OX=3702)
Zm00001eb079740	NA	NA	NA	NA	-2.313095445	PF00228	Bowman-Birk serine protease inhibitor family	IPR000877	Proteinase inhibitor I12; Bowman-Birk	Zm00001d003306;	NA	NA	RBBI3.3 Bowman-Birk type bran trypsin inhibitor (Oryza sativa subsp. indica OX=39946)
Zm00001eb079770	NA	NA	-2.999180302	NA	-2.343709296	NA	NA	NA	NA	Zm00001d003310;	NA	NA	OLE9 Glucan endo-1
Zm00001eb079970	NA	NA	-1.038191144	NA	NA	NA	NA	NA	NA	Zm00001d003333;	NA	NA	Protein of unknown function
Zm00001eb080110	NA	-2.274905454	NA	NA	-1.403505834	PF00067	Cytochrome P450	IPR001128	Cytochrome P450	Zm00001d003349;	NA	NA	CYP724B1 Cytochrome P450 724B1 (Oryza sativa subsp. japonica OX=39947)
Zm00001eb080380	NA	NA	2.620632802	NA	1.30146626	PF00407	Pathogenesis-related protein Bet v I family	IPR000916	Bet v I/Major latex protein	Zm00001d003379;	NA	NA	NA
Zm00001eb080570	NA	NA	1.155017456	NA	NA	PF00244	14-3-3 protein	IPR023410	14-3-3 domain	Zm00001d003401;	NA	NA	NA
Zm00001eb080580	NA	NA	-1.637918583	NA	NA	NA	NA	NA	NA		NA	NA	NA
Zm00001eb080790	NA	1.624548869	NA	NA	NA	NA	NA	NA	NA	Zm00001d003425;	NA	NA	NA
Zm00001eb081140	NA	1.261240517	NA	NA	NA	PF04755	PAP_fibrillin	IPR006843	Plastid lipid-associated protein/fibrillin conserved domain	Zm00001d003470;	NA	NA	NA
Zm00001eb081200	NA	-1.773709891	NA	-1.177582617	-1.43842973	PF00875	DNA photolyase	IPR006050	DNA photolyase; N-terminal	Zm00001d003477;	NA	NA	PHR1 Cryptochrome-1 (Sinapis alba OX=3728)
Zm00001eb081200	NA	-1.773709891	NA	-1.177582617	-1.43842973	PF00875	DNA photolyase	IPR006050	DNA photolyase; N-terminal	Zm00001d003477;	NA	NA	CRY2 Cryptochrome-2 (Arabidopsis thaliana OX=3702)
Zm00001eb081200	NA	-1.773709891	NA	-1.177582617	-1.43842973	PF00875	DNA photolyase	IPR006050	DNA photolyase; N-terminal	Zm00001d003477;	NA	NA	CRY1 Cryptochrome-1 (Arabidopsis thaliana OX=3702)
Zm00001eb081280	1.427074937	NA	2.593619286	NA	1.090639555	NA	NA	NA	NA	Zm00001d003494;Zm00001d003495;Zm00001d003496;	NA	NA	GSTT3 Glutathione S-transferase T3 (Arabidopsis thaliana OX=3702)
Zm00001eb081280	1.427074937	NA	2.593619286	NA	1.090639555	NA	NA	NA	NA	Zm00001d003494;Zm00001d003495;Zm00001d003496;	NA	NA	Protein of unknown function
Zm00001eb081280	1.427074937	NA	2.593619286	NA	1.090639555	NA	NA	NA	NA	Zm00001d003494;Zm00001d003495;Zm00001d003496;	NA	NA	MBF1A Multiprotein-bridging factor 1a (Arabidopsis thaliana OX=3702)
Zm00001eb081290	NA	1.864621471	2.085531654	NA	1.415783954	NA	NA	NA	NA	Zm00001d003494;Zm00001d003495;Zm00001d003496;	NA	NA	NA
Zm00001eb081430	NA	-1.052699684	NA	-1.013683565	NA	PF00481	Protein phosphatase 2C	IPR001932	PPM-type phosphatase domain	Zm00001d003509;	NA	NA	Os04g0449400 Probable protein phosphatase 2C 40 (Oryza sativa subsp. japonica OX=39947)
Zm00001eb081480	1.1221211	1.973024824	2.563245827	2.23720743	1.749202462	PF14541	Xylanase inhibitor C-terminal	IPR032799	Xylanase inhibitor; C-terminal	Zm00001d003515;	NA	NA	AP37 Aspartyl protease 37 (Oryza sativa subsp. japonica OX=39947)
Zm00001eb081550	NA	NA	NA	NA	2.074955654	PF00282	Pyridoxal-dependent decarboxylase conserved domain	IPR002129	Pyridoxal phosphate-dependent decarboxylase	Zm00001d003522;	NA	NA	GAD2 Glutamate decarboxylase 2 (Arabidopsis thaliana OX=3702)
Zm00001eb081550	NA	NA	NA	NA	2.074955654	PF00282	Pyridoxal-dependent decarboxylase conserved domain	IPR002129	Pyridoxal phosphate-dependent decarboxylase	Zm00001d003522;	NA	NA	GAD Glutamate decarboxylase (Petunia hybrida OX=4102)
Zm00001eb081750	NA	NA	NA	-1.556605245	-1.327742663	PF05899	Protein of unknown function (DUF861)	IPR008579	Domain of unknown function DUF861; cupin-3	Zm00001d003552;	NA	NA	NA
Zm00001eb081770	2.015521635	NA	NA	NA	NA	PF00011	Hsp20/alpha crystallin family	IPR002068	Alpha crystallin/Hsp20 domain	Zm00001d003554;	NA	NA	HSP23.2 23.2 kDa heat shock protein (Oryza sativa subsp. japonica OX=39947)
Zm00001eb082050	NA	NA	1.627801217	NA	NA	PF00724	NADH:flavin oxidoreductase / NADH oxidase family	IPR001155	NADH:flavin oxidoreductase/NADH oxidase; N-terminal	Zm00001d003584;	NA	NA	NA
Zm00001eb082100	NA	1.501810455	NA	NA	1.015027794	PF04398	Protein of unknown function; DUF538	IPR007493	Protein of unknown function DUF538	Zm00001d003593;	NA	NA	Protein of unknown function
Zm00001eb082370	NA	1.717332039	NA	NA	1.087848107	PF07714	Protein tyrosine kinase	IPR001245	Serine-threonine/tyrosine-protein kinase; catalytic domain	Zm00001d003621;	NA	NA	ELP1 Elongator complex protein 1 (Arabidopsis thaliana OX=3702)
Zm00001eb082500	NA	NA	1.459272625	NA	NA	PF00415	Regulator of chromosome condensation (RCC1) repeat	IPR000408	Regulator of chromosome condensation; RCC1	Zm00001d003632;	NA	NA	UVR8 Ultraviolet-B receptor UVR8 (Arabidopsis thaliana OX=3702)
Zm00001eb082900	NA	-1.788053523	-1.172873926	-1.925851559	-1.335760094	PF00010	Helix-loop-helix DNA-binding domain	IPR011598	Myc-type; basic helix-loop-helix (bHLH) domain	Zm00001d003677;	NA	NA	ASHH1 Histone-lysine N-methyltransferase ASHH1 (Arabidopsis thaliana OX=3702)
Zm00001eb083210	NA	NA	NA	NA	-1.639441168	PF04755	PAP_fibrillin	IPR006843	Plastid lipid-associated protein/fibrillin conserved domain	Zm00001d003715;	NA	NA	PAP7 Probable plastid-lipid-associated protein 7
Zm00001eb083520	1.086421263	NA	NA	NA	NA	PF00534	Glycosyl transferases group 1	IPR001296	Glycosyl transferase; family 1	Zm00001d003750;	NA	NA	DGD1 Digalactosyldiacylglycerol synthase 1
Zm00001eb083610	NA	NA	NA	NA	1.381148098	PF14368	Probable lipid transfer	IPR016140	Bifunctional inhibitor/plant lipid transfer protein/seed storage helical domain	Zm00001d003757;	NA	NA	Protein of unknown function
Zm00001eb083770	NA	NA	NA	-1.59451954	NA	PF04520	Senescence regulator	IPR007608	Senescence regulator S40	Zm00001d003775;	NA	NA	Protein of unknown function
Zm00001eb083790	NA	NA	NA	NA	-1.181526564	PF08244	Glycosyl hydrolases family 32 C terminal	IPR013189	Glycosyl hydrolase family 32; C-terminal	Zm00001d003776;	3.2.1.26	B-fructo-furanosidase	CIN2 Beta-fructofuranosidase
Zm00001eb084160	1.032662264	1.65611513	NA	NA	1.010121619	PF02922	Carbohydrate-binding module 48 (Isoamylase N-terminal domain)	IPR004193	Glycoside hydrolase; family 13; N-terminal	Zm00001d003817;	2.4.1.18	alpha-Glucan branching	SBE1 1
Zm00001eb084430	NA	NA	NA	NA	1.049975047	PF07786	Protein of unknown function (DUF1624)	IPR012429	Domain of unknown function DUF1624	Zm00001d003848;	NA	NA	Hgsnat Heparan-alpha-glucosaminide N-acetyltransferase (Mus musculus OX=10090)
Zm00001eb084430	NA	NA	NA	NA	1.049975047	PF07786	Protein of unknown function (DUF1624)	IPR012429	Domain of unknown function DUF1624	Zm00001d003848;	NA	NA	Protein of unknown function
Zm00001eb084450	NA	1.102974886	NA	NA	NA	PF00501	AMP-binding enzyme	IPR000873	AMP-dependent synthetase/ligase	Zm00001d000133;	NA	NA	ACS Acetyl-coenzyme A synthetase
Zm00001eb084500	NA	NA	NA	NA	-1.385887841	NA	NA	NA	NA		NA	NA	NA
Zm00001eb084570	NA	1.788610186	NA	NA	NA	PF02338	OTU-like cysteine protease	IPR003323	OTU domain	Zm00001d003855;	NA	NA	NA
Zm00001eb084580	NA	-2.640381245	-3.80342578	NA	-2.567888177	PF02458	Transferase family	IPR003480	Transferase	Zm00001d003856;	NA	NA	Os09g0544000 Putrescine hydroxycinnamoyltransferase (Oryza sativa subsp. japonica OX=39947)
Zm00001eb084670	NA	NA	NA	-1.288128015	NA	PF16561	Glycogen recognition site of AMP-activated protein kinase	IPR032640	AMP-activated protein kinase; glycogen-binding domain	Zm00001d003864;	NA	NA	SNF4 Sucrose nonfermenting 4-like protein (Arabidopsis thaliana OX=3702)
Zm00001eb084860	NA	NA	NA	-1.289554554	NA	PF13837	Myb/SANT-like DNA-binding domain			Zm00001d003889;	NA	NA	ASR3 Trihelix transcription factor ASR3 (Arabidopsis thaliana OX=3702)
Zm00001eb085040	NA	-3.223446356	-3.712429536	-2.586375039	-3.37681697	PF12734	Cysteine-rich TM module stress tolerance	IPR028144	Cysteine-rich transmembrane CYSTM domain	Zm00001d003912;	NA	NA	Protein of unknown function
Zm00001eb085150	1.801870944	NA	NA	NA	NA	PF03009	Glycerophosphoryl diester phosphodiesterase family	IPR030395	Glycerophosphodiester phosphodiesterase domain	Zm00001d003924;	NA	NA	NA
Zm00001eb085170	NA	NA	NA	1.022429028	NA	PF00069	Protein kinase domain	IPR000719	Protein kinase domain	Zm00001d003925;	NA	NA	PBS1 Serine/threonine-protein kinase PBS1 (Arabidopsis thaliana OX=3702)
Zm00001eb085820	NA	NA	NA	NA	1.276108256	PF03405	Fatty acid desaturase	IPR005067	Fatty acid desaturase; type 2	Zm00001d004019;	NA	NA	Os04g0379900 Stearoyl-[acyl-carrier-protein] 9-desaturase 5
Zm00001eb085870	NA	NA	-1.154063143	NA	NA	PF00226	DnaJ domain	IPR001623	DnaJ domain	Zm00001d004025;	NA	NA	Dnajc2 DnaJ homolog subfamily C member 2 (Rattus norvegicus OX=10116)
Zm00001eb086150	NA	NA	NA	NA	-2.102409537	PF00098	Zinc knuckle	IPR001878	Zinc finger; CCHC-type	Zm00001d004065;Zm00001d004066;	NA	NA	NA
Zm00001eb086200	NA	NA	1.685499533	NA	NA	PF00149	Calcineurin-like phosphoesterase	IPR004843	Calcineurin-like phosphoesterase domain; ApaH type	Zm00001d004075;	NA	NA	NA
Zm00001eb086560	NA	1.172371845	NA	NA	NA	PF02785	Biotin carboxylase C-terminal domain	IPR005482	Biotin carboxylase; C-terminal	Zm00001d004125;	NA	NA	NA
Zm00001eb086580	NA	NA	3.526504501	NA	1.597516451	NA	NA	NA	NA	Zm00001d004127;	NA	NA	Protein of unknown function
Zm00001eb086870	NA	1.614759383	NA	NA	NA	PF02780	Transketolase; C-terminal domain	IPR033248	Transketolase; C-terminal domain	Zm00001d004171;	NA	NA	Transketolase
Zm00001eb087020	NA	NA	NA	NA	-1.327414305	PF01207	Dihydrouridine synthase (Dus)	IPR001269	tRNA-dihydrouridine synthase	Zm00001d004196;	NA	NA	NA
Zm00001eb087050	NA	1.173175928	NA	NA	NA	PF04535	Domain of unknown function (DUF588)	IPR006702	Casparian strip membrane protein domain	Zm00001d004198;	NA	NA	CASP-like protein 2D1 (Zea mays OX=4577)
Zm00001eb087050	NA	1.173175928	NA	NA	NA	PF04535	Domain of unknown function (DUF588)	IPR006702	Casparian strip membrane protein domain	Zm00001d004198;	NA	NA	CASP-like protein 2A1 (Zea mays OX=4577)
Zm00001eb087080	NA	NA	NA	NA	1.382913249	NA	NA	NA	NA	Zm00001d004203;	NA	NA	Os04g0282400 Flowering-promoting factor 1-like protein 4 (Oryza sativa subsp. japonica OX=39947)
Zm00001eb087090	NA	1.495795738	NA	NA	NA	PF13639	Ring finger domain	IPR001841	Zinc finger; RING-type	Zm00001d004208;	NA	NA	RHA2B E3 ubiquitin-protein ligase RHA2B (Arabidopsis thaliana OX=3702)
Zm00001eb087230	NA	NA	NA	2.937225117	1.241048274	PF05498	Rapid ALkalinization Factor (RALF)	IPR008801	Rapid ALkalinization Factor	Zm00001d004232;Zm00001d004231;	NA	NA	Protein of unknown function
Zm00001eb087530	NA	NA	NA	NA	-1.276387418	NA	NA	NA	NA	NA	NA	NA	NA
Zm00001eb088120	NA	-2.548406616	NA	NA	-1.26499816	PF00067	Cytochrome P450	IPR001128	Cytochrome P450	Zm00001d004363;	NA	NA	CYP71C1 3-hydroxyindolin-2-one monooxygenase (Zea mays OX=4577)
Zm00001eb088290	NA	1.492574245	NA	NA	NA	PF00743	Flavin-binding monooxygenase-like	IPR020946	Flavin monooxygenase-like	Zm00001d004388;Zm00001d004389;	NA	NA	FMO1 Probable flavin-containing monooxygenase 1 (Arabidopsis thaliana OX=3702)
Zm00001eb088500	NA	NA	1.845942989	NA	NA	PF00291	Pyridoxal-phosphate dependent enzyme	IPR001926	Pyridoxal-phosphate dependent enzyme	Zm00001d004413;	NA	NA	CAS2 L-3-cyanoalanine synthase 2
Zm00001eb088730	NA	NA	NA	NA	1.673621733	PF00314	Thaumatin family	IPR001938	Thaumatin family	Zm00001d004437;	NA	NA	TL1 Thaumatin-like protein 1a (Malus domestica OX=3750)
Zm00001eb088740	NA	-1.148833927	NA	NA	NA	PF11852	Domain of unknown function (DUF3372)	IPR024561	Alpha-1;6-glucosidases; pullulanase-type; C-terminal	Zm00001d004438;	NA	NA	PU1 Pullulanase 1
Zm00001eb088830	NA	NA	1.920210309	NA	NA	PF00544	Pectate lyase	IPR002022	Pectate lyase	Zm00001d004448;	NA	NA	At4g13710 Probable pectate lyase 15 (Arabidopsis thaliana OX=3702)
Zm00001eb088880	NA	NA	NA	-1.600664677	-1.061383149	PF05282	AAR2 protein	IPR007946	A1 cistron-splicing factor; AAR2	Zm00001d004460;	NA	NA	AAR2 Protein AAR2 homolog (Homo sapiens OX=9606)
Zm00001eb088880	NA	NA	NA	-1.600664677	-1.061383149	PF05282	AAR2 protein	IPR007946	A1 cistron-splicing factor; AAR2	Zm00001d004460;	NA	NA	F10B5.2 Protein AAR2 homolog (Caenorhabditis elegans OX=6239)
Zm00001eb089570	NA	NA	NA	NA	1.08978659	NA	NA	NA	NA		NA	NA	NA
Zm00001eb090230	NA	NA	NA	NA	1.523870663	PF08100	Dimerisation domain	IPR012967	Plant methyltransferase dimerisation	Zm00001d004624;	NA	NA	NA
Zm00001eb091200	NA	2.917785145	2.806920509	2.493550139	2.455545841	PF00171	Aldehyde dehydrogenase family	IPR015590	Aldehyde dehydrogenase domain	Zm00001d004731;	NA	NA	ALDH3H1 Aldehyde dehydrogenase family 3 member H1 (Arabidopsis thaliana OX=3702)
Zm00001eb091270	NA	NA	-1.375869985	NA	NA	PF02990	Endomembrane protein 70	IPR004240	Nonaspanin (TM9SF)	Zm00001d004740;	NA	NA	TMN1 Transmembrane 9 superfamily member 1 (Arabidopsis thaliana OX=3702)
Zm00001eb091530	NA	NA	-1.257210891	NA	NA	PF14327	Hinge domain of cleavage stimulation factor subunit 2	IPR025742	Cleavage stimulation factor subunit 2; hinge domain	Zm00001d004779;	NA	NA	CSTF64 Cleavage stimulating factor 64 (Arabidopsis thaliana OX=3702)
Zm00001eb091870	NA	NA	NA	-1.261066315	NA	PF00297	Ribosomal protein L3	IPR000597	Ribosomal protein L3	Zm00001d004839;	NA	NA	NA
Zm00001eb091920	NA	-1.850660138	NA	-1.267878792	-1.064941872	PF02496	ABA/WDS induced protein	IPR003496	ABA/WDS induced protein	Zm00001d004843;	NA	NA	NA
Zm00001eb092180	NA	NA	NA	NA	1.725137656	PF14215	bHLH-MYC and R2R3-MYB transcription factors N-terminal	IPR025610	Transcription factor MYC/MYB N-terminal	Zm00001d004868;	NA	NA	LHW Transcription factor LHW (Arabidopsis thaliana OX=3702)
Zm00001eb092540	NA	3.802538994	NA	NA	2.151553056	PF12338	Ribulose-1;5-bisphosphate carboxylase small subunit	IPR024680	Ribulose-1;5-bisphosphate carboxylase small subunit; N-terminal	Zm00001d004894;	NA	NA	RBCS Ribulose bisphosphate carboxylase small chain
Zm00001eb092750	NA	NA	NA	-1.209273732	NA	NA	NA	NA	NA	Zm00001d004918;Zm00001d004919;	NA	NA	Protein of unknown function
Zm00001eb092880	NA	NA	NA	-1.069043025	NA	PF00403	Heavy-metal-associated domain	IPR006121	Heavy metal-associated domain; HMA	Zm00001d004931;	NA	NA	HIPP32 Heavy metal-associated isoprenylated plant protein 32 (Arabidopsis thaliana OX=3702)
Zm00001eb093000	NA	NA	NA	NA	-16.63127599	PF03016	Exostosin family	IPR040911	Exostosin; GT47 domain		NA	NA	NA
Zm00001eb093150	NA	-1.02209259	NA	NA	NA	NA	NA	NA	NA	Zm00001d004959;	NA	NA	FLXL3 Protein FLX-like 3 (Arabidopsis thaliana OX=3702)
Zm00001eb093210	NA	1.868923029	1.365363409	NA	NA	PF13202	EF hand	IPR002048	EF-hand domain	Zm00001d004972;	NA	NA	CML36 Probable calcium-binding protein CML36 (Arabidopsis thaliana OX=3702)
Zm00001eb093360	NA	NA	-2.581219929	NA	-2.240436836	NA	NA	NA	NA		NA	NA	NA
Zm00001eb093560	NA	2.442938486	NA	NA	1.140545932	PF00847	AP2 domain	IPR001471	AP2/ERF domain	Zm00001d005016;	NA	NA	WRI1 Ethylene-responsive transcription factor WRI1 (Arabidopsis thaliana OX=3702)
Zm00001eb093650	NA	NA	1.421634872	NA	NA	PF02365	No apical meristem (NAM) protein	IPR003441	NAC domain	Zm00001d005028;	NA	NA	NAC077 NAC domain-containing protein 77 (Oryza sativa subsp. japonica OX=39947)
Zm00001eb093800	NA	1.707790634	NA	NA	NA	PF03168	Late embryogenesis abundant protein	IPR004864	Late embryogenesis abundant protein; LEA_2 subgroup	Zm00001d005039;	NA	NA	Protein of unknown function
Zm00001eb094160	NA	NA	1.827782467	NA	NA	PF01554	MatE	IPR002528	Multi antimicrobial extrusion protein	Zm00001d005080;	NA	NA	NA
Zm00001eb094180	NA	NA	2.008209669	NA	NA	PF03209	PUCC protein	IPR004896	PucC-related	Zm00001d005082;	NA	NA	NFD4 Protein NUCLEAR FUSION DEFECTIVE 4 (Arabidopsis thaliana OX=3702)
Zm00001eb094300	NA	NA	1.965188651	NA	NA	PF14416	PMR5 N terminal Domain	IPR025846	PMR5 N-terminal domain	Zm00001d005092;	NA	NA	NA
Zm00001eb094310	NA	1.04282076	NA	NA	NA	PF00462	Glutaredoxin	IPR002109	Glutaredoxin	Zm00001d005094;	NA	NA	GRXS12 Monothiol glutaredoxin-S12
Zm00001eb094480	NA	NA	NA	-1.723746487	NA	PF03765	CRAL/TRIO; N-terminal domain	IPR011074	CRAL/TRIO; N-terminal domain	Zm00001d005118;	NA	NA	SEC14 SEC14 cytosolic factor (Ashbya gossypii (strain ATCC 10895 / CBS 109.51 / FGSC 9923 / NRRL Y-1056) OX=284811)
Zm00001eb094710	NA	3.500873637	3.94538314	4.44632219	3.645005682	PF04535	Domain of unknown function (DUF588)	IPR006702	Casparian strip membrane protein domain	Zm00001d005158;	NA	NA	CASP-like protein 1D1 (Zea mays OX=4577)
Zm00001eb094990	NA	NA	NA	-1.091882634	NA	PF12165	Alfin	IPR021998	Alfin	Zm00001d005185;	NA	NA	Os07g0233300 PHD finger protein ALFIN-LIKE 2 (Oryza sativa subsp. japonica OX=39947)
Zm00001eb095020	NA	NA	NA	NA	-2.723960022	PF00702	haloacid dehalogenase-like hydrolase			Zm00001d005190;	NA	NA	HMA2 Cadmium/zinc-transporting ATPase HMA2 (Oryza sativa subsp. japonica OX=39947)
Zm00001eb095030	NA	NA	NA	-1.382636738	NA	PF04525	LURP-one-related	IPR007612	LURP-one-related	Zm00001d005193;	NA	NA	At5g01750 Protein LURP-one-related 15 (Arabidopsis thaliana OX=3702)
Zm00001eb095160	NA	NA	NA	NA	-1.793335993	PF13499	EF-hand domain pair	IPR002048	EF-hand domain	Zm00001d005219;	NA	NA	NA
Zm00001eb095210	NA	NA	-1.265015371	NA	NA	PF00234	Protease inhibitor/seed storage/LTP family	IPR016140	Bifunctional inhibitor/plant lipid transfer protein/seed storage helical domain	Zm00001d005230;	NA	NA	NA
Zm00001eb095220	NA	NA	NA	NA	-1.423838951	NA	NA	NA	NA	Zm00001d005230;	NA	NA	Trypsin/factor XIIA inhibitor (Zea mays OX=4577)
Zm00001eb095220	NA	NA	NA	NA	-1.423838951	NA	NA	NA	NA	Zm00001d005230;	NA	NA	Alpha-amylase inhibitor 4 (Sorghum bicolor OX=4558)
Zm00001eb095270	NA	NA	NA	-1.203457709	NA	NA	NA	NA	NA	Zm00001d005241;	NA	NA	NA
Zm00001eb095290	NA	NA	-1.180315301	NA	NA	PF00170	bZIP transcription factor	IPR004827	Basic-leucine zipper domain	Zm00001d005244;	NA	NA	NA
Zm00001eb095300	NA	NA	-1.880528496	NA	NA	NA	NA	NA	NA		NA	NA	NA
Zm00001eb095580	NA	NA	NA	NA	-1.087470513	NA	NA	NA	NA	Zm00001d005283;Zm00001d005284;	NA	NA	Protein of unknown function
Zm00001eb095620	NA	NA	NA	2.233224979	NA	PF00134	Cyclin; N-terminal domain	IPR006671	Cyclin; N-terminal	Zm00001d005293;	NA	NA	CYCD3-2 Cyclin-D3-2 (Oryza sativa subsp. japonica OX=39947)
Zm00001eb095890	1.835961311	1.763556136	NA	NA	1.309078049	PF00069	Protein kinase domain	IPR000719	Protein kinase domain	Zm00001d005324;Zm00001d005325;	NA	NA	Protein of unknown function
Zm00001eb095890	1.835961311	1.763556136	NA	NA	1.309078049	PF00069	Protein kinase domain	IPR000719	Protein kinase domain	Zm00001d005324;Zm00001d005325;	NA	NA	PUB33 U-box domain-containing protein 33 (Arabidopsis thaliana OX=3702)
Zm00001eb095920	NA	1.03273379	NA	NA	NA	PF03893	Lipase 3 N-terminal region	IPR005592	Mono-/di-acylglycerol lipase; N-terminal	Zm00001d005328;	NA	NA	Protein of unknown function
Zm00001eb096040	NA	NA	NA	-1.110911317	NA	PF01627	Hpt domain	IPR008207	Signal transduction histidine kinase; phosphotransfer (Hpt) domain	Zm00001d005344;	NA	NA	AHP2 Histidine-containing phosphotransfer protein 2 (Oryza sativa subsp. japonica OX=39947)
Zm00001eb096060	NA	NA	1.205176876	NA	NA	PF00248	Aldo/keto reductase family	IPR023210	NADP-dependent oxidoreductase domain	Zm00001d005346;	NA	NA	NA
Zm00001eb096490	NA	3.361859405	NA	NA	NA	PF02450	Lecithin:cholesterol acyltransferase	IPR003386	Lecithin:cholesterol/phospholipid:diacylglycerol acyltransferase	Zm00001d005392;	NA	NA	Os03g0232800 Lecithin-cholesterol acyltransferase-like 1 (Oryza sativa subsp. japonica OX=39947)
Zm00001eb096510	NA	NA	1.779323869	NA	NA	PF06749	Protein of unknown function (DUF1218)	IPR009606	Modifying wall lignin-1/2	Zm00001d005394;	NA	NA	Protein of unknown function
Zm00001eb096980	NA	NA	NA	1.018292061	NA	PF00262	Calreticulin family	IPR001580	Calreticulin/calnexin	Zm00001d005460;	NA	NA	Os07g0246200 Calreticulin (Oryza sativa subsp. japonica OX=39947)
Zm00001eb096980	NA	NA	NA	1.018292061	NA	PF00262	Calreticulin family	IPR001580	Calreticulin/calnexin	Zm00001d005460;	NA	NA	CRT Calreticulin (Zea mays OX=4577)
Zm00001eb097050	NA	NA	5.212355996	NA	1.927008797	PF03168	Late embryogenesis abundant protein	IPR004864	Late embryogenesis abundant protein; LEA_2 subgroup	Zm00001d005470;	NA	NA	NA
Zm00001eb097240	NA	NA	1.566783213	NA	NA	PF00996	GDP dissociation inhibitor	IPR018203	GDP dissociation inhibitor	Zm00001d005498;	NA	NA	GDI2 Guanosine nucleotide diphosphate dissociation inhibitor 2 (Arabidopsis thaliana OX=3702)
Zm00001eb097240	NA	NA	1.566783213	NA	NA	PF00996	GDP dissociation inhibitor	IPR018203	GDP dissociation inhibitor	Zm00001d005498;	NA	NA	GDI1 Guanosine nucleotide diphosphate dissociation inhibitor 1 (Arabidopsis thaliana OX=3702)
Zm00001eb097590	NA	NA	NA	NA	1.155975344	NA	NA	NA	NA	Zm00001d005536;Zm00001d005535;	NA	NA	NA
Zm00001eb097950	NA	NA	NA	-1.622052239	-1.958815214	NA	NA	NA	NA		NA	NA	NA
Zm00001eb098070	NA	2.369130267	NA	NA	NA	PF00860	Permease family	IPR006043	Xanthine/uracil/vitamin C permease	Zm00001d005590;	NA	NA	NAT2 Nucleobase-ascorbate transporter 2 (Arabidopsis thaliana OX=3702)
Zm00001eb098220	1.201409865	NA	-1.205197359	NA	NA	PF00481	Protein phosphatase 2C	IPR001932	PPM-type phosphatase domain	Zm00001d005609;	NA	NA	NA
Zm00001eb098300	NA	-3.722383978	NA	NA	-1.976266614	PF00201	UDP-glucoronosyl and UDP-glucosyl transferase	IPR002213	UDP-glucuronosyl/UDP-glucosyltransferase	Zm00001d005620;	NA	NA	UGT82A1 UDP-glycosyltransferase 82A1 (Arabidopsis thaliana OX=3702)
Zm00001eb098460	NA	NA	1.09956194	NA	NA	PF05664	Plant family of unknown function (DUF810)			Zm00001d005638;	NA	NA	PATROL1 Protein unc-13 homolog (Arabidopsis thaliana OX=3702)
Zm00001eb098570	NA	NA	NA	NA	1.192294013	NA	NA	NA	NA	Zm00001d005648;	NA	NA	NA
Zm00001eb098650	NA	NA	2.69901125	NA	1.176980153	PF02358	Trehalose-phosphatase	IPR003337	Trehalose-phosphatase	Zm00001d005658;	3.1.3.12	TPP	TPP7 Probable trehalose-phosphate phosphatase 7 (Oryza sativa subsp. japonica OX=39947)
Zm00001eb098670	NA	NA	NA	NA	-1.673056766	NA	NA	NA	NA	Zm00001d005661;	NA	NA	NA
Zm00001eb098760	NA	-2.103331983	NA	-2.353246969	-2.278156383	PF00113	Enolase; C-terminal TIM barrel domain	IPR020810	Enolase; C-terminal TIM barrel domain	Zm00001d005674;	NA	NA	NA
Zm00001eb098910	NA	NA	NA	NA	-1.230685659	PF02358	Trehalose-phosphatase	IPR003337	Trehalose-phosphatase	Zm00001d005687;	2.4.1.15	TPS	TPS9 Probable alpha
Zm00001eb098910	NA	NA	NA	NA	-1.230685659	PF02358	Trehalose-phosphatase	IPR003337	Trehalose-phosphatase	Zm00001d005687;	3.1.3.12	TPP	TPS9 Probable alpha
Zm00001eb098980	NA	-1.243906943	-2.120375569	-1.764728454	-1.500019483	NA	NA	NA	NA	Zm00001d005694;	NA	NA	PRIN2 Protein PLASTID REDOX INSENSITIVE 2
Zm00001eb099090	NA	NA	NA	NA	-1.180329277	PF18117	Enhanced disease susceptibility 1 protein EP domain	IPR041266	EDS1; EP domain	Zm00001d005708;	NA	NA	EDS1 Protein EDS1L (Arabidopsis thaliana OX=3702)
Zm00001eb099340	NA	NA	-2.313394942	NA	-1.400276333	NA	NA	NA	NA	Zm00001d005736;	NA	NA	NA
Zm00001eb099420	2.944291887	NA	NA	NA	2.34981585	NA	NA	NA	NA	Zm00001d005742;	NA	NA	Protein of unknown function
Zm00001eb099490	NA	1.055023085	NA	NA	NA	PF05910	Plant protein of unknown function (DUF868)	IPR008586	Protein of unknown function DUF868; plant	Zm00001d005752;	NA	NA	Protein of unknown function
Zm00001eb099550	NA	NA	NA	-3.058574967	-1.40190144	PF04770	ZF-HD protein dimerisation region	IPR006456	ZF-HD homeobox protein; Cys/His-rich dimerisation domain	Zm00001d005757;	NA	NA	NA
Zm00001eb100010	NA	2.254065889	2.446491607	2.822149937	1.932271648	PF02519	Auxin responsive protein	IPR003676	Small auxin-up RNA	Zm00001d005803;	NA	NA	SAUR50 Auxin-responsive protein SAUR50 (Arabidopsis thaliana OX=3702)
Zm00001eb100030	NA	NA	NA	2.677451554	NA	NA	NA	NA	NA	Zm00001d005805;	NA	NA	NA
Zm00001eb100140	NA	NA	NA	NA	1.246794594	PF00504	Chlorophyll A-B binding protein	IPR022796	Chlorophyll A-B binding protein	Zm00001d005814;	NA	NA	LHCA6 Photosystem I chlorophyll a/b-binding protein 6
Zm00001eb100160	NA	NA	NA	NA	1.122032749	PF03081	Exo70 exocyst complex subunit	IPR004140	Exocyst complex component Exo70	Zm00001d005816;	NA	NA	EXO70B1 Exocyst complex component EXO70B1 (Arabidopsis thaliana OX=3702)
Zm00001eb100530	NA	1.033190005	1.340845599	NA	NA	NA	NA	NA	NA	Zm00001d005856;	NA	NA	NA
Zm00001eb100710	NA	-3.760429895	-3.464306103	NA	-2.3918072	NA	NA	NA	NA	Zm00001d005879;	NA	NA	NA
Zm00001eb100880	NA	-1.210186213	NA	NA	-1.080164251	PF02234	Cyclin-dependent kinase inhibitor	IPR003175	Cyclin-dependent kinase inhibitor	Zm00001d005898;	NA	NA	Protein of unknown function
Zm00001eb101050	NA	NA	NA	-1.49109597	-1.085467619	PF00484	Carbonic anhydrase	IPR001765	Carbonic anhydrase	Zm00001d005920;	NA	NA	NA
Zm00001eb101270	NA	NA	-1.703800492	NA	NA	PF00939	Sodium:sulfate symporter transmembrane region	IPR001898	Solute carrier family 13	Zm00001d005950;	NA	NA	DIT2-1 Dicarboxylate transporter 2.1
Zm00001eb101280	NA	NA	NA	-2.14954478	NA	PF00046	Homeodomain	IPR001356	Homeobox domain	Zm00001d005951;	NA	NA	HOX4 Homeobox-leucine zipper protein HOX4 (Oryza sativa subsp. japonica OX=39947)
Zm00001eb101560	NA	NA	NA	NA	-1.636987475	PF08263	Leucine rich repeat N-terminal domain	IPR013210	Leucine-rich repeat-containing N-terminal; plant-type	Zm00001d005986;	NA	NA	RGI3 LRR receptor-like serine/threonine-protein kinase (Arabidopsis thaliana OX=3702)
Zm00001eb101770	NA	NA	2.567843491	1.862667168	1.262818838	NA	NA	NA	NA	Zm00001d006010;	NA	NA	Protein of unknown function
Zm00001eb101820	NA	NA	NA	NA	-1.060149003	NA	NA	NA	NA		NA	NA	NA
Zm00001eb101930	NA	NA	NA	1.073415199	NA	NA	NA	NA	NA	Zm00001d006029;	NA	NA	Protein of unknown function
Zm00001eb101950	NA	1.071064991	NA	NA	NA	NA	NA	NA	NA	Zm00001d006031;	NA	NA	Protein of unknown function
Zm00001eb101990	NA	1.390138605	NA	NA	NA	PF00012	Hsp70 protein	IPR013126	Heat shock protein 70 family	Zm00001d006036;	NA	NA	Heat shock 70 kDa protein
Zm00001eb102060	NA	NA	NA	NA	1.832806547	PF03107	C1 domain	IPR004146	DC1	Zm00001d006042;	NA	NA	Protein of unknown function
Zm00001eb102210	NA	-1.704050182	NA	NA	-1.00334496	NA	NA	NA	NA	Zm00001d006059;	NA	NA	Protein of unknown function
Zm00001eb102360	NA	1.23848533	1.575529596	NA	1.151373423	PF01643	Acyl-ACP thioesterase	IPR002864	Acyl-ACP thioesterase	Zm00001d006080;Zm00001d006081;	NA	NA	ORP3A Oxysterol-binding protein-related protein 3A (Arabidopsis thaliana OX=3702)
Zm00001eb102370	NA	NA	NA	NA	1.20462034	PF03547	Membrane transport protein	IPR004776	Membrane transport protein	Zm00001d006082;	NA	NA	PIN5B Probable auxin efflux carrier component 5b (Oryza sativa subsp. japonica OX=39947)
Zm00001eb102810	NA	NA	NA	NA	-1.595976421	NA	NA	NA	NA	Zm00001d006130;	NA	NA	NA
Zm00001eb102940	NA	NA	NA	NA	1.18822742	PF13578	Methyltransferase domain			Zm00001d006149;Zm00001d006144;	NA	NA	Protein of unknown function
Zm00001eb103190	NA	1.313214622	NA	NA	1.203813843	PF01694	Rhomboid family	IPR022764	Peptidase S54; rhomboid domain	Zm00001d006179;	NA	NA	NA
Zm00001eb103250	NA	NA	NA	NA	1.208514829	NA	NA	NA	NA	Zm00001d006184;	NA	NA	Protein of unknown function
Zm00001eb103350	NA	NA	NA	NA	1.059093885	PF00225	Kinesin motor domain	IPR001752	Kinesin motor domain	Zm00001d006197;	NA	NA	NA
Zm00001eb104040	NA	NA	-1.176800785	NA	NA	PF07714	Protein tyrosine kinase	IPR001245	Serine-threonine/tyrosine-protein kinase; catalytic domain	Zm00001d006267;	NA	NA	STY17 Serine/threonine-protein kinase STY17 (Arabidopsis thaliana OX=3702)
Zm00001eb104370	NA	NA	NA	1.057293069	NA	PF00641	Zn-finger in Ran binding protein and others	IPR001876	Zinc finger; RanBP2-type	Zm00001d006303;Zm00001d006302;Zm00001d006301;Zm00001d006300;Zm00001d006307;	NA	NA	NA
Zm00001eb104430	NA	1.078901133	1.49205179	NA	NA	NA	NA	NA	NA	Zm00001d006312;	NA	NA	Protein of unknown function
Zm00001eb104470	NA	3.300220127	NA	NA	NA	PF01020	Ribosomal L40e family	IPR001975	Ribosomal protein L40e		NA	NA	NA
Zm00001eb104590	NA	1.635608519	NA	NA	NA	PF02990	Endomembrane protein 70	IPR004240	Nonaspanin (TM9SF)	Zm00001d006328;	NA	NA	TMN10 Transmembrane 9 superfamily member 10 (Arabidopsis thaliana OX=3702)
Zm00001eb104590	NA	1.635608519	NA	NA	NA	PF02990	Endomembrane protein 70	IPR004240	Nonaspanin (TM9SF)	Zm00001d006328;	NA	NA	TMN8 Transmembrane 9 superfamily member 8 (Arabidopsis thaliana OX=3702)
Zm00001eb104590	NA	1.635608519	NA	NA	NA	PF02990	Endomembrane protein 70	IPR004240	Nonaspanin (TM9SF)	Zm00001d006328;	NA	NA	TMN9 Transmembrane 9 superfamily member 9 (Arabidopsis thaliana OX=3702)
Zm00001eb104590	NA	1.635608519	NA	NA	NA	PF02990	Endomembrane protein 70	IPR004240	Nonaspanin (TM9SF)	Zm00001d006328;	NA	NA	Protein of unknown function
Zm00001eb104640	NA	1.336277477	NA	NA	NA	PF13837	Myb/SANT-like DNA-binding domain			Zm00001d006331;	NA	NA	Protein of unknown function
Zm00001eb104640	NA	1.336277477	NA	NA	NA	PF13837	Myb/SANT-like DNA-binding domain			Zm00001d006331;	NA	NA	ASIL2 Trihelix transcription factor ASIL2 (Arabidopsis thaliana OX=3702)
Zm00001eb104840	NA	2.303570658	NA	2.419493462	1.652689257	NA	NA	NA	NA	Zm00001d006354;	NA	NA	Protein of unknown function
Zm00001eb105290	NA	NA	NA	1.386648516	NA	PF00860	Permease family	IPR006043	Xanthine/uracil/vitamin C permease	Zm00001d006408;	NA	NA	NAT11 Nucleobase-ascorbate transporter 11 (Arabidopsis thaliana OX=3702)
Zm00001eb105500	NA	2.034523061	3.270617866	2.034904253	1.81213014	NA	NA	NA	NA		NA	NA	NA
Zm00001eb105670	NA	NA	-1.327652619	NA	NA	PF05911	Filament-like plant protein; long coiled-coil	IPR008587	Filament-like plant protein	Zm00001d006454;	NA	NA	FPP3 Filament-like plant protein 3 (Arabidopsis thaliana OX=3702)
Zm00001eb105870	NA	NA	-1.372078591	-1.790053291	-1.324126795	PF00330	Aconitase family (aconitate hydratase)	IPR001030	Aconitase/3-isopropylmalate dehydratase large subunit; alpha/beta/alpha domain	Zm00001d006476;	NA	NA	NA
Zm00001eb106010	NA	1.703011287	NA	NA	1.081950912	PF01554	MatE	IPR002528	Multi antimicrobial extrusion protein	Zm00001d006493;	NA	NA	DTX40 Protein DETOXIFICATION 40 (Arabidopsis thaliana OX=3702)
Zm00001eb106090	NA	NA	NA	NA	1.415299886	PF00067	Cytochrome P450	IPR001128	Cytochrome P450	Zm00001d006503;	NA	NA	CYP716B1 Cytochrome P450 716B1 (Picea sitchensis OX=3332)
Zm00001eb106160	NA	2.586108422	NA	NA	1.782758756	PF03151	Triose-phosphate Transporter family	IPR004853	Sugar phosphate transporter domain	Zm00001d006511;	NA	NA	GPT2 Glucose-6-phosphate/phosphate translocator 2
Zm00001eb106410	NA	NA	NA	NA	1.371557116	PF00332	Glycosyl hydrolases family 17	IPR000490	Glycoside hydrolase family 17	Zm00001d006538;	NA	NA	At5g56590 Glucan endo-1
Zm00001eb106460	NA	NA	NA	1.019449227	NA	PF00125	Core histone H2A/H2B/H3/H4	IPR007125	Histone H2A/H2B/H3	Zm00001d006548;	NA	NA	Os07g0545400 Probable histone H2A.2 (Oryza sativa subsp. japonica OX=39947)
Zm00001eb106830	NA	-1.222905347	NA	NA	NA	PF11264	Thylakoid formation protein	IPR017499	Protein Thf1	Zm00001d006588;	NA	NA	THF1 Protein THYLAKOID FORMATION1
Zm00001eb106950	NA	NA	NA	-2.264547202	-1.637972806	PF05553	Cotton fibre expressed protein	IPR008480	Protein of unknown function DUF761; plant	Zm00001d006601;	NA	NA	Protein of unknown function
Zm00001eb107010	NA	NA	NA	-1.030682156	NA	PF04144	SCAMP family	IPR007273	SCAMP	Zm00001d006605;	NA	NA	SCAMP1 Secretory carrier-associated membrane protein 1 (Oryza sativa subsp. japonica OX=39947)
Zm00001eb107010	NA	NA	NA	-1.030682156	NA	PF04144	SCAMP family	IPR007273	SCAMP	Zm00001d006605;	NA	NA	SCAMP1 Putative secretory carrier-associated membrane protein 1 (Oryza sativa subsp. indica OX=39946)
Zm00001eb107050	NA	-1.172434283	NA	NA	NA	NA	NA	NA	NA	Zm00001d006608;	NA	NA	Protein of unknown function
Zm00001eb107130	NA	1.662406695	NA	NA	1.612304502	PF00481	Protein phosphatase 2C	IPR001932	PPM-type phosphatase domain	Zm00001d006614;Zm00001d006615;	NA	NA	NA
Zm00001eb107190	NA	1.934923442	NA	NA	NA	PF00069	Protein kinase domain	IPR000719	Protein kinase domain	Zm00001d006621;	NA	NA	CPK20 Calcium-dependent protein kinase 20 (Oryza sativa subsp. japonica OX=39947)
Zm00001eb107400	NA	-1.178627993	NA	NA	NA	PF07714	Protein tyrosine kinase	IPR001245	Serine-threonine/tyrosine-protein kinase; catalytic domain	Zm00001d006644;	NA	NA	WNK1 Probable serine/threonine-protein kinase WNK1 (Oryza sativa subsp. japonica OX=39947)
Zm00001eb107430	1.509763854	1.259883217	NA	NA	1.08627347	NA	NA	NA	NA	Zm00001d006646;	NA	NA	Protein of unknown function
Zm00001eb107760	NA	-1.046397686	NA	NA	NA	PF00201	UDP-glucoronosyl and UDP-glucosyl transferase	IPR002213	UDP-glucuronosyl/UDP-glucosyltransferase	Zm00001d006684;	NA	NA	GT4 Putative UDP-rhamnose:rhamnosyltransferase 1 (Fragaria ananassa OX=3747)
Zm00001eb108020	NA	NA	-1.693338489	NA	NA	NA	NA	NA	NA	Zm00001d006713;	NA	NA	Protein of unknown function
Zm00001eb108070	NA	NA	NA	NA	1.557086806	NA	NA	NA	NA	Zm00001d006720;	NA	NA	At4g10955 GDSL esterase/lipase At4g10955 (Arabidopsis thaliana OX=3702)
Zm00001eb108300	NA	NA	NA	-1.091477149	NA	NA	NA	NA	NA	Zm00001d006750;	NA	NA	GASA10 Gibberellin-regulated protein 10 (Arabidopsis thaliana OX=3702)
Zm00001eb108310	NA	1.086659181	NA	NA	NA	PF14541	Xylanase inhibitor C-terminal	IPR032799	Xylanase inhibitor; C-terminal	Zm00001d006751;	NA	NA	FRL3 FRIGIDA-like protein 3 (Arabidopsis thaliana OX=3702)
Zm00001eb108390	NA	NA	NA	1.366136375	NA	PF02181	Formin Homology 2 Domain	IPR015425	Formin; FH2 domain	Zm00001d006758;	NA	NA	FH5 Formin-like protein 5 (Oryza sativa subsp. japonica OX=39947)
Zm00001eb108630	NA	-1.564311725	NA	NA	-1.2006219	PF00249	Myb-like DNA-binding domain	IPR001005	SANT/Myb domain	Zm00001d006791;	NA	NA	At5g61620 Probable transcription factor At5g61620 (Arabidopsis thaliana OX=3702)
Zm00001eb108730	NA	-2.07062321	NA	-2.480118089	-1.318620801	NA	NA	NA	NA	Zm00001d006810;	NA	NA	Protein of unknown function
Zm00001eb108920	NA	NA	-1.047204145	NA	NA	NA	NA	NA	NA	Zm00001d006834;	NA	NA	Protein of unknown function
Zm00001eb108970	NA	NA	2.302292498	NA	1.097870475	PF12697	Alpha/beta hydrolase family	IPR000073	Alpha/beta hydrolase fold-1	Zm00001d006841;	NA	NA	Protein of unknown function
Zm00001eb108970	NA	NA	2.302292498	NA	1.097870475	PF12697	Alpha/beta hydrolase family	IPR000073	Alpha/beta hydrolase fold-1	Zm00001d006841;	NA	NA	ABHD6 Monoacylglycerol lipase ABHD6 (Homo sapiens OX=9606)
Zm00001eb109020	NA	NA	NA	1.265754451	NA	NA	NA	NA	NA	Zm00001d006844;	NA	NA	NA
Zm00001eb109130	1.172996655	NA	NA	NA	NA	PF13768	von Willebrand factor type A domain	IPR002035	von Willebrand factor; type A	Zm00001d006855;Zm00001d006856;	NA	NA	EMB2745 Pentatricopeptide repeat-containing protein At5g39710 (Arabidopsis thaliana OX=3702)
Zm00001eb109130	1.172996655	NA	NA	NA	NA	PF13768	von Willebrand factor type A domain	IPR002035	von Willebrand factor; type A	Zm00001d006855;Zm00001d006856;	NA	NA	Os07g0613300 Exportin-T (Oryza sativa subsp. japonica OX=39947)
Zm00001eb109130	1.172996655	NA	NA	NA	NA	PF13768	von Willebrand factor type A domain	IPR002035	von Willebrand factor; type A	Zm00001d006855;Zm00001d006856;	NA	NA	DDB
Zm00001eb109270	NA	-1.250031847	-1.525324435	NA	NA	NA	NA	NA	NA	Zm00001d006864;	NA	NA	CIP7 COP1-interacting protein 7 (Arabidopsis thaliana OX=3702)
Zm00001eb109370	NA	NA	NA	NA	2.218037862	PF00155	Aminotransferase class I and II	IPR004839	Aminotransferase; class I/classII	Zm00001d006875;	NA	NA	ALAAT2 Alanine aminotransferase 2
Zm00001eb109550	NA	-3.868169645	NA	NA	-2.05682944	NA	NA	NA	NA		NA	NA	NA
Zm00001eb109620	NA	NA	NA	1.152236987	NA	PF01474	Class-II DAHP synthetase family	IPR002480	DAHP synthetase; class II	Zm00001d006900;	NA	NA	NA
Zm00001eb109860	NA	2.107768586	2.373297121	NA	1.782123427	PF00249	Myb-like DNA-binding domain	IPR001005	SANT/Myb domain		NA	NA	NA
Zm00001eb110320	NA	NA	NA	-1.009550814	NA	NA	NA	NA	NA	Zm00001d007035;	NA	NA	Protein of unknown function
Zm00001eb110630	NA	-1.851982078	NA	NA	NA	PF03350	Uncharacterized protein family; UPF0114	IPR005134	Uncharacterised protein family UPF0114	Zm00001d007072;	NA	NA	Protein of unknown function
Zm00001eb110660	NA	NA	NA	NA	-1.551364956	PF04577	Protein of unknown function (DUF563)	IPR007657	Glycosyltransferase 61	Zm00001d007076;	NA	NA	NA
Zm00001eb110750	NA	-1.117308547	NA	NA	NA	PF00125	Core histone H2A/H2B/H3/H4	IPR007125	Histone H2A/H2B/H3	Zm00001d007084;	NA	NA	Histone H2B.5 (Zea mays OX=4577)
Zm00001eb110760	NA	-1.394167478	NA	NA	NA	PF13419	Haloacid dehalogenase-like hydrolase	IPR041492	Haloacid dehalogenase-like hydrolase	Zm00001d007085;	NA	NA	hdhd3 Haloacid dehalogenase-like hydrolase domain-containing protein 3 (Xenopus laevis OX=8355)
Zm00001eb111050	NA	NA	NA	1.630975143	NA	PF01926	50S ribosome-binding GTPase	IPR006073	GTP binding domain	Zm00001d007117;	NA	NA	OBGC1 Probable GTP-binding protein OBGC1
Zm00001eb111100	NA	NA	-1.259405257	NA	NA	PF07496	CW-type Zinc Finger	IPR011124	Zinc finger; CW-type	Zm00001d007121;	NA	NA	Protein of unknown function
Zm00001eb111480	NA	-1.180470044	NA	NA	NA	NA	NA	NA	NA	Zm00001d036684;Zm00001d007163;	NA	NA	FAX1 Protein FATTY ACID EXPORT 1
Zm00001eb111480	NA	-1.180470044	NA	NA	NA	NA	NA	NA	NA	Zm00001d036684;Zm00001d007163;	NA	NA	Protein of unknown function
Zm00001eb111480	NA	-1.180470044	NA	NA	NA	NA	NA	NA	NA	Zm00001d036684;Zm00001d007163;	NA	NA	UBP1 Oligouridylate-binding protein 1 (Nicotiana plumbaginifolia OX=4092)
Zm00001eb111480	NA	-1.180470044	NA	NA	NA	NA	NA	NA	NA	Zm00001d036684;Zm00001d007163;	NA	NA	UBP1B Oligouridylate-binding protein 1B (Arabidopsis thaliana OX=3702)
Zm00001eb111560	NA	NA	NA	-1.490453861	NA	PF00170	bZIP transcription factor	IPR004827	Basic-leucine zipper domain	Zm00001d007172;	NA	NA	NA
Zm00001eb111570	NA	1.696543514	NA	NA	NA	PF07496	CW-type Zinc Finger	IPR011124	Zinc finger; CW-type	Zm00001d007173;	NA	NA	Os07g0679700 B3 domain-containing protein Os07g0679700 (Oryza sativa subsp. japonica OX=39947)
Zm00001eb111670	NA	-1.352202444	NA	NA	NA	NA	NA	NA	NA	Zm00001d007187;	NA	NA	R40C1 Ricin B-like lectin R40C1 (Oryza sativa subsp. japonica OX=39947)
Zm00001eb112000	NA	NA	NA	-2.424451198	NA	PF03360	Glycosyltransferase family 43	IPR005027	Glycosyl transferase; family 43	Zm00001d007231;	NA	NA	Os03g0287800 Probable glucuronosyltransferase Os03g0287800 (Oryza sativa subsp. japonica OX=39947)
Zm00001eb112260	NA	NA	NA	-2.13654273	NA	PF00504	Chlorophyll A-B binding protein	IPR022796	Chlorophyll A-B binding protein	Zm00001d007267;	NA	NA	LHCB5 Chlorophyll a-b binding protein CP26
Zm00001eb112390	NA	NA	-1.806516874	-2.09051013	-1.210650745	NA	NA	NA	NA		NA	NA	NA
Zm00001eb112510	NA	NA	NA	NA	3.408408982	PF01095	Pectinesterase	IPR000070	Pectinesterase; catalytic	Zm00001d007290;	NA	NA	PME16 Probable pectinesterase/pectinesterase inhibitor 16 (Arabidopsis thaliana OX=3702)
Zm00001eb112570	NA	-1.208747451	NA	NA	NA	PF00234	Protease inhibitor/seed storage/LTP family	IPR016140	Bifunctional inhibitor/plant lipid transfer protein/seed storage helical domain	Zm00001d007299;	NA	NA	NA
Zm00001eb112630	NA	NA	NA	-1.270742334	NA	PF05653	Magnesium transporter NIPA	IPR008521	Magnesium transporter NIPA	Zm00001d007307;	NA	NA	NA
Zm00001eb112670	NA	-2.192493981	NA	NA	-1.473697758	PF00854	POT family	IPR000109	Proton-dependent oligopeptide transporter family	Zm00001d007310;	NA	NA	NPF1.1 Protein NRT1/ PTR FAMILY 1.1 (Arabidopsis thaliana OX=3702)
Zm00001eb112740	NA	-1.139285136	NA	NA	NA	PF00186	Dihydrofolate reductase	IPR001796	Dihydrofolate reductase domain	Zm00001d007318;	NA	NA	DRTS Bifunctional dihydrofolate reductase-thymidylate synthase (Zea mays OX=4577)
Zm00001eb113080	NA	-1.600388682	NA	NA	NA	PF03083	Sugar efflux transporter for intercellular exchange	IPR004316	SWEET sugar transporter	Zm00001d007365;	NA	NA	SWEET14 Bidirectional sugar transporter SWEET14 (Oryza sativa subsp. indica OX=39946)
Zm00001eb113150	NA	NA	NA	NA	-1.265351631	NA	NA	NA	NA	Zm00001d007370;	NA	NA	NA
Zm00001eb113220	-1.115928497	-1.263145563	NA	NA	NA	PF00010	Helix-loop-helix DNA-binding domain	IPR011598	Myc-type; basic helix-loop-helix (bHLH) domain	Zm00001d007382;	NA	NA	SCRM Transcription factor ICE1 (Arabidopsis thaliana OX=3702)
Zm00001eb113360	NA	1.856248285	NA	NA	1.023765149	PF03321	GH3 auxin-responsive promoter	IPR004993	GH3 family	Zm00001d007395;	NA	NA	GH3.17 Indole-3-acetic acid-amido synthetase GH3.17 (Arabidopsis thaliana OX=3702)
Zm00001eb113490	NA	NA	-2.580329523	-1.171406472	-2.051046044	NA	NA	NA	NA	Zm00001d007411;	NA	NA	Protein of unknown function
Zm00001eb113770	NA	NA	NA	-2.380495611	NA	NA	NA	NA	NA	Zm00001d007444;	NA	NA	Protein of unknown function
Zm00001eb113810	NA	NA	NA	-1.686190309	-1.178998438	NA	NA	NA	NA	Zm00001d007447;	NA	NA	Protein of unknown function
Zm00001eb113960	NA	NA	NA	NA	-1.282012701	NA	NA	NA	NA	Zm00001d007466;	NA	NA	Protein of unknown function
Zm00001eb113980	NA	NA	NA	NA	-1.482769994	NA	NA	NA	NA	Zm00001d007470;	NA	NA	NA
Zm00001eb114070	NA	NA	NA	-1.749172188	NA	PF03909	BSD domain	IPR005607	BSD domain	Zm00001d007479;	NA	NA	Protein of unknown function
Zm00001eb114130	NA	1.874703235	NA	NA	1.27168386	PF00201	UDP-glucoronosyl and UDP-glucosyl transferase	IPR002213	UDP-glucuronosyl/UDP-glucosyltransferase	Zm00001d007486;	NA	NA	UGT72B3 UDP-glycosyltransferase 72B3 (Arabidopsis thaliana OX=3702)
Zm00001eb114290	NA	NA	NA	-2.517696874	-1.896447595	PF00067	Cytochrome P450	IPR001128	Cytochrome P450	Zm00001d007504;	NA	NA	CYP51 Obtusifoliol 14-alpha demethylase (Sorghum bicolor OX=4558)
Zm00001eb114690	NA	NA	NA	NA	-2.476461793	PF13041	PPR repeat family	IPR002885	Pentatricopeptide repeat	Zm00001d007559;	NA	NA	NA
Zm00001eb115270	NA	NA	NA	-1.095595459	NA	PF16076	Acyltransferase C-terminus	IPR032098	Acyltransferase; C-terminal domain	Zm00001d007638;	NA	NA	PLS1 1-acyl-sn-glycerol-3-phosphate acyltransferase PLS1 (Zea mays OX=4577)
Zm00001eb115450	NA	-1.629199172	-2.207808785	-2.062204461	-1.613284084	PF11250	Fantastic Four meristem regulator	IPR021410	The fantastic four family	Zm00001d007657;	NA	NA	Protein of unknown function
Zm00001eb115900	NA	-1.075914469	NA	NA	NA	PF01485	IBR domain; a half RING-finger domain	IPR002867	IBR domain	Zm00001d007709;	NA	NA	NA
Zm00001eb116470	NA	NA	2.879060363	NA	NA	PF14363	Domain associated at C-terminal with AAA	IPR025753	AAA-type ATPase; N-terminal domain	Zm00001d007773;	NA	NA	At3g28610 AAA-ATPase At3g28610 (Arabidopsis thaliana OX=3702)
Zm00001eb116580	NA	1.03170985	NA	NA	NA	PF00004	ATPase family associated with various cellular activities (AAA)	IPR003959	ATPase; AAA-type; core	Zm00001d007783;	NA	NA	ycf45 Uncharacterized protein ycf45 (Porphyra purpurea OX=2787)
Zm00001eb116770	NA	NA	NA	-1.025083491	NA	PF06886	Targeting protein for Xklp2 (TPX2)	IPR027329	TPX2; C-terminal	Zm00001d007802;	NA	NA	WDL3 Protein WVD2-like 3 (Arabidopsis thaliana OX=3702)
Zm00001eb116770	NA	NA	NA	-1.025083491	NA	PF06886	Targeting protein for Xklp2 (TPX2)	IPR027329	TPX2; C-terminal	Zm00001d007802;	NA	NA	Protein of unknown function
Zm00001eb116770	NA	NA	NA	-1.025083491	NA	PF06886	Targeting protein for Xklp2 (TPX2)	IPR027329	TPX2; C-terminal	Zm00001d007802;	NA	NA	WDL2 Protein WVD2-like 2 (Arabidopsis thaliana OX=3702)
Zm00001eb116960	NA	4.077909085	NA	NA	2.112349755	PF00504	Chlorophyll A-B binding protein	IPR022796	Chlorophyll A-B binding protein	Zm00001d007827;	NA	NA	Low molecular mass early light-inducible protein HV90
Zm00001eb117000	NA	1.702257529	NA	NA	NA	PF14368	Probable lipid transfer	IPR016140	Bifunctional inhibitor/plant lipid transfer protein/seed storage helical domain	Zm00001d007831;	NA	NA	YLS3 Protein YLS3 (Arabidopsis thaliana OX=3702)
Zm00001eb117420	NA	1.296951239	NA	NA	NA	PF00462	Glutaredoxin	IPR002109	Glutaredoxin	Zm00001d007885;	NA	NA	At5g39865 Uncharacterized protein At5g39865 (Arabidopsis thaliana OX=3702)
Zm00001eb117430	NA	NA	-1.415669426	-1.043257138	NA	PF02221	ML domain	IPR003172	MD-2-related lipid-recognition domain	Zm00001d007884;	NA	NA	NA
Zm00001eb118070	NA	NA	NA	NA	1.161905816	PF13968	Domain of unknown function (DUF4220)	IPR025315	Domain of unknown function DUF4220	Zm00001d007953;Zm00001d007954;	NA	NA	NA
Zm00001eb118870	NA	1.866993761	NA	1.674237938	1.118295555	PF03151	Triose-phosphate Transporter family	IPR004853	Sugar phosphate transporter domain	Zm00001d039258;	NA	NA	TPT Triose phosphate/phosphate translocator
Zm00001eb118930	NA	NA	1.240148328	NA	NA	PF01063	Amino-transferase class IV	IPR001544	Aminotransferase class IV	Zm00001d039263;Zm00001d039264;	NA	NA	NA
Zm00001eb118970	NA	-1.036857525	NA	-1.038181193	NA	PF06507	Auxin response factor	IPR010525	Auxin response factor	Zm00001d039267;	NA	NA	ARF1 Auxin response factor 1 (Oryza sativa subsp. japonica OX=39947)
Zm00001eb119010	NA	-1.091728768	NA	-1.491013135	NA	PF05928	Zea mays MURB-like protein (MuDR)	IPR009227	Zea mays MURB-like	Zm00001d039271;Zm00001d039273;Zm00001d039272;	NA	NA	NA
Zm00001eb119100	NA	NA	-1.369277222	NA	NA	PF00179	Ubiquitin-conjugating enzyme	IPR000608	Ubiquitin-conjugating enzyme E2	Zm00001d039280;	NA	NA	NA
Zm00001eb119200	NA	NA	2.866948431	NA	NA	PF00230	Major intrinsic protein	IPR000425	Major intrinsic protein	Zm00001d039293;	NA	NA	TIP4-4 Aquaporin TIP4-4 (Zea mays OX=4577)
Zm00001eb119260	NA	-1.08211129	NA	-1.034261543	NA	PF00410	Ribosomal protein S8	IPR000630	Ribosomal protein S8	Zm00001d039299;	NA	NA	RPS15AA 40S ribosomal protein S15a-1 (Arabidopsis thaliana OX=3702)
Zm00001eb119400	NA	NA	1.462491239	NA	NA	PF00069	Protein kinase domain	IPR000719	Protein kinase domain	Zm00001d039311;	NA	NA	NA
Zm00001eb119440	NA	NA	-2.182259793	NA	NA	PF00004	ATPase family associated with various cellular activities (AAA)	IPR003959	ATPase; AAA-type; core	Zm00001d039315;	NA	NA	SPCC24B10.10c Uncharacterized AAA domain-containing protein C24B10.10c (Schizosaccharomyces pombe (strain 972 / ATCC 24843) OX=284812)
Zm00001eb119670	NA	3.955579829	2.852353684	NA	2.643698048	NA	NA	NA	NA	Zm00001d039339;	NA	NA	Protein of unknown function
Zm00001eb119730	NA	NA	NA	NA	-1.603875287	PF03321	GH3 auxin-responsive promoter	IPR004993	GH3 family	Zm00001d039346;	NA	NA	NA
Zm00001eb119770	NA	NA	NA	-1.507059169	NA	PF01250	Ribosomal protein S6	IPR000529	Ribosomal protein S6	Zm00001d039348;	NA	NA	Protein of unknown function
Zm00001eb119780	NA	1.185042436	NA	NA	NA	PF09713	Plant protein 1589 of unknown function (A_thal_3526)	IPR006476	Conserved hypothetical protein CHP01589; plant	Zm00001d039349;	NA	NA	Protein of unknown function
Zm00001eb120080	NA	NA	1.299565876	NA	NA	PF13639	Ring finger domain	IPR001841	Zinc finger; RING-type	Zm00001d039376;Zm00001d039377;	NA	NA	NA
Zm00001eb120200	NA	NA	NA	1.116218915	NA	PF04832	SOUL heme-binding protein	IPR006917	SOUL haem-binding protein	Zm00001d039387;	NA	NA	HEBP2 Heme-binding protein 2 (Homo sapiens OX=9606)
Zm00001eb120360	NA	1.672846264	1.938200429	NA	1.298312896	PF13855	Leucine rich repeat	IPR001611	Leucine-rich repeat	Zm00001d039406;	NA	NA	MDIS2 Protein MALE DISCOVERER 2 (Arabidopsis thaliana OX=3702)
Zm00001eb120380	NA	1.870857191	2.734769098	NA	1.158072878	PF00378	Enoyl-CoA hydratase/isomerase	IPR001753	Enoyl-CoA hydratase/isomerase	Zm00001d039408;	NA	NA	ECI3 Enoyl-CoA delta isomerase 3 (Arabidopsis thaliana OX=3702)
Zm00001eb120430	NA	NA	NA	1.445263212	NA	NA	NA	NA	NA	Zm00001d039412;	NA	NA	Protein of unknown function
Zm00001eb120680	NA	-2.554454846	NA	-3.024500693	-1.731435854	PF02298	Plastocyanin-like domain	IPR003245	Phytocyanin domain	Zm00001d039430;	NA	NA	At4g27520 Early nodulin-like protein 2 (Arabidopsis thaliana OX=3702)
Zm00001eb120700	NA	4.992071957	NA	NA	NA	NA	NA	NA	NA	Zm00001d039432;	NA	NA	NA
Zm00001eb120900	NA	NA	NA	1.309998899	NA	PF01663	Type I phosphodiesterase / nucleotide pyrophosphatase	IPR002591	Type I phosphodiesterase/nucleotide pyrophosphatase/phosphate transferase	Zm00001d039454;	NA	NA	Venom phosphodiesterase 2 (Crotalus adamanteus OX=8729)
Zm00001eb121240	NA	NA	NA	-1.141697144	NA	NA	NA	NA	NA	Zm00001d039492;	NA	NA	MYBS3 Transcription factor MYBS3 (Oryza sativa subsp. japonica OX=39947)
Zm00001eb121390	NA	NA	NA	1.752667709	NA	PF13178	Protein of unknown function (DUF4005)	IPR025064	Domain of unknown function DUF4005	Zm00001d039510;	NA	NA	IQD14 Protein IQ-DOMAIN 14 (Arabidopsis thaliana OX=3702)
Zm00001eb121400	NA	-1.081302133	-1.192738286	NA	NA	PF00349	Hexokinase	IPR022672	Hexokinase; N-terminal	Zm00001d039512;	NA	NA	HXK8 Hexokinase-8 (Oryza sativa subsp. japonica OX=39947)
Zm00001eb121420	NA	1.319647013	1.902145865	NA	1.09505925	PF02668	Taurine catabolism dioxygenase TauD; TfdA family	IPR003819	TauD/TfdA-like domain	Zm00001d039514;	NA	NA	At3g21360 Clavaminate synthase-like protein At3g21360 (Arabidopsis thaliana OX=3702)
Zm00001eb121500	NA	1.494612959	NA	1.026667833	1.151871724	PF09265	Cytokinin dehydrogenase 1; FAD and cytokinin binding	IPR015345	Cytokinin dehydrogenase 1; FAD/cytokinin binding domain	Zm00001d039520;	NA	NA	CKX1 Cytokinin dehydrogenase 1 (Zea mays OX=4577)
Zm00001eb122060	NA	-1.386528295	NA	-1.302973871	-1.009068211	PF03372	Endonuclease/Exonuclease/phosphatase family	IPR005135	Endonuclease/exonuclease/phosphatase	Zm00001d039582;	NA	NA	IP5P3 Type IV inositol polyphosphate 5-phosphatase 3 (Arabidopsis thaliana OX=3702)
Zm00001eb122190	NA	-1.526006721	NA	NA	NA	PF04570	zinc-finger of the FCS-type; C2-C2	IPR007650	Zf-FLZ domain	Zm00001d039597;	NA	NA	MARD1 Protein MARD1 (Arabidopsis thaliana OX=3702)
Zm00001eb122410	NA	NA	NA	-1.580634031	NA	PF02309	AUX/IAA family	IPR033389	AUX/IAA domain	Zm00001d039624;	NA	NA	IAA15 Auxin-responsive protein IAA15 (Oryza sativa subsp. japonica OX=39947)
Zm00001eb122470	NA	NA	1.701385235	NA	NA	PF08370	Plant PDR ABC transporter associated	IPR013581	Plant PDR ABC transporter associated	Zm00001d039631;	NA	NA	NA
Zm00001eb122620	NA	3.862569535	NA	NA	2.139570766	PF00201	UDP-glucoronosyl and UDP-glucosyl transferase	IPR002213	UDP-glucuronosyl/UDP-glucosyltransferase	Zm00001d039643;	NA	NA	UGT73D1 UDP-glycosyltransferase 73D1 (Arabidopsis thaliana OX=3702)
Zm00001eb122670	NA	-1.754797688	-1.495459259	-1.864038835	-1.379236461	NA	NA	NA	NA	Zm00001d039648;	NA	NA	Protein of unknown function
Zm00001eb122680	NA	NA	NA	NA	-1.248423336	PF00067	Cytochrome P450	IPR001128	Cytochrome P450	Zm00001d039650;	NA	NA	CYP734A6 Cytochrome P450 734A6 (Oryza sativa subsp. japonica OX=39947)
Zm00001eb122700	NA	NA	NA	-3.51001221	-1.959869205	PF00069	Protein kinase domain	IPR000719	Protein kinase domain	Zm00001d039654;	NA	NA	NA
Zm00001eb123460	NA	NA	NA	1.029842389	NA	PF00641	Zn-finger in Ran binding protein and others	IPR001876	Zinc finger; RanBP2-type	Zm00001d039747;	NA	NA	TAF15B Transcription initiation factor TFIID subunit 15b (Arabidopsis thaliana OX=3702)
Zm00001eb123800	NA	NA	NA	NA	-4.378454347	PF03018	Dirigent-like protein	IPR004265	Dirigent protein	Zm00001d039788;	NA	NA	DIR25 Dirigent protein 25 (Arabidopsis thaliana OX=3702)
Zm00001eb124040	1.340795072	1.549732178	NA	1.197337175	1.283808074	PF05056	Protein of unknown function (DUF674)	IPR007750	Protein of unknown function DUF674	Zm00001d039818;	NA	NA	Protein of unknown function
Zm00001eb124290	NA	-1.225320981	-1.295142378	NA	-1.001558459	NA	NA	NA	NA	Zm00001d039851;	NA	NA	NA
Zm00001eb124380	NA	NA	NA	-1.26970447	NA	PF01439	Metallothionein	IPR000347	Metallothionein; family 15; plant	Zm00001d039859;	NA	NA	NA
Zm00001eb124440	NA	NA	1.441058044	NA	NA	PF01694	Rhomboid family	IPR022764	Peptidase S54; rhomboid domain	Zm00001d039870;	NA	NA	RBL1 RHOMBOID-like protein 1 (Arabidopsis thaliana OX=3702)
Zm00001eb124500	NA	NA	NA	NA	-1.858586603	NA	NA	NA	NA	Zm00001d039878;Zm00001d039879;	NA	NA	Gid4 Glucose-induced degradation protein 4 homolog (Mus musculus OX=10090)
Zm00001eb124500	NA	NA	NA	NA	-1.858586603	NA	NA	NA	NA	Zm00001d039878;Zm00001d039879;	NA	NA	Os01g0192000 Zinc finger CCCH domain-containing protein 2 (Oryza sativa subsp. japonica OX=39947)
Zm00001eb124830	NA	NA	NA	NA	-1.119686442	PF05623	Protein of unknown function (DUF789)	IPR008507	Protein of unknown function DUF789	Zm00001d039919;	NA	NA	Protein of unknown function
Zm00001eb125140	NA	NA	NA	1.548717588	NA	PF00564	PB1 domain	IPR000270	PB1 domain	Zm00001d039966;	NA	NA	CLMP1 Protein CLMP1 (Arabidopsis thaliana OX=3702)
Zm00001eb125210	NA	-1.187358475	NA	NA	NA	PF00083	Sugar (and other) transporter	IPR005828	Major facilitator; sugar transporter-like	Zm00001d039973;	NA	NA	NA
Zm00001eb125220	NA	NA	NA	-1.003791081	NA	PF05553	Cotton fibre expressed protein	IPR008480	Protein of unknown function DUF761; plant	Zm00001d039974;	NA	NA	Protein of unknown function
Zm00001eb125230	NA	1.72395542	NA	NA	NA	PF14383	DUF761-associated sequence motif	IPR032795	DUF3741-associated sequence motif	Zm00001d039975;	NA	NA	Protein of unknown function
Zm00001eb125230	NA	1.72395542	NA	NA	NA	PF14383	DUF761-associated sequence motif	IPR032795	DUF3741-associated sequence motif	Zm00001d039975;	NA	NA	At5g16150 Plastidic glucose transporter 4 (Arabidopsis thaliana OX=3702)
Zm00001eb125330	NA	NA	-1.022370364	-1.193532459	NA	PF00847	AP2 domain	IPR001471	AP2/ERF domain		NA	NA	NA
Zm00001eb125810	NA	NA	NA	1.100674543	NA	PF02485	Core-2/I-Branching enzyme	IPR003406	Glycosyl transferase; family 14	Zm00001d040047;	NA	NA	NA
Zm00001eb125860	NA	-1.060312371	NA	NA	NA	NA	NA	NA	NA	Zm00001d040056;	NA	NA	Protein of unknown function
Zm00001eb125920	NA	1.463078583	NA	NA	NA	PF04577	Protein of unknown function (DUF563)	IPR007657	Glycosyltransferase 61	Zm00001d040066;	NA	NA	XYXT1 Beta-1
Zm00001eb125980	NA	1.362379833	2.145703007	NA	NA	PF04577	Protein of unknown function (DUF563)	IPR007657	Glycosyltransferase 61	Zm00001d040075;	NA	NA	XAT2 Alpha-1
Zm00001eb126230	NA	NA	NA	-2.067825163	-1.010583936	PF00514	Armadillo/beta-catenin-like repeat	IPR000225	Armadillo	Zm00001d040107;	NA	NA	PUB4 U-box domain-containing protein 4 (Arabidopsis thaliana OX=3702)
Zm00001eb126230	NA	NA	NA	-2.067825163	-1.010583936	PF00514	Armadillo/beta-catenin-like repeat	IPR000225	Armadillo	Zm00001d040107;	NA	NA	Protein of unknown function
Zm00001eb126260	NA	1.442333269	NA	NA	NA	NA	NA	NA	NA	Zm00001d040110;	NA	NA	Protein of unknown function
Zm00001eb126690	NA	NA	1.073727325	NA	NA	PF08436	1-deoxy-D-xylulose 5-phosphate reductoisomerase C-terminal domain	IPR013644	1-deoxy-D-xylulose 5-phosphate reductoisomerase; C-terminal	Zm00001d040163;	NA	NA	DXR 1-deoxy-D-xylulose 5-phosphate reductoisomerase
Zm00001eb126760	NA	NA	-2.3074179	NA	-1.176129388	NA	NA	NA	NA	Zm00001d040171;	NA	NA	Protein of unknown function
Zm00001eb126780	NA	NA	5.666104713	NA	2.362571444	PF05368	NmrA-like family	IPR008030	NmrA-like domain	Zm00001d040173;	NA	NA	IRL Isoflavone reductase homolog IRL (Zea mays OX=4577)
Zm00001eb126780	NA	NA	5.666104713	NA	2.362571444	PF05368	NmrA-like family	IPR008030	NmrA-like domain	Zm00001d040173;	NA	NA	PLR3 Probable pinoresinol-lariciresinol reductase 3 (Arabidopsis thaliana OX=3702)
Zm00001eb126820	NA	NA	2.482112528	NA	1.062005882	PF00294	pfkB family carbohydrate kinase	IPR011611	Carbohydrate kinase PfkB	Zm00001d040183;	NA	NA	slr0537 Uncharacterized sugar kinase slr0537 (Synechocystis sp. (strain PCC 6803 / Kazusa) OX=1111708)
Zm00001eb126820	NA	NA	2.482112528	NA	1.062005882	PF00294	pfkB family carbohydrate kinase	IPR011611	Carbohydrate kinase PfkB	Zm00001d040183;	NA	NA	TK2029 ADP-dependent ribose-1-phosphate kinase (Thermococcus kodakarensis (strain ATCC BAA-918 / JCM 12380 / KOD1) OX=69014)
Zm00001eb126900	NA	NA	-1.211275589	-1.126028607	NA	NA	NA	NA	NA	Zm00001d040190;	NA	NA	R40G3 Ricin B-like lectin R40G3 (Oryza sativa subsp. japonica OX=39947)
Zm00001eb127120	6.718304669	4.341367419	NA	NA	2.806436561	PF08241	Methyltransferase domain	IPR013216	Methyltransferase type 11	Zm00001d040216;	NA	NA	Protein of unknown function
Zm00001eb127120	6.718304669	4.341367419	NA	NA	2.806436561	PF08241	Methyltransferase domain	IPR013216	Methyltransferase type 11	Zm00001d040216;	NA	NA	RPS8 40S ribosomal protein S8 (Zea mays OX=4577)
Zm00001eb127120	6.718304669	4.341367419	NA	NA	2.806436561	PF08241	Methyltransferase domain	IPR013216	Methyltransferase type 11	Zm00001d040216;	NA	NA	eryG Erythromycin 3''-O-methyltransferase (Saccharopolyspora erythraea (strain ATCC 11635 / DSM 40517 / JCM 4748 / NBRC 13426 / NCIMB 8594 / NRRL 2338) OX=405948)
Zm00001eb127120	6.718304669	4.341367419	NA	NA	2.806436561	PF08241	Methyltransferase domain	IPR013216	Methyltransferase type 11	Zm00001d040216;	NA	NA	coq-5 2-methoxy-6-polyprenyl-1
Zm00001eb127750	NA	NA	-1.105283982	-1.047022877	NA	PF00561	alpha/beta hydrolase fold	IPR000073	Alpha/beta hydrolase fold-1	Zm00001d040290;	NA	NA	ephA Epoxide hydrolase A (Mycobacterium tuberculosis (strain ATCC 25618 / H37Rv) OX=83332)
Zm00001eb127930	NA	NA	NA	1.011424966	NA	PF03159	XRN 5'-3' exonuclease N-terminus	IPR004859	Putative 5-3 exonuclease	Zm00001d040311;	NA	NA	XRN3 5'-3' exoribonuclease 3 (Arabidopsis thaliana OX=3702)
Zm00001eb128150	NA	1.762267065	NA	NA	NA	PF04193	PQ loop repeat	IPR006603	PQ-loop repeat	Zm00001d040340;	NA	NA	YPQ1 Probable vacuolar amino acid transporter YPQ1 (Saccharomyces cerevisiae (strain ATCC 204508 / S288c) OX=559292)
Zm00001eb128150	NA	1.762267065	NA	NA	NA	PF04193	PQ loop repeat	IPR006603	PQ-loop repeat	Zm00001d040340;	NA	NA	RTC2 Probable vacuolar amino acid transporter YPQ3 (Saccharomyces cerevisiae (strain ATCC 204508 / S288c) OX=559292)
Zm00001eb128490	NA	NA	1.017822661	NA	NA	PF13369	Transglutaminase-like superfamily	IPR032698	Protein SirB1; N-terminal	Zm00001d040383;	NA	NA	Protein of unknown function
Zm00001eb128570	NA	NA	-1.502770934	NA	NA	NA	NA	NA	NA	Zm00001d040392;	NA	NA	NA
Zm00001eb128730	NA	NA	NA	NA	1.317120935	PF07690	Major Facilitator Superfamily	IPR011701	Major facilitator superfamily	Zm00001d040422;	NA	NA	ZIFL2 Probable peptide/nitrate transporter At3g43790 (Arabidopsis thaliana OX=3702)
Zm00001eb128890	NA	1.11202943	NA	NA	NA	PF02887	Pyruvate kinase; alpha/beta domain	IPR015795	Pyruvate kinase; C-terminal	Zm00001d040446;	NA	NA	Pyruvate kinase
Zm00001eb129050	NA	2.312168091	NA	NA	1.262439234	PF07690	Major Facilitator Superfamily	IPR011701	Major facilitator superfamily	Zm00001d040468;	NA	NA	ZIFL2 Probable peptide/nitrate transporter At3g43790 (Arabidopsis thaliana OX=3702)
Zm00001eb129280	4.331973771	4.312908775	NA	4.462877837	3.972015773	PF10839	Protein of unknown function (DUF2647)	IPR022546	Uncharacterised protein family Ycf68	NA	NA	NA	NA
Zm00001eb129330	NA	NA	NA	NA	-1.215878206	PF02298	Plastocyanin-like domain	IPR003245	Phytocyanin domain	Zm00001d040504;	NA	NA	At5g15350 Lamin-like protein (Arabidopsis thaliana OX=3702)
Zm00001eb129440	NA	1.300237786	2.446394502	1.490331171	1.665126485	PF00190	Cupin	IPR006045	Cupin 1	Zm00001d040519;	NA	NA	GER4 Germin-like protein 1-1 (Oryza sativa subsp. japonica OX=39947)
Zm00001eb129480	3.486473995	4.589617444	4.736958918	3.799898326	3.906665217	NA	NA	NA	NA	Zm00001d040526;	NA	NA	Protein of unknown function
Zm00001eb129740	NA	NA	NA	1.048729897	NA	NA	NA	NA	NA		NA	NA	NA
Zm00001eb129760	NA	1.062157784	NA	NA	NA	NA	NA	NA	NA	Zm00001d040561;	NA	NA	NA
Zm00001eb129770	NA	1.003782162	1.25901463	NA	NA	NA	NA	NA	NA	Zm00001d040561;	NA	NA	Protein of unknown function
Zm00001eb129820	NA	NA	-1.068826598	NA	NA	PF03822	NAF domain	IPR004041	NAF domain	Zm00001d040567;	NA	NA	CHIP E3 ubiquitin-protein ligase CHIP (Arabidopsis thaliana OX=3702)
Zm00001eb129820	NA	NA	-1.068826598	NA	NA	PF03822	NAF domain	IPR004041	NAF domain	Zm00001d040567;	NA	NA	Protein of unknown function
Zm00001eb129820	NA	NA	-1.068826598	NA	NA	PF03822	NAF domain	IPR004041	NAF domain	Zm00001d040567;	NA	NA	CIPK17 CBL-interacting protein kinase 17 (Oryza sativa subsp. japonica OX=39947)
Zm00001eb129820	NA	NA	-1.068826598	NA	NA	PF03822	NAF domain	IPR004041	NAF domain	Zm00001d040567;	NA	NA	CIPK1 CBL-interacting protein kinase 1 (Oryza sativa subsp. japonica OX=39947)
Zm00001eb130210	NA	NA	NA	-1.233036246	NA	PF12428	Protein of unknown function (DUF3675)	IPR022143	Protein of unknown function DUF3675	Zm00001d040614;	NA	NA	NA
Zm00001eb130220	NA	NA	NA	-1.180435587	NA	PF01779	Ribosomal L29e protein family	IPR002673	Ribosomal protein L29e	Zm00001d040617;	NA	NA	RPL29A 60S ribosomal protein L29-1 (Arabidopsis thaliana OX=3702)
Zm00001eb130260	1.074115226	1.128688084	NA	NA	NA	PF00249	Myb-like DNA-binding domain	IPR001005	SANT/Myb domain	Zm00001d040621;	NA	NA	P Myb-related protein P (Zea mays OX=4577)
Zm00001eb130340	NA	-1.167810117	NA	-1.348563309	NA	PF01553	Acyltransferase	IPR002123	Phospholipid/glycerol acyltransferase	Zm00001d040629;	NA	NA	LPEAT1 Lysophospholipid acyltransferase LPEAT1 (Arabidopsis thaliana OX=3702)
Zm00001eb130450	NA	-1.60016702	NA	NA	-1.086310298	PF09192	Actin-fragmin kinase; catalytic	IPR015275	Actin-fragmin kinase; catalytic domain	Zm00001d040641;	NA	NA	PHS1 Dual specificity protein phosphatase PHS1 (Arabidopsis thaliana OX=3702)
Zm00001eb130500	NA	NA	3.432457903	NA	1.439873607	PF01095	Pectinesterase	IPR000070	Pectinesterase; catalytic	Zm00001d040650;	NA	NA	Pectinesterase 3 (Citrus sinensis OX=2711)
Zm00001eb130580	NA	NA	-2.268494279	NA	NA	PF03242	Late embryogenesis abundant protein	IPR004926	Late embryogenesis abundant protein; LEA_3 subgroup	Zm00001d040660;	NA	NA	SAG21 Protein SENESCENCE-ASSOCIATED GENE 21
Zm00001eb130730	NA	NA	2.011468665	NA	NA	PF12146	Serine aminopeptidase; S33	IPR022742	Serine aminopeptidase; S33	Zm00001d040681;	NA	NA	NA
Zm00001eb130790	NA	2.034914575	NA	NA	1.288552597	NA	NA	NA	NA	NA	NA	NA	NA
Zm00001eb130850	NA	1.87749172	NA	NA	NA	PF07714	Protein tyrosine kinase	IPR001245	Serine-threonine/tyrosine-protein kinase; catalytic domain	Zm00001d040695;	NA	NA	NA
Zm00001eb130870	NA	NA	1.540688156	NA	NA	PF02773	S-adenosylmethionine synthetase; C-terminal domain	IPR022630	S-adenosylmethionine synthetase; C-terminal	Zm00001d040697;	NA	NA	NA
Zm00001eb130940	NA	-1.152847028	NA	NA	NA	PF00141	Peroxidase	IPR002016	Haem peroxidase	Zm00001d040702;	NA	NA	PER1 Peroxidase 1 (Zea mays OX=4577)
Zm00001eb131130	NA	NA	NA	-1.838828825	NA	PF00657	GDSL-like Lipase/Acylhydrolase	IPR001087	GDSL lipase/esterase	Zm00001d040730;	NA	NA	Protein of unknown function
Zm00001eb131130	NA	NA	NA	-1.838828825	NA	PF00657	GDSL-like Lipase/Acylhydrolase	IPR001087	GDSL lipase/esterase	Zm00001d040730;	NA	NA	At1g09390 GDSL esterase/lipase At1g09390 (Arabidopsis thaliana OX=3702)
Zm00001eb131490	NA	1.992246619	NA	1.464562788	1.256922872	PF02496	ABA/WDS induced protein	IPR003496	ABA/WDS induced protein	Zm00001d040786;	NA	NA	NA
Zm00001eb131500	NA	1.559219406	NA	1.955318291	NA	PF02496	ABA/WDS induced protein	IPR003496	ABA/WDS induced protein	Zm00001d040787;	NA	NA	NA
Zm00001eb131540	NA	NA	NA	1.403232789	NA	PF02902	Ulp1 protease family; C-terminal catalytic domain	IPR003653	Ulp1 protease family; C-terminal catalytic domain	Zm00001d040796;	NA	NA	ESD4 Ubiquitin-like-specific protease ESD4 (Arabidopsis thaliana OX=3702)
Zm00001eb131630	NA	NA	NA	NA	-1.430639563	PF04535	Domain of unknown function (DUF588)	IPR006702	Casparian strip membrane protein domain	Zm00001d040807;	NA	NA	CASP-like protein 1E1 (Zea mays OX=4577)
Zm00001eb133500	NA	NA	-1.813821806	NA	-1.235050075	NA	NA	NA	NA	Zm00001d041124;	NA	NA	Protein of unknown function
Zm00001eb133640	NA	NA	-1.065525867	NA	NA	PF16596	Disordered region downstream of MFMR			Zm00001d041142;	NA	NA	BZIP16 bZIP transcription factor 16 (Arabidopsis thaliana OX=3702)
Zm00001eb134020	2.256865576	1.921168435	NA	NA	1.538700072	PF01477	PLAT/LH2 domain	IPR001024	PLAT/LH2 domain	Zm00001d041204;	NA	NA	NA
Zm00001eb134090	NA	-1.045092629	NA	NA	NA	PF00122	E1-E2 ATPase			Zm00001d041214;	NA	NA	AHA4 ATPase 4
Zm00001eb134090	NA	-1.045092629	NA	NA	NA	PF00122	E1-E2 ATPase			Zm00001d041214;	NA	NA	LHA1 Plasma membrane ATPase 1 (Solanum lycopersicum OX=4081)
Zm00001eb134530	NA	NA	-1.135897036	NA	NA	PF00443	Ubiquitin carboxyl-terminal hydrolase	IPR001394	Peptidase C19; ubiquitin carboxyl-terminal hydrolase	Zm00001d041280;	NA	NA	UBP8 Ubiquitin carboxyl-terminal hydrolase 8 (Arabidopsis thaliana OX=3702)
Zm00001eb134560	NA	-1.001861248	NA	-1.684961086	NA	PF10358	N-terminal C2 in EEIG1 and EHBP1 proteins	IPR019448	NT-type C2 domain	Zm00001d041287;	NA	NA	Protein of unknown function
Zm00001eb134850	NA	NA	-1.086325927	NA	NA	PF12767	Transcriptional regulator of RNA polII; SAGA; subunit	IPR024738	Transcriptional coactivator Hfi1/Transcriptional adapter 1	Zm00001d041329;	NA	NA	Protein of unknown function
Zm00001eb135430	NA	NA	NA	-2.489672335	-2.077487645	NA	NA	NA	NA		NA	NA	NA
Zm00001eb135460	NA	2.000302894	4.001011779	NA	1.643413691	PF04043	Plant invertase/pectin methylesterase inhibitor	IPR006501	Pectinesterase inhibitor domain	Zm00001d041404;	NA	NA	Protein of unknown function
Zm00001eb135550	NA	NA	NA	-3.429418053	NA	PF02309	AUX/IAA family	IPR033389	AUX/IAA domain	Zm00001d041416;	NA	NA	IAA30 Auxin-responsive protein IAA30 (Oryza sativa subsp. japonica OX=39947)
Zm00001eb135650	NA	NA	1.751520246	NA	NA	PF13499	EF-hand domain pair	IPR002048	EF-hand domain	Zm00001d041430;	NA	NA	CML5 Calmodulin-like protein 5 (Oryza sativa subsp. japonica OX=39947)
Zm00001eb135700	NA	1.325183847	NA	NA	NA	PF05879	Root hair defective 3 GTP-binding protein (RHD3)	IPR008803	RHD3/Sey1	Zm00001d041438;	NA	NA	Os12g0604600 Protein ROOT HAIR DEFECTIVE 3 homolog 1 (Oryza sativa subsp. japonica OX=39947)
Zm00001eb135720	NA	NA	NA	1.382504548	NA	PF07765	KIP1-like protein	IPR011684	Protein Networked (NET); actin-binding (NAB) domain	Zm00001d041443;	NA	NA	NET1A Protein NETWORKED 1A (Arabidopsis thaliana OX=3702)
Zm00001eb135720	NA	NA	NA	1.382504548	NA	PF07765	KIP1-like protein	IPR011684	Protein Networked (NET); actin-binding (NAB) domain	Zm00001d041443;	NA	NA	NET1D Protein NETWORKED 1D (Arabidopsis thaliana OX=3702)
Zm00001eb135980	NA	2.023855291	2.033542508	NA	1.315878502	PF01734	Patatin-like phospholipase	IPR002641	Patatin-like phospholipase domain	Zm00001d041481;	NA	NA	PLP8 Patatin-like protein 8 (Arabidopsis thaliana OX=3702)
Zm00001eb135980	NA	2.023855291	2.033542508	NA	1.315878502	PF01734	Patatin-like phospholipase	IPR002641	Patatin-like phospholipase domain	Zm00001d041481;	NA	NA	PLP3 Patatin-like protein 3 (Oryza sativa subsp. japonica OX=39947)
Zm00001eb135980	NA	2.023855291	2.033542508	NA	1.315878502	PF01734	Patatin-like phospholipase	IPR002641	Patatin-like phospholipase domain	Zm00001d041481;	NA	NA	Protein of unknown function
Zm00001eb136010	NA	NA	NA	NA	-1.347125681	NA	NA	NA	NA	Zm00001d041484;	NA	NA	WAP WPP domain-associated protein (Fragment) (Solanum lycopersicum OX=4081)
Zm00001eb136010	NA	NA	NA	NA	-1.347125681	NA	NA	NA	NA	Zm00001d041484;	NA	NA	WAP WPP domain-associated protein (Arabidopsis thaliana OX=3702)
Zm00001eb136500	NA	2.374464446	NA	NA	1.145601774	NA	NA	NA	NA	Zm00001d041553;	NA	NA	Osmotin-like protein (Solanum lycopersicum OX=4081)
Zm00001eb136720	NA	2.982524503	NA	2.48845784	2.856741331	PF00249	Myb-like DNA-binding domain	IPR001005	SANT/Myb domain	Zm00001d041576;	NA	NA	MYBAS2 Myb-related protein MYBAS2 (Oryza sativa subsp. japonica OX=39947)
Zm00001eb136750	NA	2.285147742	NA	NA	1.26503834	PF04398	Protein of unknown function; DUF538	IPR007493	Protein of unknown function DUF538	Zm00001d041578;	NA	NA	Protein of unknown function
Zm00001eb137320	NA	NA	NA	NA	2.203395646	NA	NA	NA	NA	Zm00001d041649;	NA	NA	NA
Zm00001eb137740	NA	-1.133757485	NA	-1.288963024	NA	PF00550	Phosphopantetheine attachment site	IPR009081	Phosphopantetheine binding ACP domain	Zm00001d041701;	NA	NA	ACL1.1 Acyl carrier protein 1
Zm00001eb137750	NA	NA	NA	NA	-1.093362754	PF18044	CCCH-type zinc finger	IPR041367	E3 ligase; CCCH-type zinc finger	Zm00001d041702;	NA	NA	Os12g0515500 Zinc finger CCCH domain-containing protein 67 (Oryza sativa subsp. japonica OX=39947)
Zm00001eb137880	NA	1.478710407	NA	NA	NA	PF05739	SNARE domain	IPR000727	Target SNARE coiled-coil homology domain	Zm00001d041716;	NA	NA	SYP131 Putative syntaxin-131 (Arabidopsis thaliana OX=3702)
Zm00001eb137880	NA	1.478710407	NA	NA	NA	PF05739	SNARE domain	IPR000727	Target SNARE coiled-coil homology domain	Zm00001d041716;	NA	NA	SYP132 Syntaxin-132 (Arabidopsis thaliana OX=3702)
Zm00001eb137930	1.527040999	NA	NA	NA	NA	PF03171	2OG-Fe(II) oxygenase superfamily	IPR005123	Oxoglutarate/iron-dependent dioxygenase	Zm00001d041726;	NA	NA	IDS3 2'-deoxymugineic-acid 2'-dioxygenase (Hordeum vulgare OX=4513)
Zm00001eb138080	NA	NA	NA	NA	-1.784794934	PF05368	NmrA-like family	IPR008030	NmrA-like domain	Zm00001d041746;	NA	NA	Isoflavone reductase homolog (Lupinus albus OX=3870)
Zm00001eb138090	NA	-1.995026689	-2.044539188	-2.318883594	-1.534040706	NA	NA	NA	NA	Zm00001d041747;	NA	NA	Os08g0135800 Zinc finger CCCH domain-containing protein 55 (Oryza sativa subsp. japonica OX=39947)
Zm00001eb138250	NA	NA	NA	NA	1.024450499	PF00201	UDP-glucoronosyl and UDP-glucosyl transferase	IPR002213	UDP-glucuronosyl/UDP-glucosyltransferase	Zm00001d041763;	NA	NA	UGT85B1 Cyanohydrin beta-glucosyltransferase (Sorghum bicolor OX=4558)
Zm00001eb138430	NA	NA	NA	NA	-1.391887792	PF03470	XS zinc finger domain	IPR005381	Zinc finger-XS domain	Zm00001d041788;	NA	NA	SGS3 Protein SUPPRESSOR OF GENE SILENCING 3 homolog (Zea mays OX=4577)
Zm00001eb138680	NA	NA	NA	NA	-1.691170034	PF01789	PsbP	IPR002683	PsbP; C-terminal	Zm00001d041824;	NA	NA	PPD4 PsbP domain-containing protein 4
Zm00001eb138800	NA	1.16964658	NA	NA	NA	PF00198	2-oxoacid dehydrogenases acyltransferase (catalytic domain)	IPR001078	2-oxoacid dehydrogenase acyltransferase; catalytic domain	Zm00001d041839;	NA	NA	NA
Zm00001eb138920	NA	NA	2.429409388	NA	NA	PF00249	Myb-like DNA-binding domain	IPR001005	SANT/Myb domain	Zm00001d041853;	NA	NA	MYB6 Transcription repressor MYB6 (Arabidopsis thaliana OX=3702)
Zm00001eb139600	NA	NA	NA	1.347773863	NA	PF00249	Myb-like DNA-binding domain	IPR001005	SANT/Myb domain	Zm00001d041935;	NA	NA	MYB73 Transcription factor MYB73 (Arabidopsis thaliana OX=3702)
Zm00001eb139840	NA	NA	NA	NA	1.087181504	PF03364	Polyketide cyclase / dehydrase and lipid transport	IPR005031	Coenzyme Q-binding protein COQ10; START domain	Zm00001d041961;	NA	NA	NA
Zm00001eb139850	NA	1.718438802	1.156238031	NA	1.070022178	PF07479	NAD-dependent glycerol-3-phosphate dehydrogenase C-terminus	IPR006109	Glycerol-3-phosphate dehydrogenase; NAD-dependent; C-terminal	Zm00001d041962;	NA	NA	GPDH Glycerol-3-phosphate dehydrogenase [NAD(+)] (Cuphea lanceolata OX=3930)
Zm00001eb139880	NA	NA	2.165382315	NA	NA	PF05605	Drought induced 19 protein (Di19); zinc-binding	IPR008598	Drought induced 19 protein type; zinc-binding domain	Zm00001d041965;Zm00001d043522;	NA	NA	SNF4 Sucrose nonfermenting 4-like protein (Arabidopsis thaliana OX=3702)
Zm00001eb139880	NA	NA	2.165382315	NA	NA	PF05605	Drought induced 19 protein (Di19); zinc-binding	IPR008598	Drought induced 19 protein type; zinc-binding domain	Zm00001d041965;Zm00001d043522;	NA	NA	DI19-5 Protein DEHYDRATION-INDUCED 19 homolog 5 (Oryza sativa subsp. japonica OX=39947)
Zm00001eb140060	NA	2.429486673	NA	3.747333715	2.027900966	PF00620	RhoGAP domain	IPR000198	Rho GTPase-activating protein domain	Zm00001d041990;	NA	NA	ROPGAP3 Rho GTPase-activating protein 3 (Arabidopsis thaliana OX=3702)
Zm00001eb140230	NA	1.139919535	NA	3.342377125	1.504301	PF00069	Protein kinase domain	IPR000719	Protein kinase domain	Zm00001d042013;	NA	NA	LECRK1 G-type lectin S-receptor-like serine/threonine-protein kinase LECRK1 (Oryza sativa subsp. japonica OX=39947)
Zm00001eb140380	NA	NA	-1.38302287	NA	NA	NA	NA	NA	NA	Zm00001d042027;	NA	NA	Protein of unknown function
Zm00001eb140540	NA	3.216303996	NA	NA	1.272744733	PF11891	Protein RETICULATA-related	IPR021825	Protein RETICULATA-related	Zm00001d042050;	NA	NA	NA
Zm00001eb140590	1.068834242	1.867193681	NA	1.535870377	1.33288767	PF08627	CRT-like; chloroquine-resistance transporter-like	IPR013936	Chloroquine-resistance transporter-like	Zm00001d042055;	NA	NA	Protein of unknown function
Zm00001eb140590	1.068834242	1.867193681	NA	1.535870377	1.33288767	PF08627	CRT-like; chloroquine-resistance transporter-like	IPR013936	Chloroquine-resistance transporter-like	Zm00001d042055;	NA	NA	CLT1 Protein CLT1
Zm00001eb140600	NA	1.584694006	1.470355868	2.446553906	1.546269639	PF13833	EF-hand domain pair			Zm00001d042056;	NA	NA	NA
Zm00001eb140640	1.035366639	NA	NA	NA	NA	PF13639	Ring finger domain	IPR001841	Zinc finger; RING-type	Zm00001d042059;	NA	NA	Protein of unknown function
Zm00001eb140690	NA	2.194041159	2.748953549	NA	1.133042264	PF14009	Domain of unknown function (DUF4228)	IPR025322	Protein of unknown function DUF4228; plant	Zm00001d042063;	NA	NA	Protein of unknown function
Zm00001eb140930	NA	1.185173633	NA	NA	NA	PF00156	Phosphoribosyl transferase domain	IPR000836	Phosphoribosyltransferase domain	Zm00001d042088;	NA	NA	UMPS1 Uridine 5'-monophosphate synthase (Oryza sativa subsp. japonica OX=39947)
Zm00001eb141130	NA	1.00895623	NA	NA	NA	PF13499	EF-hand domain pair	IPR002048	EF-hand domain	Zm00001d042108;	NA	NA	CML16 Probable calcium-binding protein CML16 (Oryza sativa subsp. japonica OX=39947)
Zm00001eb141210	NA	-1.105333737	-1.341815681	NA	NA	PF00514	Armadillo/beta-catenin-like repeat	IPR000225	Armadillo	Zm00001d042116;	NA	NA	PUB43 U-box domain-containing protein 43 (Arabidopsis thaliana OX=3702)
Zm00001eb141330	NA	NA	NA	1.043084055	NA	PF02732	ERCC4 domain	IPR006166	ERCC4 domain	Zm00001d042128;	NA	NA	MUS81 Crossover junction endonuclease MUS81 (Oryza sativa subsp. japonica OX=39947)
Zm00001eb141530	1.890214909	1.442525135	NA	1.648879338	1.280932757	PF00149	Calcineurin-like phosphoesterase	IPR004843	Calcineurin-like phosphoesterase domain; ApaH type	Zm00001d042142;	NA	NA	PAP16 Probable inactive purple acid phosphatase 16 (Arabidopsis thaliana OX=3702)
Zm00001eb141560	NA	1.036112114	NA	NA	NA	PF03727	Hexokinase	IPR022673	Hexokinase; C-terminal	Zm00001d042146;	2.7.1.1	Hexokinase	HXK3 Hexokinase-3 (Oryza sativa subsp. japonica OX=39947)
Zm00001eb141610	NA	1.002397943	1.319724604	NA	NA	PF07479	NAD-dependent glycerol-3-phosphate dehydrogenase C-terminus	IPR006109	Glycerol-3-phosphate dehydrogenase; NAD-dependent; C-terminal	Zm00001d042152;	NA	NA	Os01g0801600 Probable glycerol-3-phosphate dehydrogenase [NAD(+)] 2
Zm00001eb141610	NA	1.002397943	1.319724604	NA	NA	PF07479	NAD-dependent glycerol-3-phosphate dehydrogenase C-terminus	IPR006109	Glycerol-3-phosphate dehydrogenase; NAD-dependent; C-terminal	Zm00001d042152;	NA	NA	Os01g0939600 Probable glycerol-3-phosphate dehydrogenase [NAD(+)] 1
Zm00001eb141910	NA	1.126326567	NA	NA	NA	NA	NA	NA	NA	NA	NA	NA	NA
Zm00001eb142090	NA	NA	NA	NA	2.270960782	PF12697	Alpha/beta hydrolase family	IPR000073	Alpha/beta hydrolase fold-1	Zm00001d042207;	NA	NA	NA
Zm00001eb142150	NA	NA	NA	-1.583772214	NA	PF12697	Alpha/beta hydrolase family	IPR000073	Alpha/beta hydrolase fold-1	Zm00001d042210;	NA	NA	SPL15 Squamosa promoter-binding-like protein 15 (Oryza sativa subsp. japonica OX=39947)
Zm00001eb142150	NA	NA	NA	-1.583772214	NA	PF12697	Alpha/beta hydrolase family	IPR000073	Alpha/beta hydrolase fold-1	Zm00001d042210;	NA	NA	PIR7A Probable esterase PIR7A (Oryza sativa subsp. japonica OX=39947)
Zm00001eb142150	NA	NA	NA	-1.583772214	NA	PF12697	Alpha/beta hydrolase family	IPR000073	Alpha/beta hydrolase fold-1	Zm00001d042210;	NA	NA	PIR7B Esterase PIR7B (Oryza sativa subsp. japonica OX=39947)
Zm00001eb142250	NA	1.242923172	NA	NA	NA	PF00403	Heavy-metal-associated domain	IPR006121	Heavy metal-associated domain; HMA	Zm00001d042225;	NA	NA	Protein of unknown function
Zm00001eb142250	NA	1.242923172	NA	NA	NA	PF00403	Heavy-metal-associated domain	IPR006121	Heavy metal-associated domain; HMA	Zm00001d042225;	NA	NA	HIPP33 Heavy metal-associated isoprenylated plant protein 33 (Arabidopsis thaliana OX=3702)
Zm00001eb142270	NA	NA	NA	NA	-1.043451804	PF00304	Gamma-thionin family			Zm00001d042229;	NA	NA	PDF1.5 Defensin-like protein 18 (Arabidopsis thaliana OX=3702)
Zm00001eb142290	NA	-1.325044188	NA	NA	NA	PF00304	Gamma-thionin family			Zm00001d042231;	NA	NA	PDF2.4 Defensin-like protein 5 (Arabidopsis thaliana OX=3702)
Zm00001eb142430	NA	-1.651312629	-1.867581954	-2.854487857	-1.630342547	PF07714	Protein tyrosine kinase	IPR001245	Serine-threonine/tyrosine-protein kinase; catalytic domain	Zm00001d042256;	NA	NA	ACR4 Serine/threonine-protein kinase-like protein ACR4 (Arabidopsis thaliana OX=3702)
Zm00001eb142430	NA	-1.651312629	-1.867581954	-2.854487857	-1.630342547	PF07714	Protein tyrosine kinase	IPR001245	Serine-threonine/tyrosine-protein kinase; catalytic domain	Zm00001d042256;	NA	NA	PBL7 Probable serine/threonine-protein kinase PBL7 (Arabidopsis thaliana OX=3702)
Zm00001eb142430	NA	-1.651312629	-1.867581954	-2.854487857	-1.630342547	PF07714	Protein tyrosine kinase	IPR001245	Serine-threonine/tyrosine-protein kinase; catalytic domain	Zm00001d042256;	NA	NA	PBL22 Probable serine/threonine-protein kinase PBL22 (Arabidopsis thaliana OX=3702)
Zm00001eb142560	NA	NA	NA	1.741370933	NA	PF00069	Protein kinase domain	IPR000719	Protein kinase domain	Zm00001d042268;	NA	NA	CRN Inactive leucine-rich repeat receptor-like protein kinase CORYNE (Arabidopsis thaliana OX=3702)
Zm00001eb142630	NA	1.201229043	NA	NA	NA	PF00650	CRAL/TRIO domain	IPR001251	CRAL-TRIO lipid binding domain	Zm00001d042275;	NA	NA	pitC Phosphatidylinositol transfer protein 3 (Dictyostelium discoideum OX=44689)
Zm00001eb143060	NA	NA	NA	-1.3878967	NA	PF13637	Ankyrin repeats (many copies)			Zm00001d042313;	NA	NA	CAMTA4 Calmodulin-binding transcription activator 4 (Arabidopsis thaliana OX=3702)
Zm00001eb143540	3.493879638	NA	NA	NA	1.487235458	PF04720	PDDEXK-like family of unknown function	IPR006502	Protein of unknown function PDDEXK-like	Zm00001d042376;	NA	NA	Protein of unknown function
Zm00001eb143880	NA	NA	NA	-4.212166883	NA	NA	NA	NA	NA	Zm00001d042420;	NA	NA	Protein of unknown function
Zm00001eb144010	NA	NA	-5.268844814	NA	NA	PF01490	Transmembrane amino acid transporter protein	IPR013057	Amino acid transporter; transmembrane domain	Zm00001d042438;	NA	NA	PROT1 Proline transporter 1 (Arabidopsis thaliana OX=3702)
Zm00001eb144400	NA	1.604466888	NA	NA	NA	PF02681	Divergent PAP2 family	IPR003832	Protein of unknown function DUF212	Zm00001d042476;	NA	NA	yuiD Uncharacterized membrane protein YuiD (Bacillus subtilis (strain 168) OX=224308)
Zm00001eb144440	NA	2.705769599	NA	1.847278974	1.142628662	PF02338	OTU-like cysteine protease	IPR003323	OTU domain	Zm00001d042481;	NA	NA	NA
Zm00001eb144530	NA	NA	-1.185333108	NA	NA	NA	NA	NA	NA	Zm00001d042494;	NA	NA	At3g49140 Uncharacterized protein At3g49140 (Arabidopsis thaliana OX=3702)
Zm00001eb144590	NA	-1.327256471	-1.594743072	NA	NA	PF01734	Patatin-like phospholipase	IPR002641	Patatin-like phospholipase domain	Zm00001d042504;	NA	NA	PLP2 Patatin-like protein 2 (Oryza sativa subsp. japonica OX=39947)
Zm00001eb144610	NA	1.510416338	NA	NA	NA	PF02181	Formin Homology 2 Domain	IPR015425	Formin; FH2 domain	Zm00001d042506;	NA	NA	FH1 Formin-like protein 1 (Oryza sativa subsp. japonica OX=39947)
Zm00001eb144650	NA	NA	-1.068702681	NA	NA	PF00572	Ribosomal protein L13	IPR005822	Ribosomal protein L13	Zm00001d042510;	NA	NA	rplM 50S ribosomal protein L13 (Aquifex aeolicus (strain VF5) OX=224324)
Zm00001eb144760	NA	NA	-1.156666061	-1.090374935	NA	PF14204	Ribosomal L18 C-terminal region	IPR025607	Ribosomal protein L5 eukaryotic/L18 archaeal; C-terminal	Zm00001d042525;	NA	NA	RPL5A 60S ribosomal protein L5-1 (Oryza sativa subsp. indica OX=39946)
Zm00001eb144910	1.251078748	NA	NA	NA	NA	PF00294	pfkB family carbohydrate kinase	IPR011611	Carbohydrate kinase PfkB	Zm00001d042536;	2.7.1.4	Fructokinase	NA
Zm00001eb145520	NA	NA	1.864099003	NA	NA	PF00034	Cytochrome c	IPR009056	Cytochrome c-like domain	Zm00001d042600;	NA	NA	CC-1 Cytochrome c (Oryza sativa subsp. japonica OX=39947)
Zm00001eb145870	NA	NA	1.166397973	NA	NA	PF02900	Catalytic LigB subunit of aromatic ring-opening dioxygenase	IPR004183	Extradiol ring-cleavage dioxygenase; class III enzyme; subunit B	Zm00001d042634;	NA	NA	NA
Zm00001eb145890	NA	2.32847056	3.467800737	NA	1.960043699	PF08263	Leucine rich repeat N-terminal domain	IPR013210	Leucine-rich repeat-containing N-terminal; plant-type	Zm00001d042637;	NA	NA	CEPR2 Receptor protein-tyrosine kinase CEPR2 (Arabidopsis thaliana OX=3702)
Zm00001eb146080	NA	1.577573958	1.78061326	1.235355562	1.310432912	PF01301	Glycosyl hydrolases family 35	IPR031330	Glycoside hydrolase 35; catalytic domain	Zm00001d042654;	NA	NA	Os03g0255100 Beta-galactosidase 6 (Oryza sativa subsp. japonica OX=39947)
Zm00001eb146080	NA	1.577573958	1.78061326	1.235355562	1.310432912	PF01301	Glycosyl hydrolases family 35	IPR031330	Glycoside hydrolase 35; catalytic domain	Zm00001d042654;	NA	NA	Os01g0875500 Beta-galactosidase 3 (Oryza sativa subsp. japonica OX=39947)
Zm00001eb146170	NA	NA	1.638883302	NA	NA	PF00464	Serine hydroxymethyltransferase	IPR039429	Serine hydroxymethyltransferase-like domain	Zm00001d042661;	NA	NA	SHM7 Serine hydroxymethyltransferase 7 (Arabidopsis thaliana OX=3702)
Zm00001eb146220	NA	NA	NA	-1.186890559	NA	PF03765	CRAL/TRIO; N-terminal domain	IPR011074	CRAL/TRIO; N-terminal domain	Zm00001d042664;	NA	NA	PATL5 Patellin-5 (Arabidopsis thaliana OX=3702)
Zm00001eb146650	NA	NA	NA	1.283015734	NA	PF00847	AP2 domain	IPR001471	AP2/ERF domain	Zm00001d042717;	NA	NA	ERF114 Ethylene-responsive transcription factor ERF114 (Arabidopsis thaliana OX=3702)
Zm00001eb146690	NA	-1.255261332	NA	NA	NA	PF00170	bZIP transcription factor	IPR004827	Basic-leucine zipper domain	Zm00001d042721;	NA	NA	BZIP12 bZIP transcription factor 12 (Oryza sativa subsp. japonica OX=39947)
Zm00001eb146750	NA	NA	NA	-1.504026829	-1.395771837	PF00316	Fructose-1-6-bisphosphatase; N-terminal domain	IPR033391	Fructose-1-6-bisphosphatase class I; N-terminal	Zm00001d042727;	NA	NA	CFBP Fructose-1
Zm00001eb146920	NA	3.075555896	NA	NA	1.882266474	PF03168	Late embryogenesis abundant protein	IPR004864	Late embryogenesis abundant protein; LEA_2 subgroup	Zm00001d042750;	NA	NA	NA
Zm00001eb147220	NA	NA	NA	NA	-1.417426305	PF00170	bZIP transcription factor	IPR004827	Basic-leucine zipper domain	Zm00001d042777;	NA	NA	NA
Zm00001eb147240	NA	-1.498332992	NA	NA	NA	PF00170	bZIP transcription factor	IPR004827	Basic-leucine zipper domain	Zm00001d042779;	NA	NA	ABI5 bZIP transcription factor ABI5 homolog (Oryza sativa subsp. japonica OX=39947)
Zm00001eb147510	NA	NA	NA	-1.408661085	NA	PF07014	Hs1pro-1 protein C-terminus	IPR009743	Hs1pro-1; C-terminal	Zm00001d042811;	NA	NA	HSPRO2 Nematode resistance protein-like HSPRO2 (Arabidopsis thaliana OX=3702)
Zm00001eb147510	NA	NA	NA	-1.408661085	NA	PF07014	Hs1pro-1 protein C-terminus	IPR009743	Hs1pro-1; C-terminal	Zm00001d042811;	NA	NA	Protein of unknown function
Zm00001eb147550	NA	1.35613296	2.999654903	NA	1.267311092	PF01553	Acyltransferase	IPR002123	Phospholipid/glycerol acyltransferase	Zm00001d042813;	NA	NA	GPAT6 Glycerol-3-phosphate 2-O-acyltransferase 6 (Arabidopsis thaliana OX=3702)
Zm00001eb147710	NA	NA	1.010689905	NA	NA	PF00249	Myb-like DNA-binding domain	IPR001005	SANT/Myb domain	Zm00001d042830;	NA	NA	DIVARICATA Transcription factor DIVARICATA (Antirrhinum majus OX=4151)
Zm00001eb147780	NA	1.671572603	NA	1.110427891	NA	PF00343	Carbohydrate phosphorylase	IPR000811	Glycosyl transferase; family 35	Zm00001d042842;	NA	NA	NA
Zm00001eb147890	NA	-1.073265411	NA	NA	NA	PF12906	RING-variant domain	IPR011016	Zinc finger; RING-CH-type	Zm00001d042850;	NA	NA	NA
Zm00001eb147950	NA	NA	NA	-1.171108709	NA	PF14368	Probable lipid transfer	IPR016140	Bifunctional inhibitor/plant lipid transfer protein/seed storage helical domain	Zm00001d042862;	NA	NA	Protein of unknown function
Zm00001eb148210	NA	NA	NA	NA	-1.377159359	PF14541	Xylanase inhibitor C-terminal	IPR032799	Xylanase inhibitor; C-terminal	Zm00001d042898;	NA	NA	NA
Zm00001eb148220	NA	1.263084958	NA	NA	NA	PF01529	DHHC palmitoyltransferase	IPR001594	Palmitoyltransferase; DHHC domain	Zm00001d042899;	NA	NA	PAT16 Probable protein S-acyltransferase 16 (Arabidopsis thaliana OX=3702)
Zm00001eb148420	NA	NA	-1.141621572	NA	NA	PF00012	Hsp70 protein	IPR013126	Heat shock protein 70 family	Zm00001d042922;	NA	NA	NA
Zm00001eb148570	NA	2.334092816	NA	NA	NA	PF13912	C2H2-type zinc finger			Zm00001d042933;	NA	NA	NA
Zm00001eb148590	1.429128693	2.160821614	NA	1.093292117	NA	NA	NA	NA	NA	Zm00001d042935;	NA	NA	NA
Zm00001eb148930	NA	1.236032663	NA	NA	NA	PF03031	NLI interacting factor-like phosphatase	IPR004274	FCP1 homology domain	Zm00001d042977;Zm00001d042978;	NA	NA	NA
Zm00001eb149010	NA	NA	NA	NA	-1.023806047	NA	NA	NA	NA	Zm00001d042996;	NA	NA	Protein of unknown function
Zm00001eb149150	NA	NA	NA	NA	-2.107460892	PF01370	NAD dependent epimerase/dehydratase family	IPR001509	NAD-dependent epimerase/dehydratase	Zm00001d043013;	NA	NA	CCR1 Cinnamoyl-CoA reductase 1 (Oryza sativa subsp. japonica OX=39947)
Zm00001eb149180	NA	NA	NA	1.27461326	NA	PF03081	Exo70 exocyst complex subunit	IPR004140	Exocyst complex component Exo70	Zm00001d043015;	NA	NA	NA
Zm00001eb149360	NA	NA	NA	NA	1.618092652	PF03195	Lateral organ boundaries (LOB) domain	IPR004883	Lateral organ boundaries; LOB	Zm00001d043036;	NA	NA	LBD15 LOB domain-containing protein 15 (Arabidopsis thaliana OX=3702)
Zm00001eb149500	NA	2.610718183	NA	NA	1.510063154	PF13639	Ring finger domain	IPR001841	Zinc finger; RING-type	Zm00001d043050;	NA	NA	ATL72 RING-H2 finger protein ATL72 (Arabidopsis thaliana OX=3702)
Zm00001eb149720	-1.210175205	NA	NA	NA	NA	PF03547	Membrane transport protein	IPR004776	Membrane transport protein	Zm00001d043083;	NA	NA	NA
Zm00001eb150090	NA	-1.099316419	NA	NA	NA	NA	NA	NA	NA	Zm00001d043125;	NA	NA	At4g18380 F-box protein At4g18380 (Arabidopsis thaliana OX=3702)
Zm00001eb150170	NA	NA	1.711518897	NA	NA	NA	NA	NA	NA	Zm00001d043136;	NA	NA	Protein of unknown function
Zm00001eb150430	NA	-3.354460544	NA	NA	-2.481373795	PF00612	IQ calmodulin-binding motif	IPR000048	IQ motif; EF-hand binding site	Zm00001d043159;	NA	NA	NA
Zm00001eb150440	NA	1.325694043	NA	NA	NA	PF16709	Ig domain of plant-specific actin-binding protein			Zm00001d043160;	NA	NA	NA
Zm00001eb150510	NA	NA	-1.622947706	NA	NA	PF11460	Protein of unknown function (DUF3007)	IPR021562	Protein of unknown function DUF3007	Zm00001d043168;	NA	NA	Protein of unknown function
Zm00001eb150550	NA	2.926915967	3.267355496	NA	1.722698278	PF00067	Cytochrome P450	IPR001128	Cytochrome P450	Zm00001d043174;	NA	NA	CYP98A1 Cytochrome P450 98A1 (Sorghum bicolor OX=4558)
Zm00001eb150560	NA	1.299298046	2.731194454	1.158467611	1.638380686	PF16845	Aspartic acid proteinase inhibitor	IPR000010	Cystatin domain	Zm00001d043175;	NA	NA	RAMDAZC7 Cystatin-1 (Zea mays OX=4577)
Zm00001eb150610	NA	NA	NA	NA	-1.234446234	PF12937	F-box-like	IPR001810	F-box domain	Zm00001d043180;	NA	NA	EDL3 EID1-like F-box protein 3 (Arabidopsis thaliana OX=3702)
Zm00001eb150670	1.982033132	1.620587839	NA	NA	NA	NA	NA	NA	NA	Zm00001d043190;	NA	NA	NSFBx Probable F-box protein At5g04010 (Arabidopsis thaliana OX=3702)
Zm00001eb150860	NA	1.209472934	NA	1.036642643	NA	PF13923	Zinc finger; C3HC4 type (RING finger)			Zm00001d043206;	NA	NA	Protein of unknown function
Zm00001eb151000	NA	NA	NA	NA	2.067826289	NA	NA	NA	NA	Zm00001d043220;	NA	NA	NA
Zm00001eb151130	NA	-1.903954145	NA	NA	-1.300478532	PF01852	START domain	IPR002913	START domain	Zm00001d043231;	NA	NA	TF1 Homeobox-leucine zipper protein TF1 (Oryza sativa subsp. japonica OX=39947)
Zm00001eb151140	NA	NA	NA	NA	-1.544360368	PF02298	Plastocyanin-like domain	IPR003245	Phytocyanin domain	Zm00001d043232;	NA	NA	NA
Zm00001eb151160	NA	2.356090038	NA	2.357513708	1.960477096	PF02136	Nuclear transport factor 2 (NTF2) domain	IPR002075	Nuclear transport factor 2	Zm00001d043234;	NA	NA	NTF2B Nuclear transport factor 2B (Arabidopsis thaliana OX=3702)
Zm00001eb151220	-1.192742527	-2.353330053	NA	-2.34662568	-1.924906981	PF01925	Sulfite exporter TauE/SafE	IPR002781	Transmembrane protein TauE-like	Zm00001d043240;	NA	NA	At4g21250 Sulfite exporter TauE/SafE family protein 5 (Arabidopsis thaliana OX=3702)
Zm00001eb151280	NA	NA	1.761761708	NA	1.014154655	PF03358	NADPH-dependent FMN reductase	IPR005025	NADPH-dependent FMN reductase-like	Zm00001d043249;	NA	NA	FQR1 NAD(P)H dehydrogenase (quinone) FQR1 (Arabidopsis thaliana OX=3702)
Zm00001eb151320	NA	NA	NA	NA	-1.876564272	NA	NA	NA	NA	Zm00001d043254;	NA	NA	NA
Zm00001eb151350	1.259642263	NA	NA	NA	NA	PF13833	EF-hand domain pair			Zm00001d043258;	NA	NA	NA
Zm00001eb151540	1.315902155	1.76864056	1.179630668	NA	1.116730866	NA	NA	NA	NA	Zm00001d043276;	NA	NA	Protein of unknown function
Zm00001eb151650	NA	4.40539023	NA	NA	3.281920702	PF00149	Calcineurin-like phosphoesterase	IPR004843	Calcineurin-like phosphoesterase domain; ApaH type	Zm00001d043291;	NA	NA	PAP2 Purple acid phosphatase 2 (Ipomoea batatas OX=4120)
Zm00001eb151670	NA	NA	1.168323424	-1.259568695	NA	PF01565	FAD binding domain	IPR006094	FAD linked oxidase; N-terminal	Zm00001d043293;	NA	NA	NA
Zm00001eb151770	NA	NA	1.091546644	1.053037034	NA	PF09742	Dyggve-Melchior-Clausen syndrome protein			Zm00001d043301;	NA	NA	CG8230 Dymeclin (Drosophila melanogaster OX=7227)
Zm00001eb151770	NA	NA	1.091546644	1.053037034	NA	PF09742	Dyggve-Melchior-Clausen syndrome protein			Zm00001d043301;	NA	NA	DYM Dymeclin (Gallus gallus OX=9031)
Zm00001eb152010	NA	NA	NA	1.350517462	NA	NA	NA	NA	NA	Zm00001d043325;	NA	NA	PTAC12 Protein PLASTID TRANSCRIPTIONALLY ACTIVE 12
Zm00001eb152020	NA	1.301030214	NA	NA	NA	PF00082	Subtilase family	IPR000209	Peptidase S8/S53 domain	Zm00001d043327;	NA	NA	NA
Zm00001eb152050	NA	-1.253151289	-1.649112495	NA	-1.053854226	NA	NA	NA	NA	Zm00001d043329;	NA	NA	PAT1H1 Protein PAT1 homolog 1 (Arabidopsis thaliana OX=3702)
Zm00001eb152500	NA	NA	NA	1.290264477	NA	PF00069	Protein kinase domain	IPR000719	Protein kinase domain	Zm00001d043389;	NA	NA	CIPK19 CBL-interacting protein kinase 19 (Oryza sativa subsp. japonica OX=39947)
Zm00001eb152540	NA	-3.129537758	NA	-3.036814462	-3.760295227	PF02140	Galactose binding lectin domain	IPR000922	D-galactoside/L-rhamnose binding SUEL lectin domain	Zm00001d043393;	NA	NA	Os01g0533400 Beta-galactosidase 1 (Oryza sativa subsp. japonica OX=39947)
Zm00001eb152570	NA	NA	NA	NA	-2.09272081	PF14009	Domain of unknown function (DUF4228)	IPR025322	Protein of unknown function DUF4228; plant	Zm00001d043399;	NA	NA	Protein of unknown function
Zm00001eb152650	NA	NA	NA	1.044831268	NA	PF11799	impB/mucB/samB family C-terminal domain	IPR017961	DNA polymerase; Y-family; little finger domain	Zm00001d043404;	NA	NA	POLH DNA polymerase eta (Arabidopsis thaliana OX=3702)
Zm00001eb152810	NA	3.216745653	NA	NA	1.771888782	PF00170	bZIP transcription factor	IPR004827	Basic-leucine zipper domain	Zm00001d043420;	NA	NA	BZIP06 Basic leucine zipper 6 (Oryza sativa subsp. japonica OX=39947)
Zm00001eb152810	NA	3.216745653	NA	NA	1.771888782	PF00170	bZIP transcription factor	IPR004827	Basic-leucine zipper domain	Zm00001d043420;	NA	NA	BZIP02 Basic leucine zipper 2 (Oryza sativa subsp. japonica OX=39947)
Zm00001eb153020	NA	NA	NA	-3.197736504	NA	PF04720	PDDEXK-like family of unknown function	IPR006502	Protein of unknown function PDDEXK-like	Zm00001d043444;	NA	NA	Protein of unknown function
Zm00001eb153070	NA	NA	NA	NA	-1.564963312	PF05678	VQ motif	IPR008889	VQ	Zm00001d043450;	NA	NA	NA
Zm00001eb153170	NA	NA	4.195539217	NA	1.729167493	PF00657	GDSL-like Lipase/Acylhydrolase	IPR001087	GDSL lipase/esterase	Zm00001d043458;	NA	NA	At5g45670 GDSL esterase/lipase At5g45670 (Arabidopsis thaliana OX=3702)
Zm00001eb153230	1.31346104	NA	NA	NA	NA	PF06884	Protein of unknown function (DUF1264)	IPR010686	Oil body-associated protein-like	Zm00001d043464;	NA	NA	NA
Zm00001eb153370	NA	NA	NA	1.004042499	NA	PF07714	Protein tyrosine kinase	IPR001245	Serine-threonine/tyrosine-protein kinase; catalytic domain	Zm00001d043480;	NA	NA	PERK1 Proline-rich receptor-like protein kinase PERK1 (Arabidopsis thaliana OX=3702)
Zm00001eb153450	NA	1.281092568	NA	NA	NA	NA	NA	NA	NA	Zm00001d043489;	NA	NA	At4g10955 GDSL esterase/lipase At4g10955 (Arabidopsis thaliana OX=3702)
Zm00001eb153480	NA	NA	NA	NA	1.361622371	PF02684	Lipid-A-disaccharide synthetase	IPR003835	Glycosyl transferase; family 19	Zm00001d043492;	NA	NA	LPXB Probable lipid-A-disaccharide synthase
Zm00001eb153600	NA	NA	1.774472959	NA	NA	PF01095	Pectinesterase	IPR000070	Pectinesterase; catalytic	Zm00001d043509;	NA	NA	NA
Zm00001eb153660	NA	NA	NA	NA	-1.38338097	PF02309	AUX/IAA family	IPR033389	AUX/IAA domain	Zm00001d043515;	NA	NA	IAA6 Auxin-responsive protein IAA6 (Oryza sativa subsp. japonica OX=39947)
Zm00001eb153730	NA	NA	NA	1.693992206	NA	PF04389	Peptidase family M28	IPR007484	Peptidase M28	Zm00001d043519;	NA	NA	NA
Zm00001eb153760	NA	2.55136393	NA	NA	1.348582143	PF00235	Profilin	IPR005455	Profilin	Zm00001d043523;	NA	NA	Os10g0323600 Profilin-A (Oryza sativa subsp. japonica OX=39947)
Zm00001eb153780	NA	NA	NA	NA	-1.587366329	NA	NA	NA	NA	Zm00001d043525;	NA	NA	Protein of unknown function
Zm00001eb153840	NA	1.171612919	NA	NA	NA	PF07714	Protein tyrosine kinase	IPR001245	Serine-threonine/tyrosine-protein kinase; catalytic domain	Zm00001d043562;	NA	NA	PERK9 Proline-rich receptor-like protein kinase PERK9 (Arabidopsis thaliana OX=3702)
Zm00001eb153970	NA	3.074496007	NA	NA	2.647681683	PF03168	Late embryogenesis abundant protein	IPR004864	Late embryogenesis abundant protein; LEA_2 subgroup	Zm00001d043549;	NA	NA	Protein of unknown function
Zm00001eb154000	NA	NA	NA	NA	-2.003376568	PF00201	UDP-glucoronosyl and UDP-glucosyl transferase	IPR002213	UDP-glucuronosyl/UDP-glucosyltransferase	Zm00001d043545;Zm00001d043544;	NA	NA	NA
Zm00001eb154020	NA	NA	NA	NA	-1.415223646	NA	NA	NA	NA	Zm00001d043543;	NA	NA	NA
Zm00001eb154060	NA	2.287795671	4.929492777	1.62747807	2.56627579	PF03181	BURP domain	IPR004873	BURP domain	Zm00001d043538;	NA	NA	NA
Zm00001eb154070	NA	NA	NA	NA	-1.25848145	PF00447	HSF-type DNA-binding	IPR000232	Heat shock factor (HSF)-type; DNA-binding	Zm00001d043536;	NA	NA	HSFC1B Heat stress transcription factor C-1b (Oryza sativa subsp. japonica OX=39947)
Zm00001eb154090	NA	NA	2.722277823	NA	NA	PF04844	Transcriptional repressor; ovate	IPR006458	Ovate protein family; C-terminal	Zm00001d043535;	NA	NA	OFP8 Transcription repressor OFP8 (Arabidopsis thaliana OX=3702)
Zm00001eb154170	NA	-1.850061901	NA	NA	-1.24327359	PF03106	WRKY DNA -binding domain	IPR003657	WRKY domain	Zm00001d043569;	NA	NA	WRKY69 Probable WRKY transcription factor 69 (Arabidopsis thaliana OX=3702)
Zm00001eb154220	-1.950077837	-1.595490708	-2.060508255	-2.552677216	-1.982957116	NA	NA	NA	NA	Zm00001d043573;	NA	NA	Protein of unknown function
Zm00001eb154230	1.420116894	1.1313938	NA	1.072803133	1.038793393	PF00266	Aminotransferase class-V	IPR000192	Aminotransferase class V domain	Zm00001d043574;	NA	NA	csd Probable cysteine desulfurase (Staphylococcus aureus (strain N315) OX=158879)
Zm00001eb154450	NA	2.526365069	NA	2.231333859	1.485110501	PF10604	Polyketide cyclase / dehydrase and lipid transport	IPR019587	Polyketide cyclase/dehydrase	Zm00001d043596;	NA	NA	LFS Lachrymatory-factor synthase (Allium cepa OX=4679)
Zm00001eb154480	NA	NA	NA	-1.265310156	NA	PF13793	N-terminal domain of ribose phosphate pyrophosphokinase	IPR029099	Ribose-phosphate pyrophosphokinase; N-terminal domain	Zm00001d043600;	NA	NA	Os01g0723600 Ribose-phosphate pyrophosphokinase 3
Zm00001eb154600	NA	-1.004203211	NA	NA	NA	PF00403	Heavy-metal-associated domain	IPR006121	Heavy metal-associated domain; HMA	Zm00001d043615;	NA	NA	NAKR2 Protein SODIUM POTASSIUM ROOT DEFECTIVE 2 (Arabidopsis thaliana OX=3702)
Zm00001eb154650	3.225139401	4.112815324	NA	NA	1.363456423	PF06888	Putative Phosphatase	IPR016965	Phosphatase PHOSPHO-type	Zm00001d043621;	NA	NA	PS2 Inorganic pyrophosphatase 1 (Arabidopsis thaliana OX=3702)
Zm00001eb154860	NA	-2.08702465	-1.647034725	-1.222309861	-1.575181448	PF00612	IQ calmodulin-binding motif	IPR000048	IQ motif; EF-hand binding site	Zm00001d043655;	NA	NA	IQD31 Protein IQ-DOMAIN 31 (Arabidopsis thaliana OX=3702)
Zm00001eb155060	NA	NA	NA	1.134820159	NA	PF00383	Cytidine and deoxycytidylate deaminase zinc-binding region	IPR002125	Cytidine and deoxycytidylate deaminase domain	Zm00001d043674;	NA	NA	CDA1 Cytidine deaminase 1 (Arabidopsis thaliana OX=3702)
Zm00001eb155320	NA	1.998724693	NA	NA	1.299331148	PF07687	Peptidase dimerisation domain	IPR011650	Peptidase M20; dimerisation domain	Zm00001d043701;	NA	NA	ILL2 IAA-amino acid hydrolase ILR1-like 2 (Oryza sativa subsp. japonica OX=39947)
Zm00001eb155500	NA	NA	NA	1.242616044	NA	PF13641	Glycosyltransferase like family 2			Zm00001d043716;	NA	NA	ManS Glucomannan 4-beta-mannosyltransferase 1 (Cyamopsis tetragonoloba OX=3832)
Zm00001eb155550	1.267739855	NA	NA	NA	NA	PF00646	F-box domain	IPR001810	F-box domain	Zm00001d043723;	NA	NA	At1g23390 F-box/kelch-repeat protein At1g23390 (Arabidopsis thaliana OX=3702)
Zm00001eb155660	NA	4.971221295	NA	NA	2.530221848	PF03083	Sugar efflux transporter for intercellular exchange	IPR004316	SWEET sugar transporter	Zm00001d043735;	NA	NA	SWEET2B Bidirectional sugar transporter SWEET2b (Oryza sativa subsp. japonica OX=39947)
Zm00001eb155660	NA	4.971221295	NA	NA	2.530221848	PF03083	Sugar efflux transporter for intercellular exchange	IPR004316	SWEET sugar transporter	Zm00001d043735;	NA	NA	SWEET2A Bidirectional sugar transporter SWEET2a (Sorghum bicolor OX=4558)
Zm00001eb155860	NA	3.001709816	NA	NA	1.751600337	PF00005	ABC transporter	IPR003439	ABC transporter-like	Zm00001d043762;	NA	NA	NA
Zm00001eb156000	NA	-1.821076527	-1.678598911	-3.795575322	-1.789170727	PF17177	Pentacotripeptide-repeat region of PRORP	IPR033443	Pentacotripeptide-repeat region of PRORP	Zm00001d043778;	NA	NA	HCF152 Pentatricopeptide repeat-containing protein At3g09650
Zm00001eb156100	NA	NA	NA	NA	1.032616267	PF02798	Glutathione S-transferase; N-terminal domain	IPR004045	Glutathione S-transferase; N-terminal	Zm00001d043787;	NA	NA	GSTU6 Probable glutathione S-transferase GSTU6 (Oryza sativa subsp. japonica OX=39947)
Zm00001eb156250	NA	1.489508449	NA	NA	NA	PF14380	Wall-associated receptor kinase C-terminal	IPR032872	Wall-associated receptor kinase; C-terminal	Zm00001d043800;Zm00001d043799;	NA	NA	LRK10L-1.4 LEAF RUST 10 DISEASE-RESISTANCE LOCUS RECEPTOR-LIKE PROTEIN KINASE-like 1.4 (Arabidopsis thaliana OX=3702)
Zm00001eb156650	NA	1.493446385	NA	NA	NA	PF00501	AMP-binding enzyme	IPR000873	AMP-dependent synthetase/ligase	Zm00001d043851;	NA	NA	NA
Zm00001eb156680	NA	1.983901497	NA	NA	NA	PF03007	Wax ester synthase-like Acyl-CoA acyltransferase domain	IPR004255	O-acyltransferase; WSD1; N-terminal	Zm00001d043853;	NA	NA	Protein of unknown function
Zm00001eb156680	NA	1.983901497	NA	NA	NA	PF03007	Wax ester synthase-like Acyl-CoA acyltransferase domain	IPR004255	O-acyltransferase; WSD1; N-terminal	Zm00001d043853;	NA	NA	WSD1 O-acyltransferase WSD1 (Arabidopsis thaliana OX=3702)
Zm00001eb156690	NA	NA	1.870711249	NA	1.075894419	PF03188	Eukaryotic cytochrome b561	IPR006593	Cytochrome b561/ferric reductase transmembrane	Zm00001d043854;	NA	NA	At3g61750 Cytochrome b561 and DOMON domain-containing protein At3g61750 (Arabidopsis thaliana OX=3702)
Zm00001eb156780	NA	NA	NA	-1.357540779	NA	PF14543	Xylanase inhibitor N-terminal	IPR032861	Xylanase inhibitor; N-terminal	Zm00001d043864;	NA	NA	NANA Aspartic proteinase NANA
Zm00001eb156790	NA	NA	NA	NA	-1.886318312	PF00501	AMP-binding enzyme	IPR000873	AMP-dependent synthetase/ligase		NA	NA	NA
Zm00001eb156870	NA	NA	NA	NA	-2.225759642	NA	NA	NA	NA	Zm00001d043875;	NA	NA	Protein of unknown function
Zm00001eb157040	1.085299103	NA	NA	NA	NA	PF01167	Tub family	IPR000007	Tubby; C-terminal	Zm00001d043895;	NA	NA	TULP1 Tubby-like F-box protein 1 (Oryza sativa subsp. japonica OX=39947)
Zm00001eb157090	NA	NA	NA	NA	1.79666069	PF13639	Ring finger domain	IPR001841	Zinc finger; RING-type	Zm00001d043903;	NA	NA	NA
Zm00001eb157130	NA	NA	NA	-1.883373516	NA	NA	NA	NA	NA	Zm00001d043906;	NA	NA	NA
Zm00001eb157150	NA	NA	NA	1.176969068	NA	PF14288	1;3-beta-glucan synthase subunit FKS1; domain-1	IPR026899	1;3-beta-glucan synthase subunit FKS1-like; domain-1	Zm00001d043909;	NA	NA	CALS12 Callose synthase 12 (Arabidopsis thaliana OX=3702)
Zm00001eb157170	NA	NA	NA	NA	1.28002085	PF00582	Universal stress protein family	IPR006016	UspA	Zm00001d043912;Zm00001d043913;	NA	NA	At3g01520 Universal stress protein A-like protein (Arabidopsis thaliana OX=3702)
Zm00001eb157180	NA	NA	NA	NA	1.40139847	PF00646	F-box domain	IPR001810	F-box domain	Zm00001d043912;Zm00001d043913;	NA	NA	NA
Zm00001eb157220	NA	NA	-1.155913282	NA	NA	NA	NA	NA	NA	Zm00001d043915;	NA	NA	NA
Zm00001eb157260	NA	-1.472255074	NA	NA	NA	PF02365	No apical meristem (NAM) protein	IPR003441	NAC domain	Zm00001d043921;	NA	NA	NAC073 NAC domain-containing protein 73 (Arabidopsis thaliana OX=3702)
Zm00001eb157270	NA	NA	NA	1.135216808	NA	PF06507	Auxin response factor	IPR010525	Auxin response factor	Zm00001d043922;	NA	NA	ARF2 Auxin response factor 2 (Oryza sativa subsp. japonica OX=39947)
Zm00001eb157310	NA	1.458055671	2.05810271	NA	1.024617278	PF02469	Fasciclin domain	IPR000782	FAS1 domain	Zm00001d043929;	NA	NA	FLA11 Fasciclin-like arabinogalactan protein 11 (Arabidopsis thaliana OX=3702)
Zm00001eb157410	NA	NA	2.688456155	2.33885036	1.907299953	PF03188	Eukaryotic cytochrome b561	IPR006593	Cytochrome b561/ferric reductase transmembrane	Zm00001d043943;	NA	NA	At4g18260 Cytochrome b561 domain-containing protein At4g18260 (Arabidopsis thaliana OX=3702)
Zm00001eb157500	NA	NA	NA	NA	-4.250203595	NA	NA	NA	NA		NA	NA	NA
Zm00001eb157530	NA	1.115035403	1.175346727	NA	NA	PF00069	Protein kinase domain	IPR000719	Protein kinase domain	Zm00001d043954;	NA	NA	MPK8 Mitogen-activated protein kinase 8 (Oryza sativa subsp. japonica OX=39947)
Zm00001eb157570	-2.575636241	-2.129391114	-2.688703588	-2.154341239	-2.409496098	PF00069	Protein kinase domain	IPR000719	Protein kinase domain	Zm00001d043959;	NA	NA	At2g42960 Probable receptor-like protein kinase At2g42960 (Arabidopsis thaliana OX=3702)
Zm00001eb157650	-1.417052176	-1.225987535	-1.719344964	-1.921799942	-1.606463467	PF01592	NifU-like N terminal domain	IPR002871	NIF system FeS cluster assembly; NifU; N-terminal	Zm00001d043971;	NA	NA	ISU1 Iron-sulfur cluster assembly protein 1 (Oryza sativa subsp. japonica OX=39947)
Zm00001eb157680	NA	NA	NA	NA	-1.273779979	NA	NA	NA	NA	Zm00001d043973;	NA	NA	Protein of unknown function
Zm00001eb157810	NA	1.027864098	NA	NA	NA	PF00224	Pyruvate kinase; barrel domain	IPR015793	Pyruvate kinase; barrel	Zm00001d043986;	NA	NA	PKP2 Plastidial pyruvate kinase 2 (Arabidopsis thaliana OX=3702)
Zm00001eb157860	NA	NA	NA	NA	-2.527266667	PF00170	bZIP transcription factor	IPR004827	Basic-leucine zipper domain	Zm00001d043992;	NA	NA	GBF3 G-box-binding factor 3 (Arabidopsis thaliana OX=3702)
Zm00001eb157890	NA	1.097370379	1.065306409	NA	NA	PF05871	ESCRT-II complex subunit	IPR008570	ESCRT-II complex; Vps25 subunit	Zm00001d043997;	NA	NA	NA
Zm00001eb157980	1.428114264	2.671469334	2.302535697	2.099838734	2.030459495	PF07765	KIP1-like protein	IPR011684	Protein Networked (NET); actin-binding (NAB) domain	Zm00001d044008;	NA	NA	Protein of unknown function
Zm00001eb158020	1.105746973	NA	NA	NA	NA	PF00481	Protein phosphatase 2C	IPR001932	PPM-type phosphatase domain	Zm00001d044015;	NA	NA	Os01g0656200 Probable protein phosphatase 2C 8 (Oryza sativa subsp. japonica OX=39947)
Zm00001eb158030	-1.081918505	NA	NA	NA	NA	PF00501	AMP-binding enzyme	IPR000873	AMP-dependent synthetase/ligase	Zm00001d044016;	NA	NA	LACS4 Long chain acyl-CoA synthetase 4 (Arabidopsis thaliana OX=3702)
Zm00001eb158030	-1.081918505	NA	NA	NA	NA	PF00501	AMP-binding enzyme	IPR000873	AMP-dependent synthetase/ligase	Zm00001d044016;	NA	NA	LACS2 Long chain acyl-CoA synthetase 2 (Arabidopsis thaliana OX=3702)
Zm00001eb158070	-3.013914216	NA	NA	NA	-1.264775767	PF00180	Isocitrate/isopropylmalate dehydrogenase	IPR024084	Isopropylmalate dehydrogenase-like domain	Zm00001d044021;	NA	NA	Isocitrate dehydrogenase [NADP]
Zm00001eb158070	-3.013914216	NA	NA	NA	-1.264775767	PF00180	Isocitrate/isopropylmalate dehydrogenase	IPR024084	Isopropylmalate dehydrogenase-like domain	Zm00001d044021;	NA	NA	IDH1 Isocitrate dehydrogenase [NADP] (Glycine max OX=3847)
Zm00001eb158070	-3.013914216	NA	NA	NA	-1.264775767	PF00180	Isocitrate/isopropylmalate dehydrogenase	IPR024084	Isopropylmalate dehydrogenase-like domain	Zm00001d044021;	NA	NA	Isocitrate dehydrogenase [NADP] (Nicotiana tabacum OX=4097)
Zm00001eb158090	NA	NA	NA	1.013555972	NA	PF02163	Peptidase family M50	IPR008915	Peptidase M50	Zm00001d044023;	NA	NA	S2P Membrane-bound transcription factor site-2 protease homolog (Arabidopsis thaliana OX=3702)
Zm00001eb158110	NA	NA	NA	1.486185959	NA	NA	NA	NA	NA	Zm00001d044026;	NA	NA	NA
Zm00001eb158170	2.125830311	2.379219603	2.63948354	1.791930705	2.248134191	PF13839	GDSL/SGNH-like Acyl-Esterase family found in Pmr5 and Cas1p	IPR026057	PC-Esterase	Zm00001d044033;	NA	NA	NA
Zm00001eb158190	1.182103819	NA	NA	NA	NA	PF01450	Acetohydroxy acid isomeroreductase; catalytic domain	IPR000506	Ketol-acid reductoisomerase; C-terminal	Zm00001d044035;	NA	NA	Os05g0573700 Ketol-acid reductoisomerase
Zm00001eb158200	NA	-1.985990322	NA	NA	-1.014276262	PF16093	Proteasome assembly chaperone 4	IPR032157	Proteasome assembly chaperone 4	Zm00001d044036;	NA	NA	Protein of unknown function
Zm00001eb158210	NA	NA	NA	NA	1.171959313	PF13839	GDSL/SGNH-like Acyl-Esterase family found in Pmr5 and Cas1p	IPR026057	PC-Esterase	Zm00001d044037;	NA	NA	TBL38 Protein trichome birefringence-like 38 (Arabidopsis thaliana OX=3702)
Zm00001eb158220	NA	NA	1.091687457	NA	NA	NA	NA	NA	NA	Zm00001d044038;	NA	NA	CHUP1 Protein CHUP1
Zm00001eb158300	NA	NA	NA	-2.374178441	-1.190408177	PF00657	GDSL-like Lipase/Acylhydrolase	IPR001087	GDSL lipase/esterase	Zm00001d044045;	NA	NA	At1g28590 GDSL esterase/lipase At1g28590 (Arabidopsis thaliana OX=3702)
Zm00001eb158490	-2.136437282	-2.059089671	-2.239935118	-2.400006681	-2.151436307	PF03219	TLC ATP/ADP transporter	IPR004667	ADP/ATP carrier protein	Zm00001d044060;	NA	NA	AATP1 ADP
Zm00001eb158500	NA	NA	NA	-2.619997788	-1.36220943	PF00646	F-box domain	IPR001810	F-box domain	Zm00001d044061;	NA	NA	Protein of unknown function
Zm00001eb158530	NA	NA	NA	1.858878509	NA	PF16983	Molybdate transporter of MFS superfamily	IPR031563	Molybdate transporter 1/2	Zm00001d044068;	NA	NA	MOT2 Molybdate transporter 2 (Arabidopsis thaliana OX=3702)
Zm00001eb158650	6.503314943	4.47199543	5.317850174	3.309140446	4.287321425	NA	NA	NA	NA	Zm00001d044079;	NA	NA	Protein of unknown function
Zm00001eb158660	NA	-2.469154853	-2.455834862	NA	-2.424086524	PF01277	Oleosin	IPR000136	Oleosin	Zm00001d044080;	NA	NA	Protein of unknown function
Zm00001eb158740	-1.248613202	-1.140565044	-1.972945801	-1.558084572	-1.563165273	PF07859	alpha/beta hydrolase fold	IPR013094	Alpha/beta hydrolase fold-3	Zm00001d044088;	NA	NA	NA
Zm00001eb158790	NA	NA	NA	NA	-1.757507659	PF03016	Exostosin family	IPR040911	Exostosin; GT47 domain	Zm00001d044094;	NA	NA	At5g03795 Probable glycosyltransferase At5g03795 (Arabidopsis thaliana OX=3702)
Zm00001eb158810	NA	-3.844065273	-4.498878387	-1.757571372	-2.608242107	PF00484	Carbonic anhydrase	IPR001765	Carbonic anhydrase	Zm00001d044099;	NA	NA	NA
Zm00001eb158820	NA	-1.346071482	NA	NA	NA	PF07816	Protein of unknown function (DUF1645)	IPR012442	Protein of unknown function DUF1645; plant	Zm00001d044100;	NA	NA	Protein of unknown function
Zm00001eb158850	-1.084218307	-1.300612809	-1.186709751	-1.505800796	-1.302246138	PF00406	Adenylate kinase			Zm00001d044103;	NA	NA	NA
Zm00001eb158880	-1.464587889	NA	NA	NA	NA	PF00201	UDP-glucoronosyl and UDP-glucosyl transferase	IPR002213	UDP-glucuronosyl/UDP-glucosyltransferase	Zm00001d044106;	NA	NA	NA
Zm00001eb158950	NA	NA	3.977254952	NA	2.108183227	PF00561	alpha/beta hydrolase fold	IPR000073	Alpha/beta hydrolase fold-1	Zm00001d044111;	NA	NA	ephx3 Epoxide hydrolase 3 (Xenopus tropicalis OX=8364)
Zm00001eb158960	NA	NA	NA	NA	2.138809922	NA	NA	NA	NA	Zm00001d044112;	NA	NA	Protein of unknown function
Zm00001eb159010	1.764502967	3.049829721	2.499618573	2.832605455	2.546598465	NA	NA	NA	NA	Zm00001d044121;	NA	NA	AUL1 Auxilin-like protein 1 (Arabidopsis thaliana OX=3702)
Zm00001eb159020	NA	5.202986977	NA	NA	4.254288789	PF01370	NAD dependent epimerase/dehydratase family	IPR001509	NAD-dependent epimerase/dehydratase	Zm00001d044122;	NA	NA	A1 Dihydroflavonol 4-reductase (Zea mays OX=4577)
Zm00001eb159060	-7.300439696	-6.64967789	-7.540473583	-7.097744079	-6.464966493	PF00483	Nucleotidyl transferase	IPR005835	Nucleotidyl transferase domain	Zm00001d044129;	2.7.7.27	ADP glucose-PP	NA
Zm00001eb159090	NA	NA	NA	NA	-1.836846088	NA	NA	NA	NA	Zm00001d044131;	NA	NA	Protein of unknown function
Zm00001eb159110	NA	NA	3.98424262	NA	1.944414276	PF07983	X8 domain	IPR012946	X8 domain	Zm00001d044133;Zm00001d044134;	NA	NA	AATP1 AAA-ATPase ASD
Zm00001eb159110	NA	NA	3.98424262	NA	1.944414276	PF07983	X8 domain	IPR012946	X8 domain	Zm00001d044133;Zm00001d044134;	NA	NA	PDCB3 PLASMODESMATA CALLOSE-BINDING PROTEIN 3 (Arabidopsis thaliana OX=3702)
Zm00001eb159120	NA	NA	NA	2.418384934	NA	NA	NA	NA	NA	Zm00001d044133;Zm00001d044134;	NA	NA	NA
Zm00001eb159180	NA	NA	NA	NA	-2.213879347	NA	NA	NA	NA	Zm00001d044142;	NA	NA	IBH1 Transcription factor IBH1 (Oryza sativa subsp. indica OX=39946)
Zm00001eb159320	NA	3.92462549	NA	2.199304843	2.244281678	PF00067	Cytochrome P450	IPR001128	Cytochrome P450	Zm00001d044159;	NA	NA	NA
Zm00001eb159380	NA	4.448571626	NA	NA	2.504782205	PF04844	Transcriptional repressor; ovate	IPR006458	Ovate protein family; C-terminal	Zm00001d044167;	NA	NA	OFP7 Transcription repressor OFP7 (Arabidopsis thaliana OX=3702)
Zm00001eb159410	NA	-2.379796166	NA	NA	-1.921698243	PF03106	WRKY DNA -binding domain	IPR003657	WRKY domain	Zm00001d044171;	NA	NA	WRKY22 WRKY transcription factor 22 (Arabidopsis thaliana OX=3702)
Zm00001eb159430	NA	-3.130636874	-4.384822259	NA	-2.93393521	PF03168	Late embryogenesis abundant protein	IPR004864	Late embryogenesis abundant protein; LEA_2 subgroup	Zm00001d044173;	NA	NA	AAPT1 Choline/ethanolaminephosphotransferase 1 (Arabidopsis thaliana OX=3702)
Zm00001eb159430	NA	-3.130636874	-4.384822259	NA	-2.93393521	PF03168	Late embryogenesis abundant protein	IPR004864	Late embryogenesis abundant protein; LEA_2 subgroup	Zm00001d044173;	NA	NA	Protein of unknown function
Zm00001eb159430	NA	-3.130636874	-4.384822259	NA	-2.93393521	PF03168	Late embryogenesis abundant protein	IPR004864	Late embryogenesis abundant protein; LEA_2 subgroup	Zm00001d044173;	NA	NA	LEA14-A Late embryogenesis abundant protein Lea14-A (Gossypium hirsutum OX=3635)
Zm00001eb159450	NA	NA	NA	-1.902274405	-1.445342264	NA	NA	NA	NA	Zm00001d044176;	NA	NA	Protein of unknown function
Zm00001eb159490	NA	NA	NA	1.031620949	NA	PF03595	Voltage-dependent anion channel	IPR004695	Voltage-dependent anion channel	Zm00001d044181;	NA	NA	SLAH3 S-type anion channel SLAH3 (Arabidopsis thaliana OX=3702)
Zm00001eb159530	-3.068630952	-3.310389381	-3.285856289	-2.255128496	-2.879787786	PF13499	EF-hand domain pair	IPR002048	EF-hand domain	Zm00001d044185;	NA	NA	CPK1 Calcium-dependent protein kinase 1 (Oryza sativa subsp. japonica OX=39947)
Zm00001eb159540	3.861952003	2.474530114	4.827411051	6.022665754	4.06951802	NA	NA	NA	NA	Zm00001d044186;	NA	NA	ABC1K8 Protein ACTIVITY OF BC1 COMPLEX KINASE 8
Zm00001eb159640	1.077488252	1.187407181	NA	NA	1.008404971	PF00004	ATPase family associated with various cellular activities (AAA)	IPR003959	ATPase; AAA-type; core	Zm00001d044201;	NA	NA	FTSH9 ATP-dependent zinc metalloprotease FTSH 9
Zm00001eb159650	NA	1.318337743	NA	NA	NA	PF01764	Lipase (class 3)	IPR002921	Fungal lipase-like domain	Zm00001d044202;	NA	NA	PLIP1 Phospholipase A1 PLIP1
Zm00001eb159670	-2.565386711	NA	NA	NA	-1.478324744	PF00270	DEAD/DEAH box helicase	IPR011545	DEAD/DEAH box helicase domain	Zm00001d044203;	NA	NA	NA
Zm00001eb159710	NA	NA	NA	1.708737227	NA	PF00270	DEAD/DEAH box helicase	IPR011545	DEAD/DEAH box helicase domain	Zm00001d044208;	NA	NA	Os01g0618400 DEAD-box ATP-dependent RNA helicase 25 (Oryza sativa subsp. japonica OX=39947)
Zm00001eb159810	NA	1.030270263	NA	NA	NA	NA	NA	NA	NA	Zm00001d044224;	NA	NA	Protein of unknown function
Zm00001eb159890	-1.522807582	NA	NA	NA	-1.117421351	NA	NA	NA	NA	Zm00001d044232;	NA	NA	ELF3-2 ELF3-like protein 2 (Oryza sativa subsp. japonica OX=39947)
Zm00001eb159930	NA	NA	NA	NA	2.278354724	PF03911	Sec61beta family	IPR016482	Protein transport protein SecG/Sec61-beta/Sbh	Zm00001d044237;	NA	NA	NA
Zm00001eb159970	NA	-1.647148299	-1.810492741	-1.623317481	-1.409246767	PF00013	KH domain	IPR004088	K Homology domain; type 1	Zm00001d044243;	NA	NA	Exd1 piRNA biogenesis protein EXD1 (Mus musculus OX=10090)
Zm00001eb160190	-2.066892499	NA	NA	NA	-1.440503404	PF03168	Late embryogenesis abundant protein	IPR004864	Late embryogenesis abundant protein; LEA_2 subgroup	Zm00001d044270;	NA	NA	NHL13 NDR1/HIN1-like protein 13 (Arabidopsis thaliana OX=3702)
Zm00001eb160330	NA	NA	NA	-1.190595083	NA	PF13499	EF-hand domain pair	IPR002048	EF-hand domain	Zm00001d044285;	NA	NA	NA
Zm00001eb160530	NA	NA	NA	NA	1.80973003	NA	NA	NA	NA	Zm00001d044308;	NA	NA	Protein of unknown function
Zm00001eb160550	NA	NA	NA	NA	1.56295095	PF06549	Protein of unknown function (DUF1118)	IPR009500	Protein of unknown function DUF1118	Zm00001d044309;Zm00001d044310;	NA	NA	NA
Zm00001eb160640	NA	1.572727413	NA	NA	NA	PF01459	Eukaryotic porin	IPR027246	Eukaryotic porin/Tom40	Zm00001d044318;	NA	NA	POR1 Outer plastidial membrane protein porin (Zea mays OX=4577)
Zm00001eb160660	NA	2.92063722	NA	NA	1.989956629	PF01208	Uroporphyrinogen decarboxylase (URO-D)	IPR000257	Uroporphyrinogen decarboxylase (URO-D)	Zm00001d044321;	NA	NA	NA
Zm00001eb160790	NA	-2.70072482	NA	NA	-1.687173102	NA	NA	NA	NA	Zm00001d044335;	NA	NA	OHP2 Light-harvesting complex-like protein OHP2
Zm00001eb160820	NA	2.546443139	2.435624739	NA	1.953215579	PF00171	Aldehyde dehydrogenase family	IPR015590	Aldehyde dehydrogenase domain	Zm00001d044339;	NA	NA	NA
Zm00001eb160970	NA	NA	NA	NA	12.27399773	NA	NA	NA	NA	Zm00001d044351;	NA	NA	NA
Zm00001eb161220	-2.663461342	-3.243680961	NA	NA	-1.920508549	PF08387	FBD	IPR006566	FBD domain	Zm00001d044385;	NA	NA	Protein of unknown function
Zm00001eb161450	NA	-3.778940037	NA	NA	-1.387544563	NA	NA	NA	NA	Zm00001d044407;	NA	NA	Protein of unknown function
Zm00001eb161860	NA	1.429784641	NA	NA	1.099196006	NA	NA	NA	NA	Zm00001d044452;	NA	NA	Protein of unknown function
Zm00001eb162230	NA	1.307651965	NA	1.019695274	NA	PF06201	PITH domain	IPR010400	PITH domain	Zm00001d044497;	NA	NA	NA
Zm00001eb162300	NA	-1.311879173	NA	NA	-1.096577728	PF00208	Glutamate/Leucine/Phenylalanine/Valine dehydrogenase	IPR006096	Glutamate/phenylalanine/leucine/valine dehydrogenase; C-terminal	Zm00001d044503;	NA	NA	NADP-specific glutamate dehydrogenase (Giardia intestinalis OX=5741)
Zm00001eb162400	NA	NA	NA	1.335234901	NA	PF07690	Major Facilitator Superfamily	IPR011701	Major facilitator superfamily	Zm00001d044513;	NA	NA	NA
Zm00001eb162710	3.073177802	2.644603547	NA	NA	1.891355456	PF03105	SPX domain	IPR004331	SPX domain	Zm00001d044541;	NA	NA	SPX5 SPX domain-containing protein 5 (Oryza sativa subsp. japonica OX=39947)
Zm00001eb162880	NA	-3.909403991	NA	NA	-2.881608627	PF00664	ABC transporter transmembrane region	IPR011527	ABC transporter type 1; transmembrane domain	Zm00001d044564;	NA	NA	ABCB11 ABC transporter B family member 11 (Arabidopsis thaliana OX=3702)
Zm00001eb162930	NA	NA	NA	NA	1.224617272	PF01738	Dienelactone hydrolase family	IPR002925	Dienelactone hydrolase	Zm00001d044575;	NA	NA	usf Protein usf (Aquifex pyrophilus OX=2714)
Zm00001eb163000	NA	1.502392704	NA	1.334565609	1.023197418	PF02364	1;3-beta-glucan synthase component	IPR003440	Glycosyl transferase; family 48	Zm00001d044584;	NA	NA	CALS7 Callose synthase 7 (Arabidopsis thaliana OX=3702)
Zm00001eb163220	NA	NA	NA	1.433528174	NA	NA	NA	NA	NA	Zm00001d044607;	NA	NA	Protein of unknown function
Zm00001eb163240	NA	NA	1.837180368	NA	NA	PF13537	Glutamine amidotransferase domain	IPR017932	Glutamine amidotransferase type 2 domain	Zm00001d044608;	NA	NA	AND1 Asparagine synthetase [glutamine-hydrolyzing] (Sandersonia aurantiaca OX=61864)
Zm00001eb163240	NA	NA	1.837180368	NA	NA	PF13537	Glutamine amidotransferase domain	IPR017932	Glutamine amidotransferase type 2 domain	Zm00001d044608;	NA	NA	Asparagine synthetase [glutamine-hydrolyzing] (Asparagus officinalis OX=4686)
Zm00001eb163240	NA	NA	1.837180368	NA	NA	PF13537	Glutamine amidotransferase domain	IPR017932	Glutamine amidotransferase type 2 domain	Zm00001d044608;	NA	NA	ASN1 Asparagine synthetase [glutamine-hydrolyzing] (Zea mays OX=4577)
Zm00001eb163310	NA	1.278163569	1.777161328	NA	NA	PF13516	Leucine Rich repeat	IPR001611	Leucine-rich repeat	Zm00001d044622;	NA	NA	NA
Zm00001eb163860	NA	NA	2.019255976	NA	1.110496088	PF02431	Chalcone-flavanone isomerase	IPR016087	Chalcone isomerase	Zm00001d044683;	NA	NA	CHI3 Probable chalcone--flavonone isomerase 3 (Arabidopsis thaliana OX=3702)
Zm00001eb163880	NA	NA	NA	-2.458437495	-1.685662432	PF00234	Protease inhibitor/seed storage/LTP family	IPR016140	Bifunctional inhibitor/plant lipid transfer protein/seed storage helical domain	Zm00001d044685;	NA	NA	NA
Zm00001eb163960	NA	NA	-1.2374527	NA	NA	NA	NA	NA	NA	Zm00001d044692;	NA	NA	Protein of unknown function
Zm00001eb164310	NA	NA	NA	-1.148552229	NA	PF00153	Mitochondrial carrier protein	IPR018108	Mitochondrial substrate/solute carrier	Zm00001d048583;	NA	NA	ucpB Mitochondrial substrate carrier family protein ucpB (Dictyostelium discoideum OX=44689)
Zm00001eb164310	NA	NA	NA	-1.148552229	NA	PF00153	Mitochondrial carrier protein	IPR018108	Mitochondrial substrate/solute carrier	Zm00001d048583;	NA	NA	PUMP1 Mitochondrial uncoupling protein 1 (Arabidopsis thaliana OX=3702)
Zm00001eb164410	NA	-4.533890921	-3.225821899	-3.125982092	-3.374036347	PF00314	Thaumatin family	IPR001938	Thaumatin family	Zm00001d048595;	NA	NA	NA
Zm00001eb164600	NA	-1.169807315	NA	-2.372689906	NA	NA	NA	NA	NA	Zm00001d048613;Zm00001d048610;	NA	NA	NA
Zm00001eb164730	NA	NA	NA	-1.460922816	NA	NA	NA	NA	NA	Zm00001d048622;	NA	NA	NA
Zm00001eb164740	NA	NA	NA	NA	-1.594452958	PF00249	Myb-like DNA-binding domain	IPR001005	SANT/Myb domain	Zm00001d048623;	NA	NA	MYBAS1 Myb-related protein MYBAS1 (Oryza sativa subsp. japonica OX=39947)
Zm00001eb164780	NA	1.086058238	NA	NA	NA	PF08442	ATP-grasp domain	IPR013650	ATP-grasp fold; succinyl-CoA synthetase-type	Zm00001d048627;	NA	NA	NA
Zm00001eb164850	NA	NA	NA	NA	-1.258790919	NA	NA	NA	NA	Zm00001d048633;	NA	NA	Protein of unknown function
Zm00001eb164860	NA	3.568815328	NA	NA	1.750973598	PF14226	non-haem dioxygenase in morphine synthesis N-terminal	IPR026992	Non-haem dioxygenase N-terminal domain	Zm00001d048634;	NA	NA	BX6 DIBOA-glucoside dioxygenase BX6 (Zea mays OX=4577)
Zm00001eb165330	NA	NA	NA	NA	-1.269928618	NA	NA	NA	NA	Zm00001d048680;	NA	NA	NA
Zm00001eb165590	NA	NA	1.192087205	NA	NA	PF00201	UDP-glucoronosyl and UDP-glucosyl transferase	IPR002213	UDP-glucuronosyl/UDP-glucosyltransferase	Zm00001d048707;	NA	NA	Bx8 DIMBOA UDP-glucosyltransferase BX8 (Zea mays OX=4577)
Zm00001eb165860	NA	NA	2.057529841	NA	1.207552543	PF00225	Kinesin motor domain	IPR001752	Kinesin motor domain	Zm00001d048731;	NA	NA	KIN14O Kinesin-like protein KIN-14O (Oryza sativa subsp. japonica OX=39947)
Zm00001eb165860	NA	NA	2.057529841	NA	1.207552543	PF00225	Kinesin motor domain	IPR001752	Kinesin motor domain	Zm00001d048731;	NA	NA	KIN14B Kinesin-like protein KIN-14B (Oryza sativa subsp. japonica OX=39947)
Zm00001eb165900	NA	NA	NA	NA	1.683500581	NA	NA	NA	NA	Zm00001d048737;	NA	NA	Protein of unknown function
Zm00001eb166550	NA	1.270918833	NA	NA	1.047505916	PF07173	Glycine-rich domain-containing protein-like	IPR009836	Glycine-rich domain-containing protein-like	Zm00001d048802;	NA	NA	GRDP2 Glycine-rich domain-containing protein 2 (Arabidopsis thaliana OX=3702)
Zm00001eb166580	NA	-4.200315626	-2.452293733	-3.949767505	-2.562278714	PF01559	Zein seed storage protein	IPR002530	Zein seed storage protein		NA	NA	NA
Zm00001eb166590	NA	-1.980869775	-2.422567944	-2.773619408	-2.108119399	PF01559	Zein seed storage protein	IPR002530	Zein seed storage protein	Zm00001d048807;	NA	NA	NA
Zm00001eb166600	NA	-1.849582484	-1.387344348	-1.670594002	-1.394245207	PF01559	Zein seed storage protein	IPR002530	Zein seed storage protein	Zm00001d048808;Zm00001d048809;Zm00001d048810;Zm00001d048816;	NA	NA	NA
Zm00001eb166610	NA	-2.138098872	-1.651219715	-2.26014967	-1.72628062	PF01559	Zein seed storage protein	IPR002530	Zein seed storage protein	Zm00001d048812;	NA	NA	NA
Zm00001eb166620	NA	-1.926030901	-1.969349601	-1.6704761	-1.556630204	PF01559	Zein seed storage protein	IPR002530	Zein seed storage protein	Zm00001d048813;	NA	NA	NA
Zm00001eb166650	NA	-1.970880047	-2.056619466	-1.835355761	-1.649433865	PF01559	Zein seed storage protein	IPR002530	Zein seed storage protein	Zm00001d048808;Zm00001d048809;Zm00001d048810;Zm00001d048816;	NA	NA	NA
Zm00001eb166660	NA	-1.93323037	-1.745036597	-2.18966016	-1.69136803	PF01559	Zein seed storage protein	IPR002530	Zein seed storage protein	Zm00001d048817;Zm00001d048818;	NA	NA	NA
Zm00001eb166670	NA	-1.794651131	NA	NA	NA	PF01559	Zein seed storage protein	IPR002530	Zein seed storage protein	Zm00001d048817;Zm00001d048818;	NA	NA	NA
Zm00001eb166850	NA	NA	NA	NA	1.698545798	PF01734	Patatin-like phospholipase	IPR002641	Patatin-like phospholipase domain	Zm00001d048841;	NA	NA	NA
Zm00001eb166940	NA	-1.681650381	-1.828216712	-1.703812807	-1.41823709	PF01559	Zein seed storage protein	IPR002530	Zein seed storage protein	Zm00001d048847;	NA	NA	NA
Zm00001eb166950	NA	-1.86342216	-2.115673317	-1.855355473	-1.610543656	PF01559	Zein seed storage protein	IPR002530	Zein seed storage protein	Zm00001d048851;Zm00001d048850;Zm00001d048849;Zm00001d048848;	NA	NA	NA
Zm00001eb166960	NA	-1.928970937	-2.552900495	-2.137325573	-1.773713029	PF01559	Zein seed storage protein	IPR002530	Zein seed storage protein	Zm00001d048852;	NA	NA	NA
Zm00001eb167230	NA	-1.752243357	NA	NA	-1.067965141	PF01756	Acyl-CoA oxidase	IPR002655	Acyl-CoA oxidase; C-terminal	Zm00001d048890;	NA	NA	Protein of unknown function
Zm00001eb167230	NA	-1.752243357	NA	NA	-1.067965141	PF01756	Acyl-CoA oxidase	IPR002655	Acyl-CoA oxidase; C-terminal	Zm00001d048890;	NA	NA	Acx Acyl-coenzyme A oxidase
Zm00001eb167230	NA	-1.752243357	NA	NA	-1.067965141	PF01756	Acyl-CoA oxidase	IPR002655	Acyl-CoA oxidase; C-terminal	Zm00001d048890;	NA	NA	ACX2 Acyl-coenzyme A oxidase 2
Zm00001eb167300	NA	NA	NA	-1.18495361	NA	PF03134	TB2/DP1; HVA22 family	IPR004345	TB2/DP1/HVA22-related protein	Zm00001d048899;	NA	NA	HVA22A HVA22-like protein a (Arabidopsis thaliana OX=3702)
Zm00001eb167340	NA	NA	-2.866361671	NA	NA	PF00704	Glycosyl hydrolases family 18	IPR001223	Glycoside hydrolase family 18; catalytic domain	Zm00001d048903;	NA	NA	Chib3H-h Xylanase inhibitor protein 2 (Oryza sativa subsp. japonica OX=39947)
Zm00001eb167480	NA	-1.787900305	-2.261193399	-2.138396806	-1.547701824	NA	NA	NA	NA	Zm00001d048920;	NA	NA	Protein of unknown function
Zm00001eb167560	NA	NA	NA	NA	-1.345784801	NA	NA	NA	NA	Zm00001d048927;	NA	NA	NA
Zm00001eb167740	NA	1.188710623	NA	NA	NA	PF08541	3-Oxoacyl-[acyl-carrier-protein (ACP)] synthase III C terminal	IPR013747	3-Oxoacyl-[acyl-carrier-protein (ACP)] synthase III; C-terminal	Zm00001d048953;	NA	NA	KCS2 3-ketoacyl-CoA synthase 2 (Arabidopsis thaliana OX=3702)
Zm00001eb167770	1.181955894	1.746475603	1.862598315	NA	1.408213428	NA	NA	NA	NA	Zm00001d048957;	NA	NA	Protein of unknown function
Zm00001eb167840	NA	NA	NA	1.376744563	NA	PF00628	PHD-finger	IPR019787	Zinc finger; PHD-finger	Zm00001d048969;	NA	NA	At1g33420 PHD finger protein At1g33420 (Arabidopsis thaliana OX=3702)
Zm00001eb167940	NA	NA	NA	1.571471868	NA	PF10155	CCR4-NOT transcription complex subunit 11	IPR019312	CCR4-NOT transcription complex subunit 11	Zm00001d048983;Zm00001d048982;	NA	NA	CNOT11 CCR4-NOT transcription complex subunit 11 (Homo sapiens OX=9606)
Zm00001eb167940	NA	NA	NA	1.571471868	NA	PF10155	CCR4-NOT transcription complex subunit 11	IPR019312	CCR4-NOT transcription complex subunit 11	Zm00001d048983;Zm00001d048982;	NA	NA	Cnot11 CCR4-NOT transcription complex subunit 11 (Rattus norvegicus OX=10116)
Zm00001eb167940	NA	NA	NA	1.571471868	NA	PF10155	CCR4-NOT transcription complex subunit 11	IPR019312	CCR4-NOT transcription complex subunit 11	Zm00001d048983;Zm00001d048982;	NA	NA	cnot11 CCR4-NOT transcription complex subunit 11 (Danio rerio OX=7955)
Zm00001eb167960	NA	2.412532954	NA	NA	1.556448488	PF04398	Protein of unknown function; DUF538	IPR007493	Protein of unknown function DUF538	Zm00001d048985;	NA	NA	At5g01610 Uncharacterized protein At5g01610 (Arabidopsis thaliana OX=3702)
Zm00001eb168400	NA	-2.047849172	-2.091668732	-2.358573962	-1.667671746	NA	NA	NA	NA	Zm00001d049034;	NA	NA	Protein of unknown function
Zm00001eb168520	NA	1.256995989	NA	NA	NA	PF00450	Serine carboxypeptidase	IPR001563	Peptidase S10; serine carboxypeptidase	Zm00001d049055;	NA	NA	SCPL42 Serine carboxypeptidase-like 42 (Arabidopsis thaliana OX=3702)
Zm00001eb168550	NA	NA	2.088792525	NA	NA	PF08240	Alcohol dehydrogenase GroES-like domain	IPR013154	Alcohol dehydrogenase; N-terminal	Zm00001d049059;	NA	NA	ADH1 Alcohol dehydrogenase 1 (Zea mays OX=4577)
Zm00001eb168550	NA	NA	2.088792525	NA	NA	PF08240	Alcohol dehydrogenase GroES-like domain	IPR013154	Alcohol dehydrogenase; N-terminal	Zm00001d049059;	NA	NA	ADH2 Alcohol dehydrogenase 2 (Zea mays OX=4577)
Zm00001eb168570	NA	NA	NA	-1.581073782	NA	NA	NA	NA	NA	Zm00001d049061;	NA	NA	Protein of unknown function
Zm00001eb168740	NA	NA	NA	2.573323786	1.370885176	NA	NA	NA	NA	Zm00001d049081;	NA	NA	Protein of unknown function
Zm00001eb168900	NA	NA	-2.09292499	-2.427344637	-1.510793959	PF05184	Saposin-like type B; region 1	IPR007856	Saposin-like type B; region 1	Zm00001d049097;	NA	NA	NA
Zm00001eb168980	NA	NA	NA	NA	4.731984891	PF16845	Aspartic acid proteinase inhibitor	IPR000010	Cystatin domain	Zm00001d049111;	NA	NA	Os03g0429000 Cysteine proteinase inhibitor 8 (Oryza sativa subsp. japonica OX=39947)
Zm00001eb169160	NA	NA	NA	1.322150974	1.057719967	PF02190	ATP-dependent protease La (LON) substrate-binding domain	IPR003111	Lon; substrate-binding domain	Zm00001d049138;	NA	NA	Protein of unknown function
Zm00001eb169320	NA	NA	NA	NA	-1.518474553	NA	NA	NA	NA	Zm00001d049156;	NA	NA	Protein of unknown function
Zm00001eb169330	NA	NA	-3.43174533	NA	-2.686316368	PF00564	PB1 domain	IPR000270	PB1 domain	Zm00001d049157;	NA	NA	Protein of unknown function
Zm00001eb169400	NA	-1.533863481	-1.231722474	NA	-1.020318353	PF00899	ThiF family	IPR000594	THIF-type NAD/FAD binding fold	Zm00001d049163;	NA	NA	SAE1A SUMO-activating enzyme subunit 1A (Arabidopsis thaliana OX=3702)
Zm00001eb169740	NA	NA	NA	NA	1.579811303	PF14432	DYW family of nucleic acid deaminases	IPR032867	DYW domain	Zm00001d049203;	NA	NA	PCMP-H40 Pentatricopeptide repeat-containing protein At1g11290
Zm00001eb169930	NA	NA	2.204096718	NA	NA	NA	NA	NA	NA	Zm00001d049224;	NA	NA	Protein of unknown function
Zm00001eb169960	NA	NA	1.927168705	NA	NA	PF13947	Wall-associated receptor kinase galacturonan-binding	IPR025287	Wall-associated receptor kinase; galacturonan-binding domain	Zm00001d049228;	NA	NA	Protein of unknown function
Zm00001eb170050	NA	2.61809442	2.012024989	NA	1.657881802	NA	NA	NA	NA	Zm00001d049242;	NA	NA	Protein of unknown function
Zm00001eb170080	NA	NA	NA	1.563910113	NA	PF00612	IQ calmodulin-binding motif	IPR000048	IQ motif; EF-hand binding site	Zm00001d049244;	NA	NA	BAG5 BAG family molecular chaperone regulator 5
Zm00001eb170530	NA	NA	NA	-1.764362666	NA	PF00010	Helix-loop-helix DNA-binding domain	IPR011598	Myc-type; basic helix-loop-helix (bHLH) domain	Zm00001d049294;	NA	NA	SCRM Transcription factor ICE1 (Arabidopsis thaliana OX=3702)
Zm00001eb170750	NA	NA	NA	NA	-1.199477153	PF01625	Peptide methionine sulfoxide reductase	IPR002569	Peptide methionine sulphoxide reductase MsrA		NA	NA	NA
Zm00001eb171130	NA	NA	NA	NA	-3.042684726	PF03478	Protein of unknown function (DUF295)	IPR005174	Domain unknown function DUF295	Zm00001d049374;	NA	NA	Protein of unknown function
Zm00001eb171930	NA	-1.882338623	-1.837170821	-2.044988924	-1.555712823	PF01559	Zein seed storage protein	IPR002530	Zein seed storage protein		NA	NA	NA
Zm00001eb171940	NA	-2.030459668	-2.307885613	-2.068859874	-1.786229845	PF01559	Zein seed storage protein	IPR002530	Zein seed storage protein		NA	NA	NA
Zm00001eb171970	NA	-2.072784801	-2.041164127	-2.19843227	-1.739942303	PF01559	Zein seed storage protein	IPR002530	Zein seed storage protein	Zm00001d049476;	NA	NA	NA
Zm00001eb172210	NA	-1.139095088	NA	NA	NA	NA	NA	NA	NA	Zm00001d049508;	NA	NA	Protein of unknown function
Zm00001eb172210	NA	-1.139095088	NA	NA	NA	NA	NA	NA	NA	Zm00001d049508;	NA	NA	MED36A Mediator of RNA polymerase II transcription subunit 36a (Arabidopsis thaliana OX=3702)
Zm00001eb172230	NA	1.856230035	1.404033492	NA	1.226345307	PF03552	Cellulose synthase	IPR005150	Cellulose synthase	Zm00001d049510;	NA	NA	CSLF6 Probable mixed-linked glucan synthase 6 (Oryza sativa subsp. japonica OX=39947)
Zm00001eb172630	NA	1.579743787	NA	1.687328541	NA	PF15413	Pleckstrin homology domain			Zm00001d049556;	NA	NA	ORP2A Oxysterol-binding protein-related protein 2A (Arabidopsis thaliana OX=3702)
Zm00001eb172630	NA	1.579743787	NA	1.687328541	NA	PF15413	Pleckstrin homology domain			Zm00001d049556;	NA	NA	ORP1D Oxysterol-binding protein-related protein 1D (Arabidopsis thaliana OX=3702)
Zm00001eb172810	NA	-2.251287179	NA	-2.174628983	-1.743581022	PF06639	Basal layer antifungal peptide (BAP)	IPR009540	Basal layer antifungal peptide		NA	NA	NA
Zm00001eb172830	NA	-1.936053943	-2.196572492	-2.255011643	-1.551247499	PF06639	Basal layer antifungal peptide (BAP)	IPR009540	Basal layer antifungal peptide	Zm00001d049576;	NA	NA	Protein of unknown function
Zm00001eb172970	NA	2.476316282	NA	NA	NA	PF07992	Pyridine nucleotide-disulphide oxidoreductase	IPR023753	FAD/NAD(P)-binding domain	Zm00001d049597;	NA	NA	Protein of unknown function
Zm00001eb172970	NA	2.476316282	NA	NA	NA	PF07992	Pyridine nucleotide-disulphide oxidoreductase	IPR023753	FAD/NAD(P)-binding domain	Zm00001d049597;	NA	NA	NDB2 External alternative NAD(P)H-ubiquinone oxidoreductase B2
Zm00001eb172980	NA	1.201718183	1.37715007	NA	NA	PF00635	MSP (Major sperm protein) domain	IPR000535	Major sperm protein (MSP) domain	Zm00001d049598;	NA	NA	PVA42 Vesicle-associated protein 4-2 (Arabidopsis thaliana OX=3702)
Zm00001eb173290	NA	NA	NA	NA	-1.423706001	PF00022	Actin	IPR004000	Actin family	Zm00001d049629;	NA	NA	ARP3 Actin-related protein 3 (Oryza sativa subsp. japonica OX=39947)
Zm00001eb173290	NA	NA	NA	NA	-1.423706001	PF00022	Actin	IPR004000	Actin family	Zm00001d049629;	NA	NA	ARP3 Actin-related protein 3 (Arabidopsis thaliana OX=3702)
Zm00001eb173520	NA	NA	-3.089938684	-1.67700631	-1.269076536	PF06203	CCT motif	IPR010402	CCT domain	Zm00001d049651;	NA	NA	NA
Zm00001eb173650	NA	-1.381233701	NA	NA	NA	PF03479	Plants and Prokaryotes Conserved (PCC) domain	IPR005175	PPC domain	Zm00001d049661;	NA	NA	AHL1 AT-hook motif nuclear-localized protein 1 (Arabidopsis thaliana OX=3702)
Zm00001eb174190	NA	-1.523710165	NA	NA	NA	PF00107	Zinc-binding dehydrogenase	IPR013149	Alcohol dehydrogenase; C-terminal	Zm00001d049716;	NA	NA	Msed
Zm00001eb174590	NA	NA	1.292786986	NA	NA	PF00128	Alpha amylase; catalytic domain	IPR006047	Glycosyl hydrolase; family 13; catalytic domain	Zm00001d049753;	3.2.1.68	Isoamylase	ISA1 Isoamylase 1
Zm00001eb174630	NA	-1.092794226	NA	NA	NA	PF00806	Pumilio-family RNA binding repeat	IPR001313	Pumilio RNA-binding repeat	Zm00001d049761;	NA	NA	APUM5 Pumilio homolog 5 (Arabidopsis thaliana OX=3702)
Zm00001eb174900	NA	NA	1.067867445	NA	NA	PF04526	Protein of unknown function (DUF568)	IPR005018	DOMON domain	Zm00001d049786;	NA	NA	At5g47530 Cytochrome b561 and DOMON domain-containing protein At5g47530 (Arabidopsis thaliana OX=3702)
Zm00001eb175460	NA	-2.497866572	NA	NA	NA	PF00069	Protein kinase domain	IPR000719	Protein kinase domain	Zm00001d049856;	NA	NA	PBL21 Probable serine/threonine-protein kinase PBL21 (Arabidopsis thaliana OX=3702)
Zm00001eb175460	NA	-2.497866572	NA	NA	NA	PF00069	Protein kinase domain	IPR000719	Protein kinase domain	Zm00001d049856;	NA	NA	At1g53420 Probable LRR receptor-like serine/threonine-protein kinase At1g53420 (Arabidopsis thaliana OX=3702)
Zm00001eb175460	NA	-2.497866572	NA	NA	NA	PF00069	Protein kinase domain	IPR000719	Protein kinase domain	Zm00001d049856;	NA	NA	PBL6 Probable serine/threonine-protein kinase PBL6 (Arabidopsis thaliana OX=3702)
Zm00001eb175460	NA	-2.497866572	NA	NA	NA	PF00069	Protein kinase domain	IPR000719	Protein kinase domain	Zm00001d049856;	NA	NA	LIP2 Receptor-like kinase LIP2 (Arabidopsis thaliana OX=3702)
Zm00001eb175500	NA	1.586313951	1.57316976	NA	1.0489531	PF02365	No apical meristem (NAM) protein	IPR003441	NAC domain	Zm00001d049860;	NA	NA	NAC041 NAC domain-containing protein 41 (Arabidopsis thaliana OX=3702)
Zm00001eb175830	NA	NA	1.577121846	NA	NA	PF18031	Ubiquitin carboxyl-terminal hydrolases	IPR041507	Peptidase C12; C-terminal domain	Zm00001d049911;	NA	NA	UCH1 Ubiquitin carboxyl-terminal hydrolase (Arabidopsis thaliana OX=3702)
Zm00001eb175830	NA	NA	1.577121846	NA	NA	PF18031	Ubiquitin carboxyl-terminal hydrolases	IPR041507	Peptidase C12; C-terminal domain	Zm00001d049911;	NA	NA	UCH2 Ubiquitin carboxyl-terminal hydrolase 2 (Arabidopsis thaliana OX=3702)
Zm00001eb175950	NA	NA	NA	NA	2.232053356	PF14226	non-haem dioxygenase in morphine synthesis N-terminal	IPR026992	Non-haem dioxygenase N-terminal domain	Zm00001d049926;	NA	NA	DLO2 Protein DMR6-LIKE OXYGENASE 2 (Arabidopsis thaliana OX=3702)
Zm00001eb175990	NA	-2.757213696	-2.054388168	NA	-1.342455506	NA	NA	NA	NA	Zm00001d049932;	NA	NA	Protein of unknown function
Zm00001eb176260	NA	NA	1.491718663	1.399882441	1.010299394	PF00076	RNA recognition motif. (a.k.a. RRM; RBD; or RNP domain)	IPR000504	RNA recognition motif domain	Zm00001d049965;	NA	NA	NA
Zm00001eb176310	NA	1.558042657	1.676728067	1.728988717	1.379147894	PF13561	Enoyl-(Acyl carrier protein) reductase			Zm00001d049975;	NA	NA	Os09g0277800 Enoyl-[acyl-carrier-protein] reductase [NADH] 2
Zm00001eb176310	NA	1.558042657	1.676728067	1.728988717	1.379147894	PF13561	Enoyl-(Acyl carrier protein) reductase			Zm00001d049975;	NA	NA	Os08g0327400 Enoyl-[acyl-carrier-protein] reductase [NADH] 1
Zm00001eb176380	NA	NA	1.841412662	NA	NA	PF02705	K+ potassium transporter	IPR003855	Potassium transporter	Zm00001d049987;	NA	NA	HAK4 Probable potassium transporter 4 (Oryza sativa subsp. japonica OX=39947)
Zm00001eb176760	NA	1.756042822	1.8506163	1.042743568	1.292697654	PF14008	Iron/zinc purple acid phosphatase-like protein C	IPR025733	Iron/zinc purple acid phosphatase-like C-terminal domain	Zm00001d050026;	NA	NA	PAP23 Purple acid phosphatase 23 (Arabidopsis thaliana OX=3702)
Zm00001eb176800	NA	1.048770969	NA	1.028341052	NA	PF00483	Nucleotidyl transferase	IPR005835	Nucleotidyl transferase domain	Zm00001d050032;	2.7.7.27	ADP glucose-PP	AGPS2 Glucose-1-phosphate adenylyltransferase small subunit 2
Zm00001eb176850	NA	-2.180244088	-1.866597754	-1.02480742	-1.728924319	PF02577	Bifunctional nuclease	IPR003729	Bifunctional nuclease domain	Zm00001d050043;	NA	NA	NA
Zm00001eb177190	NA	NA	1.153535519	NA	NA	PF00082	Subtilase family	IPR000209	Peptidase S8/S53 domain	Zm00001d050092;	NA	NA	SBT1.5 Subtilisin-like protease SBT1.5 (Arabidopsis thaliana OX=3702)
Zm00001eb177200	NA	1.042704088	NA	NA	NA	PF02519	Auxin responsive protein	IPR003676	Small auxin-up RNA	Zm00001d050093;	NA	NA	SAUR76 Auxin-responsive protein SAUR76 (Arabidopsis thaliana OX=3702)
Zm00001eb177280	NA	NA	NA	NA	-2.27330248	NA	NA	NA	NA	Zm00001d050102;	NA	NA	Protein of unknown function
Zm00001eb177330	NA	NA	NA	-1.098549983	NA	PF00724	NADH:flavin oxidoreductase / NADH oxidase family	IPR001155	NADH:flavin oxidoreductase/NADH oxidase; N-terminal	Zm00001d050107;	NA	NA	OPR7 12-oxophytodienoate reductase 7 (Oryza sativa subsp. japonica OX=39947)
Zm00001eb177420	NA	NA	NA	NA	-2.638767251	NA	NA	NA	NA	Zm00001d050120;	NA	NA	Protein of unknown function
Zm00001eb177640	NA	NA	NA	1.177411138	NA	PF07714	Protein tyrosine kinase	IPR001245	Serine-threonine/tyrosine-protein kinase; catalytic domain	Zm00001d050148;	NA	NA	At2g24230 Probable LRR receptor-like serine/threonine-protein kinase At2g24230 (Arabidopsis thaliana OX=3702)
Zm00001eb177740	NA	-1.14998256	NA	NA	NA	PF13671	AAA domain			Zm00001d050155;	NA	NA	At2g16790 Gluconokinase (Arabidopsis thaliana OX=3702)
Zm00001eb177750	NA	-3.090719198	-1.742047182	-2.699222309	-2.342714788	PF01535	PPR repeat	IPR002885	Pentatricopeptide repeat	Zm00001d050156;	NA	NA	PCMP-H12 Pentatricopeptide repeat-containing protein At1g08070
Zm00001eb178220	NA	-2.908520093	NA	NA	-1.589779823	PF00072	Response regulator receiver domain	IPR001789	Signal transduction response regulator; receiver domain	Zm00001d050200;	NA	NA	RR13 Two-component response regulator ORR13 (Oryza sativa subsp. japonica OX=39947)
Zm00001eb178400	NA	NA	NA	-1.511384968	NA	PF02861	Clp amino terminal domain; pathogenicity island component	IPR004176	Clp; N-terminal	Zm00001d050227;	NA	NA	SMAX1L Protein SMAX1-like (Oryza sativa subsp. japonica OX=39947)
Zm00001eb178680	NA	NA	NA	NA	2.566761401	PF12698	ABC-2 family transporter protein			Zm00001d050260;	NA	NA	ABCA8 ABC transporter A family member 8 (Arabidopsis thaliana OX=3702)
Zm00001eb178770	NA	NA	NA	NA	-1.21305692	PF01535	PPR repeat	IPR002885	Pentatricopeptide repeat	Zm00001d050273;	NA	NA	At5g12100 Pentatricopeptide repeat-containing protein At5g12100
Zm00001eb179170	NA	-1.82068697	-1.169918709	NA	-1.256574709	PF01039	Carboxyl transferase domain	IPR034733	Acetyl-CoA carboxylase	Zm00001d050336;	NA	NA	MCCB Methylcrotonoyl-CoA carboxylase beta chain
Zm00001eb179590	NA	-1.850229084	-1.856139844	NA	-1.246096292	PF00010	Helix-loop-helix DNA-binding domain	IPR011598	Myc-type; basic helix-loop-helix (bHLH) domain	Zm00001d050394;	NA	NA	BHLH30 Transcription factor bHLH30 (Arabidopsis thaliana OX=3702)
Zm00001eb179970	NA	-2.263178629	NA	NA	-2.018823248	NA	NA	NA	NA		NA	NA	NA
Zm00001eb180210	NA	NA	NA	NA	-1.681516843	PF07859	alpha/beta hydrolase fold	IPR013094	Alpha/beta hydrolase fold-3	Zm00001d050479;	NA	NA	CXE2 Probable carboxylesterase 2 (Arabidopsis thaliana OX=3702)
Zm00001eb180320	NA	NA	NA	NA	-1.259726425	NA	NA	NA	NA		NA	NA	NA
Zm00001eb180480	NA	1.967999122	NA	NA	NA	PF01823	MAC/Perforin domain	IPR020864	Membrane attack complex component/perforin (MACPF) domain	Zm00001d050518;	NA	NA	At1g14780 MACPF domain-containing protein At1g14780 (Arabidopsis thaliana OX=3702)
Zm00001eb180670	NA	NA	-1.042551451	NA	NA	PF00565	Staphylococcal nuclease homologue	IPR016071	Staphylococcal nuclease (SNase-like); OB-fold	Zm00001d050606;	NA	NA	TSN1 Ribonuclease TUDOR 1 (Arabidopsis thaliana OX=3702)
Zm00001eb180800	NA	1.125150652	1.088252084	NA	1.023747313	PF13837	Myb/SANT-like DNA-binding domain			Zm00001d050583;	NA	NA	ASR3 Trihelix transcription factor ASR3 (Arabidopsis thaliana OX=3702)
Zm00001eb180830	NA	3.765751708	2.042833621	3.618449316	2.346760459	PF03083	Sugar efflux transporter for intercellular exchange	IPR004316	SWEET sugar transporter	Zm00001d050577;	NA	NA	SWEET15 Bidirectional sugar transporter SWEET15 (Oryza sativa subsp. japonica OX=39947)
Zm00001eb181880	NA	NA	NA	-1.12381429	NA	PF12899	Alkaline and neutral invertase	IPR024746	Glycosyl hydrolase family 100	Zm00001d050716;	NA	NA	NA
Zm00001eb181980	NA	NA	NA	-1.254053082	NA	PF13432	Tetratricopeptide repeat			Zm00001d050735;	NA	NA	ttc33 Tetratricopeptide repeat protein 33 (Danio rerio OX=7955)
Zm00001eb182290	NA	NA	-1.387588287	NA	NA	NA	NA	NA	NA	Zm00001d050785;	NA	NA	Protein of unknown function
Zm00001eb182460	NA	1.103583303	NA	NA	NA	PF14833	NAD-binding of NADP-dependent 3-hydroxyisobutyrate dehydrogenase	IPR029154	3-hydroxyisobutyrate dehydrogenase; NAD-binding domain	Zm00001d050810;	NA	NA	NA
Zm00001eb182480	NA	-1.962901905	NA	NA	NA	PF01344	Kelch motif	IPR006652	Kelch repeat type 1	Zm00001d050815;	NA	NA	At2g44130 F-box/kelch-repeat protein At2g44130 (Arabidopsis thaliana OX=3702)
Zm00001eb182590	NA	NA	NA	-1.17509762	NA	PF00334	Nucleoside diphosphate kinase	IPR034907	Nucleoside diphosphate kinase-like domain	Zm00001d050827;	NA	NA	At1g17410 Probable nucleoside diphosphate kinase 5 (Arabidopsis thaliana OX=3702)
Zm00001eb182690	NA	-1.859833813	NA	NA	-1.014161846	PF00481	Protein phosphatase 2C	IPR001932	PPM-type phosphatase domain	Zm00001d000098;	NA	NA	Os02g0567200 Probable protein phosphatase 2C 15 (Oryza sativa subsp. japonica OX=39947)
Zm00001eb182750	NA	NA	NA	-1.160450157	NA	PF00076	RNA recognition motif. (a.k.a. RRM; RBD; or RNP domain)	IPR000504	RNA recognition motif domain	Zm00001d050838;	NA	NA	RBP47 Polyadenylate-binding protein RBP47 (Nicotiana plumbaginifolia OX=4092)
Zm00001eb183390	NA	NA	1.231649713	NA	NA	PF03009	Glycerophosphoryl diester phosphodiesterase family	IPR030395	Glycerophosphodiester phosphodiesterase domain	Zm00001d050917;	NA	NA	NA
Zm00001eb183760	NA	NA	2.980045485	NA	1.578965631	PF00180	Isocitrate/isopropylmalate dehydrogenase	IPR024084	Isopropylmalate dehydrogenase-like domain	Zm00001d050965;Zm00001d050967;	NA	NA	IDH3 Isocitrate dehydrogenase [NAD] regulatory subunit 3
Zm00001eb183760	NA	NA	2.980045485	NA	1.578965631	PF00180	Isocitrate/isopropylmalate dehydrogenase	IPR024084	Isopropylmalate dehydrogenase-like domain	Zm00001d050965;Zm00001d050967;	NA	NA	IDH1 Isocitrate dehydrogenase [NAD] regulatory subunit 1
Zm00001eb183770	NA	NA	NA	1.023230513	NA	PF00009	Elongation factor Tu GTP binding domain	IPR000795	Transcription factor; GTP-binding domain	Zm00001d050969;	NA	NA	TUFB1 Elongation factor Tu
Zm00001eb183820	NA	NA	2.684413391	NA	NA	PF00067	Cytochrome P450	IPR001128	Cytochrome P450	Zm00001d050977;	NA	NA	CYP86B1 Cytochrome P450 86B1 (Arabidopsis thaliana OX=3702)
Zm00001eb184000	NA	1.227191613	NA	1.221232077	1.029701526	PF02800	Glyceraldehyde 3-phosphate dehydrogenase; C-terminal domain	IPR020829	Glyceraldehyde 3-phosphate dehydrogenase; catalytic domain	Zm00001d051001;	NA	NA	GAPC3 Glyceraldehyde-3-phosphate dehydrogenase 3
Zm00001eb184000	NA	1.227191613	NA	1.221232077	1.029701526	PF02800	Glyceraldehyde 3-phosphate dehydrogenase; C-terminal domain	IPR020829	Glyceraldehyde 3-phosphate dehydrogenase; catalytic domain	Zm00001d051001;	NA	NA	GAPC1 Glyceraldehyde-3-phosphate dehydrogenase 1
Zm00001eb184000	NA	1.227191613	NA	1.221232077	1.029701526	PF02800	Glyceraldehyde 3-phosphate dehydrogenase; C-terminal domain	IPR020829	Glyceraldehyde 3-phosphate dehydrogenase; catalytic domain	Zm00001d051001;	NA	NA	GAPC2 Glyceraldehyde-3-phosphate dehydrogenase 2
Zm00001eb184070	NA	NA	NA	1.21602253	NA	PF04142	Nucleotide-sugar transporter	IPR007271	Nucleotide-sugar transporter	Zm00001d051014;	NA	NA	NA
Zm00001eb184470	-1.589723811	-1.498171641	-1.513081587	NA	-1.307366043	PF01536	Adenosylmethionine decarboxylase	IPR001985	S-adenosylmethionine decarboxylase	Zm00001d051056;	NA	NA	SAMDC S-adenosylmethionine decarboxylase proenzyme (Zea mays OX=4577)
Zm00001eb184470	-1.589723811	-1.498171641	-1.513081587	NA	-1.307366043	PF01536	Adenosylmethionine decarboxylase	IPR001985	S-adenosylmethionine decarboxylase	Zm00001d051056;	NA	NA	SAMDC S-adenosylmethionine decarboxylase proenzyme (Oryza sativa subsp. japonica OX=39947)
Zm00001eb184610	NA	1.75390827	NA	NA	NA	PF00156	Phosphoribosyl transferase domain	IPR000836	Phosphoribosyltransferase domain	Zm00001d051080;	NA	NA	NA
Zm00001eb185020	NA	NA	NA	1.952941415	1.002348666	NA	NA	NA	NA	Zm00001d051128;	NA	NA	Protein of unknown function
Zm00001eb185080	NA	1.036632612	NA	NA	NA	PF06432	Phosphatidylinositol N-acetylglucosaminyltransferase	IPR009450	Phosphatidylinositol N-acetylglucosaminyltransferase subunit C	Zm00001d051136;	NA	NA	PIGC Phosphatidylinositol N-acetylglucosaminyltransferase subunit C (Arabidopsis thaliana OX=3702)
Zm00001eb185290	NA	NA	NA	NA	-1.540152002	PF06507	Auxin response factor	IPR010525	Auxin response factor	Zm00001d051172;	NA	NA	ARF8 Auxin response factor 8 (Oryza sativa subsp. japonica OX=39947)
Zm00001eb185390	NA	NA	NA	-1.741704891	-1.034586544	PF03169	OPT oligopeptide transporter protein	IPR004813	Oligopeptide transporter; OPT superfamily	Zm00001d051193;	NA	NA	YSL14 Probable metal-nicotianamine transporter YSL14 (Oryza sativa subsp. japonica OX=39947)
Zm00001eb185530	NA	NA	NA	-1.737119993	-1.065257639	PF00179	Ubiquitin-conjugating enzyme	IPR000608	Ubiquitin-conjugating enzyme E2	Zm00001d051210;Zm00001d051211;	NA	NA	NA
Zm00001eb185540	NA	NA	2.373627987	1.908227678	1.809363019	PF10584	Proteasome subunit A N-terminal signature	IPR000426	Proteasome alpha-subunit; N-terminal domain	Zm00001d051210;Zm00001d051211;	NA	NA	NA
Zm00001eb185590	NA	NA	NA	-1.102296521	-1.09508317	PF02893	GRAM domain	IPR004182	GRAM domain	Zm00001d051225;	NA	NA	At5g23370 Putative GEM-like protein 8 (Arabidopsis thaliana OX=3702)
Zm00001eb185620	NA	NA	-1.456797289	NA	NA	PF04842	Plant protein of unknown function (DUF639)	IPR006927	Protein of unknown function DUF639	Zm00001d051229;	NA	NA	Protein of unknown function
Zm00001eb185640	NA	-1.464042269	NA	NA	NA	NA	NA	NA	NA	Zm00001d051233;	NA	NA	NA
Zm00001eb185680	NA	NA	NA	NA	-2.633688664	PF00847	AP2 domain	IPR001471	AP2/ERF domain	Zm00001d051239;	NA	NA	ERF053 Ethylene-responsive transcription factor ERF053 (Arabidopsis thaliana OX=3702)
Zm00001eb185730	NA	-1.114370649	NA	-1.272368132	NA	PF08590	Domain of unknown function (DUF1771)	IPR013899	Domain of unknown function DUF1771	Zm00001d051245;	NA	NA	SDE5 Putative nuclear RNA export factor SDE5 (Arabidopsis thaliana OX=3702)
Zm00001eb185730	NA	-1.114370649	NA	-1.272368132	NA	PF08590	Domain of unknown function (DUF1771)	IPR013899	Domain of unknown function DUF1771	Zm00001d051245;	NA	NA	Protein of unknown function
Zm00001eb186320	NA	1.150719123	NA	NA	NA	PF00071	Ras family	IPR001806	Small GTPase	Zm00001d051336;	NA	NA	YPTM2 GTP-binding protein YPTM2 (Zea mays OX=4577)
Zm00001eb186320	NA	1.150719123	NA	NA	NA	PF00071	Ras family	IPR001806	Small GTPase	Zm00001d051336;	NA	NA	RIC1 Ras-related protein RIC1 (Oryza sativa subsp. japonica OX=39947)
Zm00001eb186490	NA	NA	NA	NA	1.320805678	PF00847	AP2 domain	IPR001471	AP2/ERF domain	Zm00001d051355;	NA	NA	ERF034 Ethylene-responsive transcription factor ERF034 (Arabidopsis thaliana OX=3702)
Zm00001eb186770	NA	NA	NA	1.378148926	NA	PF03514	GRAS domain family	IPR005202	Transcription factor GRAS	Zm00001d051387;	NA	NA	SCL6 Scarecrow-like protein 6 (Arabidopsis thaliana OX=3702)
Zm00001eb186970	NA	NA	NA	1.156180286	NA	PF00924	Mechanosensitive ion channel	IPR006685	Mechanosensitive ion channel MscS	Zm00001d051415;	NA	NA	MSL8 Mechanosensitive ion channel protein 8 (Arabidopsis thaliana OX=3702)
Zm00001eb187000	NA	NA	NA	1.654419995	NA	PF00657	GDSL-like Lipase/Acylhydrolase	IPR001087	GDSL lipase/esterase	Zm00001d051419;	NA	NA	NA
Zm00001eb187170	NA	NA	NA	1.081654127	NA	PF13639	Ring finger domain	IPR001841	Zinc finger; RING-type	Zm00001d051448;	NA	NA	ATL67 RING-H2 finger protein ATL67 (Arabidopsis thaliana OX=3702)
Zm00001eb187310	NA	2.542788153	NA	NA	1.7043731	PF03514	GRAS domain family	IPR005202	Transcription factor GRAS	Zm00001d051461;	NA	NA	SCL8 Scarecrow-like protein 8 (Arabidopsis thaliana OX=3702)
Zm00001eb187340	NA	NA	1.57384189	NA	NA	PF13639	Ring finger domain	IPR001841	Zinc finger; RING-type	Zm00001d051468;	NA	NA	SPCC4G3.12c Uncharacterized RING finger protein C4G3.12c (Schizosaccharomyces pombe (strain 972 / ATCC 24843) OX=284812)
Zm00001eb187410	NA	-1.82295628	-1.792579082	NA	-1.394427781	NA	NA	NA	NA	Zm00001d051475;	NA	NA	Protein of unknown function
Zm00001eb187430	NA	NA	NA	-1.453884923	NA	PF15511	Centromere kinetochore component CENP-T histone fold	IPR035425	CENP-T/Histone H4; histone fold	Zm00001d051478;	NA	NA	NA
Zm00001eb187760	NA	NA	2.398730916	NA	NA	PF00664	ABC transporter transmembrane region	IPR011527	ABC transporter type 1; transmembrane domain	Zm00001d051514;	NA	NA	ABCB2 ABC transporter B family member 2 (Arabidopsis thaliana OX=3702)
Zm00001eb187910	NA	NA	NA	1.889833187	NA	PF13193	AMP-binding enzyme C-terminal domain	IPR025110	AMP-binding enzyme; C-terminal domain	Zm00001d051529;	NA	NA	4CL2 Probable 4-coumarate--CoA ligase 2 (Oryza sativa subsp. japonica OX=39947)
Zm00001eb188070	NA	NA	NA	1.054525488	NA	PF00025	ADP-ribosylation factor family	IPR006689	Small GTPase superfamily; ARF/SAR type	Zm00001d051546;	NA	NA	NA
Zm00001eb188190	NA	NA	NA	-1.402786466	NA	PF00069	Protein kinase domain	IPR000719	Protein kinase domain	Zm00001d000169;	NA	NA	NA
Zm00001eb188830	NA	NA	-1.521017253	NA	NA	NA	NA	NA	NA	Zm00001d051617;	NA	NA	NA
Zm00001eb188890	NA	-1.06809384	-1.253571285	-1.339608104	-1.039428898	PF00076	RNA recognition motif. (a.k.a. RRM; RBD; or RNP domain)	IPR000504	RNA recognition motif domain	Zm00001d051627;	NA	NA	ARP1 Probable RNA-binding protein ARP1 (Arabidopsis thaliana OX=3702)
Zm00001eb188980	NA	NA	1.383451246	NA	NA	NA	NA	NA	NA	Zm00001d051635;	NA	NA	Protein of unknown function
Zm00001eb188990	NA	NA	NA	-1.055449733	NA	PF00487	Fatty acid desaturase	IPR005804	Fatty acid desaturase domain	Zm00001d051636;	NA	NA	DES2 Fatty acid desaturase DES2 (Sorghum bicolor OX=4558)
Zm00001eb189180	NA	1.62212386	2.341982818	1.193990501	1.552619394	NA	NA	NA	NA	Zm00001d051672;Zm00001d051674;	NA	NA	NA
Zm00001eb189260	NA	NA	NA	-1.191537	NA	PF01198	Ribosomal protein L31e	IPR000054	Ribosomal protein L31e	Zm00001d051662;	NA	NA	RPL31 60S ribosomal protein L31 (Perilla frutescens OX=48386)
Zm00001eb189300	NA	2.620665152	NA	NA	2.442104749	NA	NA	NA	NA	Zm00001d051658;Zm00001d051659;	NA	NA	Protein of unknown function
Zm00001eb189370	NA	NA	NA	NA	3.58690428	NA	NA	NA	NA	Zm00001d051653;	NA	NA	NA
Zm00001eb189410	NA	-1.629286474	NA	NA	NA	PF00612	IQ calmodulin-binding motif	IPR000048	IQ motif; EF-hand binding site	Zm00001d051689;	NA	NA	BAG5 BAG family molecular chaperone regulator 5
Zm00001eb189420	NA	1.006596626	NA	NA	NA	NA	NA	NA	NA	Zm00001d051690;	NA	NA	At3g20280 PHD finger protein At3g20280 (Arabidopsis thaliana OX=3702)
Zm00001eb189420	NA	1.006596626	NA	NA	NA	NA	NA	NA	NA	Zm00001d051690;	NA	NA	IBR5 Protein-tyrosine-phosphatase IBR5 (Arabidopsis thaliana OX=3702)
Zm00001eb189430	NA	3.893490237	5.963031908	NA	3.062592626	PF04720	PDDEXK-like family of unknown function	IPR006502	Protein of unknown function PDDEXK-like	Zm00001d051691;	NA	NA	Protein of unknown function
Zm00001eb189500	NA	NA	2.088973249	NA	1.24864059	PF02469	Fasciclin domain	IPR000782	FAS1 domain	Zm00001d051699;	NA	NA	FLA2 Fasciclin-like arabinogalactan protein 2 (Arabidopsis thaliana OX=3702)
Zm00001eb189850	NA	NA	-1.017070241	NA	NA	PF01343	Peptidase family S49	IPR002142	Peptidase S49	Zm00001d051740;	NA	NA	SPPA Serine protease SPPA
Zm00001eb189890	NA	NA	NA	NA	1.966271295	NA	NA	NA	NA	Zm00001d051746;	NA	NA	Calcium sensing receptor
Zm00001eb190060	NA	-2.166104949	NA	NA	NA	PF00092	von Willebrand factor type A domain	IPR002035	von Willebrand factor; type A	Zm00001d051773;	NA	NA	ITIH3 Inter-alpha-trypsin inhibitor heavy chain H3 (Bos taurus OX=9913)
Zm00001eb190060	NA	-2.166104949	NA	NA	NA	PF00092	von Willebrand factor type A domain	IPR002035	von Willebrand factor; type A	Zm00001d051773;	NA	NA	WAV3 E3 ubiquitin-protein ligase WAV3 (Arabidopsis thaliana OX=3702)
Zm00001eb190140	NA	NA	-1.882066604	NA	-1.626551648	PF14009	Domain of unknown function (DUF4228)	IPR025322	Protein of unknown function DUF4228; plant	Zm00001d000380;	NA	NA	At1g66480 Uncharacterized protein At1g66480 (Arabidopsis thaliana OX=3702)
Zm00001eb190260	NA	NA	NA	-3.401628915	-1.246993149	PF00856	SET domain	IPR001214	SET domain	Zm00001d051796;	NA	NA	SETD3 Actin-histidine N-methyltransferase (Gallus gallus OX=9031)
Zm00001eb190330	NA	NA	-1.584574562	NA	NA	PF05529	Bap31/Bap29 transmembrane region	IPR040463	BAP29/BAP31; transmembrane domain	Zm00001d051803;	NA	NA	NA
Zm00001eb190630	NA	NA	NA	1.221866414	NA	PF00271	Helicase conserved C-terminal domain	IPR001650	Helicase; C-terminal	Zm00001d051840;	NA	NA	NA
Zm00001eb190670	NA	NA	NA	NA	-1.000428855	PF13966	zinc-binding in reverse transcriptase	IPR026960	Reverse transcriptase zinc-binding domain	Zm00001d051842;	NA	NA	NA
Zm00001eb191000	NA	1.722151142	NA	NA	NA	PF00501	AMP-binding enzyme	IPR000873	AMP-dependent synthetase/ligase	Zm00001d051876;Zm00001d051877;	NA	NA	NA
Zm00001eb191180	NA	1.146200749	NA	NA	NA	PF02458	Transferase family	IPR003480	Transferase	Zm00001d051892;	NA	NA	NA
Zm00001eb191380	1.695777045	1.736158838	2.415372834	1.468971315	1.567188305	PF00248	Aldo/keto reductase family	IPR023210	NADP-dependent oxidoreductase domain	Zm00001d051912;	NA	NA	NA
Zm00001eb191440	NA	NA	-2.702304383	NA	-2.050058988	PF14309	Domain of unknown function (DUF4378)	IPR025486	Domain of unknown function DUF4378	Zm00001d051917;	NA	NA	Protein of unknown function
Zm00001eb191480	NA	NA	1.932713466	NA	NA	PF00657	GDSL-like Lipase/Acylhydrolase	IPR001087	GDSL lipase/esterase	Zm00001d051923;	NA	NA	NA
Zm00001eb191530	NA	NA	NA	NA	1.016223941	PF01467	Cytidylyltransferase-like	IPR004821	Cytidyltransferase-like domain	Zm00001d051927;	NA	NA	Os02g0814900 Nicotinamide/nicotinic acid mononucleotide adenylyltransferase (Oryza sativa subsp. japonica OX=39947)
Zm00001eb191540	NA	1.348200923	NA	NA	1.007678809	PF13409	Glutathione S-transferase; N-terminal domain	IPR004045	Glutathione S-transferase; N-terminal	Zm00001d051928;	NA	NA	yqjG Glutathionyl-hydroquinone reductase YqjG (Escherichia coli (strain K12) OX=83333)
Zm00001eb191610	NA	5.054508992	NA	NA	3.251789599	PF01370	NAD dependent epimerase/dehydratase family	IPR001509	NAD-dependent epimerase/dehydratase	Zm00001d051938;	NA	NA	CCR1 Cinnamoyl-CoA reductase 1 (Oryza sativa subsp. japonica OX=39947)
Zm00001eb191730	1.728995825	2.601166728	NA	NA	1.252653723	NA	NA	NA	NA	Zm00001d051952;	NA	NA	NA
Zm00001eb192090	NA	1.030429631	NA	NA	NA	NA	NA	NA	NA	Zm00001d052002;	NA	NA	RID2 18S rRNA (guanine-N(7))-methyltransferase RID2 (Arabidopsis thaliana OX=3702)
Zm00001eb192150	NA	1.710691917	NA	NA	NA	PF00036	EF hand	IPR002048	EF-hand domain	Zm00001d052010;	NA	NA	CNB1 Calcineurin subunit B (Naegleria gruberi OX=5762)
Zm00001eb192200	NA	NA	-2.432808392	-1.896184236	-1.575948516	NA	NA	NA	NA	Zm00001d052015;	NA	NA	NA
Zm00001eb192430	NA	-2.629579784	NA	NA	-1.253972328	PF00010	Helix-loop-helix DNA-binding domain	IPR011598	Myc-type; basic helix-loop-helix (bHLH) domain	Zm00001d052038;Zm00001d052037;	NA	NA	BHLH66 Transcription factor bHLH66 (Arabidopsis thaliana OX=3702)
Zm00001eb192430	NA	-2.629579784	NA	NA	-1.253972328	PF00010	Helix-loop-helix DNA-binding domain	IPR011598	Myc-type; basic helix-loop-helix (bHLH) domain	Zm00001d052038;Zm00001d052037;	NA	NA	BHLH82 Transcription factor bHLH82 (Arabidopsis thaliana OX=3702)
Zm00001eb192680	-1.120451112	-1.693879136	-1.953617505	NA	-1.259025234	PF00982	Glycosyltransferase family 20	IPR001830	Glycosyl transferase; family 20	Zm00001d052060;	2.4.1.15	TPS	TPS5 Alpha
Zm00001eb192680	-1.120451112	-1.693879136	-1.953617505	NA	-1.259025234	PF00982	Glycosyltransferase family 20	IPR001830	Glycosyl transferase; family 20	Zm00001d052060;	2.4.1.15	TPS	TPS6 Alpha
Zm00001eb192680	-1.120451112	-1.693879136	-1.953617505	NA	-1.259025234	PF00982	Glycosyltransferase family 20	IPR001830	Glycosyl transferase; family 20	Zm00001d052060;	3.1.3.12	TPP	TPS5 Alpha
Zm00001eb192680	-1.120451112	-1.693879136	-1.953617505	NA	-1.259025234	PF00982	Glycosyltransferase family 20	IPR001830	Glycosyl transferase; family 20	Zm00001d052060;	3.1.3.12	TPP	TPS6 Alpha
Zm00001eb192910	NA	NA	NA	-1.006071554	NA	PF04455	LOR/SDH bifunctional enzyme conserved region	IPR007545	LOR/SDH bifunctional enzyme; conserved domain	Zm00001d052079;	NA	NA	LKR/SDH Alpha-aminoadipic semialdehyde synthase (Arabidopsis thaliana OX=3702)
Zm00001eb193100	NA	NA	4.140132773	NA	2.222259365	PF02225	PA domain	IPR003137	PA domain	Zm00001d052104;	NA	NA	SBT1.4 Subtilisin-like protease SBT1.4 (Arabidopsis thaliana OX=3702)
Zm00001eb193150	NA	NA	NA	2.157083329	NA	NA	NA	NA	NA		NA	NA	NA
Zm00001eb193260	NA	-1.176473749	NA	NA	NA	PF00085	Thioredoxin	IPR013766	Thioredoxin domain	Zm00001d052122;Zm00001d052123;	NA	NA	NA
Zm00001eb193410	NA	NA	NA	NA	-1.348163842	NA	NA	NA	NA	NA	NA	NA	NA
Zm00001eb193470	NA	NA	NA	1.289462262	NA	PF03568	Peptidase family C50			Zm00001d052143;	NA	NA	ESP1 Separase (Arabidopsis thaliana OX=3702)
Zm00001eb193480	NA	-1.337435082	NA	NA	NA	PF07800	Protein of unknown function (DUF1644)	IPR012866	Protein of unknown function DUF1644	Zm00001d052144;	NA	NA	Protein of unknown function
Zm00001eb193520	NA	-1.342607093	NA	NA	NA	PF02519	Auxin responsive protein	IPR003676	Small auxin-up RNA	Zm00001d052148;	NA	NA	SAUR32 Auxin-responsive protein SAUR32 (Arabidopsis thaliana OX=3702)
Zm00001eb193570	NA	1.563514091	NA	NA	1.073317084	PF13639	Ring finger domain	IPR001841	Zinc finger; RING-type	Zm00001d052154;	NA	NA	RHC1A Probable E3 ubiquitin-protein ligase RHC1A (Arabidopsis thaliana OX=3702)
Zm00001eb193660	NA	3.848044012	NA	NA	NA	PF01077	Nitrite and sulphite reductase 4Fe-4S domain	IPR006067	Nitrite/sulphite reductase 4Fe-4S domain	Zm00001d052165;Zm00001d052164;	NA	NA	NIR Ferredoxin--nitrite reductase
Zm00001eb193690	NA	1.285989884	1.139289036	NA	NA	PF03254	Xyloglucan fucosyltransferase	IPR004938	Xyloglucan fucosyltransferase	Zm00001d052170;	NA	NA	FUT1 Galactoside 2-alpha-L-fucosyltransferase (Arabidopsis thaliana OX=3702)
Zm00001eb193910	NA	-1.1558942	NA	NA	NA	PF02298	Plastocyanin-like domain	IPR003245	Phytocyanin domain	Zm00001d052191;	NA	NA	NA
Zm00001eb193940	NA	NA	NA	1.996121107	NA	PF00011	Hsp20/alpha crystallin family	IPR002068	Alpha crystallin/Hsp20 domain	Zm00001d052194;	NA	NA	HSP24.1 24.1 kDa heat shock protein
Zm00001eb194020	NA	-1.875223202	-2.158776522	NA	-1.729934513	PF04674	Phosphate-induced protein 1 conserved region	IPR006766	Protein EXORDIUM-like	Zm00001d052206;	NA	NA	EXO Protein EXORDIUM (Arabidopsis thaliana OX=3702)
Zm00001eb194060	NA	NA	NA	NA	-1.378284488	PF00201	UDP-glucoronosyl and UDP-glucosyl transferase	IPR002213	UDP-glucuronosyl/UDP-glucosyltransferase	Zm00001d052209;	NA	NA	NA
Zm00001eb194070	NA	-2.340085075	-1.764446489	-3.010018163	-2.090311933	PF00201	UDP-glucoronosyl and UDP-glucosyl transferase	IPR002213	UDP-glucuronosyl/UDP-glucosyltransferase	Zm00001d052210;	NA	NA	NA
Zm00001eb194190	NA	-1.220927909	-1.005800294	-1.140255901	NA	PF01477	PLAT/LH2 domain	IPR001024	PLAT/LH2 domain	Zm00001d052224;	NA	NA	NA
Zm00001eb194380	NA	NA	NA	NA	1.695403167	PF06046	Exocyst complex component Sec6	IPR010326	Exocyst complex component EXOC3/Sec6	Zm00001d052245;	NA	NA	SEC6 Exocyst complex component SEC6 (Arabidopsis thaliana OX=3702)
Zm00001eb194570	NA	NA	-1.000792142	-2.333693439	NA	NA	NA	NA	NA	Zm00001d052264;	NA	NA	NA
Zm00001eb194600	NA	1.391361856	NA	NA	NA	PF09811	Essential protein Yae1; N terminal	IPR019191	Essential protein Yae1; N-terminal		NA	NA	NA
Zm00001eb194620	NA	NA	1.553050452	NA	NA	PF13639	Ring finger domain	IPR001841	Zinc finger; RING-type	Zm00001d052268;	NA	NA	ATL24 NEP1-interacting protein-like 2 (Arabidopsis thaliana OX=3702)
Zm00001eb194940	NA	NA	NA	1.080293433	NA	PF00076	RNA recognition motif. (a.k.a. RRM; RBD; or RNP domain)	IPR000504	RNA recognition motif domain	Zm00001d052307;	NA	NA	NA
Zm00001eb195100	NA	3.83948541	NA	NA	2.233008887	PF07732	Multicopper oxidase	IPR011707	Multicopper oxidase; type 3	Zm00001d052324;	NA	NA	LAC23 Laccase-23 (Oryza sativa subsp. japonica OX=39947)
Zm00001eb195230	NA	NA	NA	-1.836069147	NA	PF03822	NAF domain	IPR004041	NAF domain	Zm00001d052340;	NA	NA	CIPK14 CBL-interacting protein kinase 14 (Oryza sativa subsp. japonica OX=39947)
Zm00001eb195390	NA	NA	1.176638092	NA	NA	PF02225	PA domain	IPR003137	PA domain	Zm00001d052354;	NA	NA	VSR1 Vacuolar-sorting receptor 1 (Arabidopsis thaliana OX=3702)
Zm00001eb195460	NA	NA	3.39434543	NA	NA	PF12697	Alpha/beta hydrolase family	IPR000073	Alpha/beta hydrolase fold-1	Zm00001d052362;Zm00001d052363;Zm00001d052364;	NA	NA	MES17 Methylesterase 17 (Arabidopsis thaliana OX=3702)
Zm00001eb195600	NA	NA	1.053759867	NA	NA	PF07714	Protein tyrosine kinase	IPR001245	Serine-threonine/tyrosine-protein kinase; catalytic domain	Zm00001d052376;	NA	NA	PBL8 Probable serine/threonine-protein kinase PBL8 (Arabidopsis thaliana OX=3702)
Zm00001eb195700	NA	NA	NA	-1.600160784	NA	PF00076	RNA recognition motif. (a.k.a. RRM; RBD; or RNP domain)	IPR000504	RNA recognition motif domain	Zm00001d052385;	NA	NA	NA
Zm00001eb195920	NA	2.289195304	1.534538551	NA	1.249953762	PF00847	AP2 domain	IPR001471	AP2/ERF domain	Zm00001d052405;	NA	NA	NA
Zm00001eb195990	NA	NA	-1.935728631	NA	NA	NA	NA	NA	NA	NA	NA	NA	NA
Zm00001eb196020	NA	NA	NA	NA	-2.971801803	PF13499	EF-hand domain pair	IPR002048	EF-hand domain	Zm00001d052415;	NA	NA	CML2 Putative calmodulin-like protein 2 (Oryza sativa subsp. japonica OX=39947)
Zm00001eb196030	NA	-1.166544823	NA	-1.052586589	NA	PF00069	Protein kinase domain	IPR000719	Protein kinase domain	Zm00001d052416;	NA	NA	CIPK32 CBL-interacting protein kinase 32 (Oryza sativa subsp. japonica OX=39947)
Zm00001eb196180	NA	1.649540669	NA	NA	NA	PF07690	Major Facilitator Superfamily	IPR011701	Major facilitator superfamily	Zm00001d052435;	NA	NA	ZIFL1 Protein ZINC INDUCED FACILITATOR-LIKE 1 (Arabidopsis thaliana OX=3702)
Zm00001eb196320	NA	NA	NA	NA	-1.142175098	PF00300	Histidine phosphatase superfamily (branch 1)	IPR013078	Histidine phosphatase superfamily; clade-1	Zm00001d052450;	NA	NA	NA
Zm00001eb196360	NA	-1.04068183	-1.353815312	NA	NA	PF00076	RNA recognition motif. (a.k.a. RRM; RBD; or RNP domain)	IPR000504	RNA recognition motif domain	Zm00001d052453;	NA	NA	LIF2 Heterogeneous nuclear ribonucleoprotein Q (Arabidopsis thaliana OX=3702)
Zm00001eb196390	NA	1.185354144	NA	NA	NA	PF13405	EF-hand domain	IPR002048	EF-hand domain	Zm00001d052458;	NA	NA	CML49 Probable calcium-binding protein CML49 (Arabidopsis thaliana OX=3702)
Zm00001eb196530	NA	-1.059357102	NA	NA	NA	PF00067	Cytochrome P450	IPR001128	Cytochrome P450	Zm00001d052475;	NA	NA	NA
Zm00001eb196640	NA	NA	1.286797718	NA	NA	PF12481	Aluminium induced protein	IPR024286	Domain of unknown function DUF3700	Zm00001d052493;	NA	NA	TSJT1 Stem-specific protein TSJT1 (Nicotiana tabacum OX=4097)
Zm00001eb196880	NA	NA	NA	-1.021444893	-1.090963294	PF00300	Histidine phosphatase superfamily (branch 1)	IPR013078	Histidine phosphatase superfamily; clade-1	Zm00001d052519;	NA	NA	2-carboxy-D-arabinitol-1-phosphatase (Triticum aestivum OX=4565)
Zm00001eb197050	NA	NA	NA	NA	2.59348452	PF03822	NAF domain	IPR004041	NAF domain	Zm00001d052544;	NA	NA	CIPK15 CBL-interacting protein kinase 15 (Oryza sativa subsp. japonica OX=39947)
Zm00001eb197160	NA	NA	-2.556350201	NA	-1.035469495	PF00170	bZIP transcription factor	IPR004827	Basic-leucine zipper domain	Zm00001d052562;	NA	NA	Protein of unknown function
Zm00001eb197160	NA	NA	-2.556350201	NA	-1.035469495	PF00170	bZIP transcription factor	IPR004827	Basic-leucine zipper domain	Zm00001d052562;	NA	NA	BZIP16 bZIP transcription factor 16 (Arabidopsis thaliana OX=3702)
Zm00001eb197630	NA	1.035640491	NA	NA	NA	PF02934	GatB/GatE catalytic domain	IPR006075	Aspartyl/Glutamyl-tRNA(Gln) amidotransferase; subunit B/E; catalytic	Zm00001d052622;	NA	NA	GATB Glutamyl-tRNA(Gln) amidotransferase subunit B
Zm00001eb197690	NA	NA	NA	NA	1.461860723	PF05637	galactosyl transferase GMA12/MNN10 family	IPR008630	Glycosyltransferase 34	Zm00001d052627;	NA	NA	GT6 Probable glycosyltransferase 6 (Oryza sativa subsp. indica OX=39946)
Zm00001eb197710	NA	NA	NA	NA	1.417140444	NA	NA	NA	NA	Zm00001d052630;	NA	NA	At3g49140 Uncharacterized protein At3g49140 (Arabidopsis thaliana OX=3702)
Zm00001eb197900	NA	NA	-2.239333892	NA	NA	PF00190	Cupin	IPR006045	Cupin 1	Zm00001d052654;	NA	NA	NA
Zm00001eb197960	NA	-1.253590297	NA	NA	NA	PF00168	C2 domain	IPR000008	C2 domain	Zm00001d052662;	NA	NA	SRC2 Protein SRC2 homolog (Arabidopsis thaliana OX=3702)
Zm00001eb198080	NA	NA	3.508594753	NA	NA	PF02797	Chalcone and stilbene synthases; C-terminal domain	IPR012328	Chalcone/stilbene synthase; C-terminal	Zm00001d052676;	NA	NA	NA
Zm00001eb198410	NA	NA	NA	NA	-2.551272695	PF07716	Basic region leucine zipper	IPR004827	Basic-leucine zipper domain	Zm00001d052717;	NA	NA	RF2a Transcription factor RF2a (Oryza sativa subsp. japonica OX=39947)
Zm00001eb198690	NA	NA	1.066273383	NA	NA	PF04515	Plasma-membrane choline transporter	IPR007603	Choline transporter-like	Zm00001d052748;	NA	NA	CHER1 Choline transporter protein 1 (Arabidopsis thaliana OX=3702)
Zm00001eb198770	NA	-1.240903269	NA	NA	-1.046924897	PF14368	Probable lipid transfer	IPR016140	Bifunctional inhibitor/plant lipid transfer protein/seed storage helical domain	Zm00001d052759;	NA	NA	LTP-2 Non-specific lipid-transfer protein 2 (Oryza sativa subsp. indica OX=39946)
Zm00001eb198910	NA	2.123208268	NA	NA	NA	PF03168	Late embryogenesis abundant protein	IPR004864	Late embryogenesis abundant protein; LEA_2 subgroup	Zm00001d052776;	NA	NA	NA
Zm00001eb199240	NA	NA	NA	NA	1.624105563	PF12146	Serine aminopeptidase; S33	IPR022742	Serine aminopeptidase; S33	Zm00001d052810;	NA	NA	abhd17c Alpha/beta hydrolase domain-containing protein 17C (Xenopus laevis OX=8355)
Zm00001eb199410	NA	2.791968973	NA	NA	1.007527582	PF00651	BTB/POZ domain	IPR000210	BTB/POZ domain	Zm00001d052837;	NA	NA	At1g55760 BTB/POZ domain-containing protein At1g55760 (Arabidopsis thaliana OX=3702)
Zm00001eb199430	NA	NA	NA	-1.49930026	NA	PF00808	Histone-like transcription factor (CBF/NF-Y) and archaeal histone	IPR003958	Transcription factor CBF/NF-Y/archaeal histone domain	Zm00001d052838;	NA	NA	NFYC6 Nuclear transcription factor Y subunit C-6 (Oryza sativa subsp. japonica OX=39947)
Zm00001eb199720	-3.38170914	-3.764973382	-2.787060721	-1.749870837	-2.696295957	NA	NA	NA	NA		NA	NA	NA
Zm00001eb200000	NA	4.026232294	NA	NA	2.488182615	NA	NA	NA	NA	Zm00001d052910;	NA	NA	Protein of unknown function
Zm00001eb200060	NA	NA	NA	-1.766518111	NA	PF10497	Zinc-finger domain of monoamine-oxidase A repressor R1	IPR018866	Zinc-finger domain of monoamine-oxidase A repressor R1	Zm00001d052918;	NA	NA	CDCA7L Cell division cycle-associated 7-like protein (Homo sapiens OX=9606)
Zm00001eb200180	NA	NA	-2.182385496	NA	NA	PF13621	Cupin-like domain	IPR041667	Cupin-like domain 8	Zm00001d052933;Zm00001d052934;	NA	NA	At5g06550 F-box protein At5g06550 (Arabidopsis thaliana OX=3702)
Zm00001eb200380	NA	2.007206962	NA	NA	NA	PF04578	Protein of unknown function; DUF594	IPR007658	Protein of unknown function DUF594	Zm00001d052946;	NA	NA	Protein of unknown function
Zm00001eb200430	NA	NA	1.204298183	1.164551503	NA	PF02298	Plastocyanin-like domain	IPR003245	Phytocyanin domain	Zm00001d052950;	NA	NA	At5g15350 Lamin-like protein (Arabidopsis thaliana OX=3702)
Zm00001eb200650	NA	-2.93284079	-1.760427362	-3.061242111	-2.090294627	PF14383	DUF761-associated sequence motif	IPR032795	DUF3741-associated sequence motif	Zm00001d052981;	NA	NA	Protein of unknown function
Zm00001eb200740	NA	1.509883052	NA	NA	NA	PF00931	NB-ARC domain	IPR002182	NB-ARC	Zm00001d052992;	NA	NA	PIKS-2 Disease resistance protein Piks-2 (Oryza sativa subsp. japonica OX=39947)
Zm00001eb201090	NA	NA	NA	1.471248962	NA	NA	NA	NA	NA	Zm00001d053042;	NA	NA	NA
Zm00001eb201180	NA	NA	NA	NA	-1.940060829	NA	NA	NA	NA		NA	NA	NA
Zm00001eb201620	NA	-2.104432099	NA	-1.821632188	-1.487242458	NA	NA	NA	NA		NA	NA	NA
Zm00001eb201700	NA	-3.671323128	NA	NA	-1.945378204	NA	NA	NA	NA		NA	NA	NA
Zm00001eb201800	NA	NA	-2.323326232	-1.626210939	-1.351265264	NA	NA	NA	NA	Zm00001d053108;	NA	NA	NA
Zm00001eb201820	NA	NA	NA	NA	-1.724745429	NA	NA	NA	NA	Zm00001d053112;	NA	NA	Protein of unknown function
Zm00001eb201830	NA	-1.596189406	-1.861616332	-1.928586197	-1.260335217	NA	NA	NA	NA	Zm00001d053113;	NA	NA	Protein of unknown function
Zm00001eb201840	NA	-2.222887574	NA	-2.681220751	-1.700947832	NA	NA	NA	NA	Zm00001d053114;	NA	NA	Protein of unknown function
Zm00001eb201930	NA	NA	NA	NA	1.895027417	PF00249	Myb-like DNA-binding domain	IPR001005	SANT/Myb domain	Zm00001d053124;	NA	NA	MYB60 Transcription factor MYB60 (Vitis vinifera OX=29760)
Zm00001eb201940	NA	NA	1.924799368	NA	NA	PF00501	AMP-binding enzyme	IPR000873	AMP-dependent synthetase/ligase	Zm00001d053127;	NA	NA	LACS2 Long chain acyl-CoA synthetase 2 (Arabidopsis thaliana OX=3702)
Zm00001eb202040	NA	NA	NA	NA	-1.223231141	PF01764	Lipase (class 3)	IPR002921	Fungal lipase-like domain	Zm00001d053138;	NA	NA	NA
Zm00001eb202080	NA	-1.27220677	NA	NA	NA	PF01490	Transmembrane amino acid transporter protein	IPR013057	Amino acid transporter; transmembrane domain	Zm00001d053143;	NA	NA	AAP2 Amino acid permease 2 (Arabidopsis thaliana OX=3702)
Zm00001eb202140	NA	NA	2.309974214	1.15092205	NA	PF05920	Homeobox KN domain	IPR008422	Homeobox KN domain	Zm00001d053151;	NA	NA	BLH1 BEL1-like homeodomain protein 1 (Arabidopsis thaliana OX=3702)
Zm00001eb202220	NA	NA	NA	-1.349909033	NA	PF00069	Protein kinase domain	IPR000719	Protein kinase domain	Zm00001d053158;	NA	NA	WNK6 Probable serine/threonine-protein kinase WNK6 (Oryza sativa subsp. japonica OX=39947)
Zm00001eb202510	NA	NA	NA	NA	-1.603702624	PF13833	EF-hand domain pair			Zm00001d053188;	NA	NA	NA
Zm00001eb202710	NA	-1.929675038	NA	NA	NA	PF00226	DnaJ domain	IPR001623	DnaJ domain	Zm00001d053212;Zm00001d053213;	NA	NA	NA
Zm00001eb202830	NA	1.141754853	1.25210034	NA	NA	PF00550	Phosphopantetheine attachment site	IPR009081	Phosphopantetheine binding ACP domain	Zm00001d053228;	NA	NA	ACL1.3 Acyl carrier protein 3
Zm00001eb202890	NA	NA	3.407517207	NA	NA	PF13639	Ring finger domain	IPR001841	Zinc finger; RING-type	Zm00001d053236;	NA	NA	NIP2 NEP1-interacting protein 2 (Arabidopsis thaliana OX=3702)
Zm00001eb203670	NA	-2.533457325	NA	NA	-1.345094374	NA	NA	NA	NA	Zm00001d053329;Zm00001d053331;	NA	NA	Protein of unknown function
Zm00001eb203810	NA	-1.334896617	NA	-1.486338222	NA	PF12706	Beta-lactamase superfamily domain	IPR001279	Metallo-beta-lactamase	Zm00001d053351;	NA	NA	TRZ1 tRNase Z TRZ1 (Arabidopsis thaliana OX=3702)
Zm00001eb204130	NA	2.601088321	NA	NA	NA	PF02485	Core-2/I-Branching enzyme	IPR003406	Glycosyl transferase; family 14	Zm00001d053393;	NA	NA	BC10 Glycosyltransferase BC10 (Oryza sativa subsp. japonica OX=39947)
Zm00001eb204600	NA	NA	1.152227583	NA	NA	PF00311	Phosphoenolpyruvate carboxylase	IPR021135	Phosphoenolpyruvate carboxylase	Zm00001d053453;	NA	NA	PEPC Phosphoenolpyruvate carboxylase 1 (Sorghum bicolor OX=4558)
Zm00001eb204640	NA	NA	1.081463766	NA	NA	PF14381	Ethylene-responsive protein kinase Le-CTR1			Zm00001d053515;	NA	NA	NA
Zm00001eb204780	NA	NA	NA	NA	-1.476366957	NA	NA	NA	NA	Zm00001d053531;	NA	NA	NA
Zm00001eb204800	NA	-2.134005974	NA	NA	-1.029630316	PF08312	cwf21 domain	IPR013170	mRNA splicing factor Cwf21 domain	Zm00001d053534;	NA	NA	NA
Zm00001eb204830	NA	NA	NA	NA	-1.630617112	PF08312	cwf21 domain	IPR013170	mRNA splicing factor Cwf21 domain	Zm00001d053538;	NA	NA	CWC21 Pre-mRNA-splicing factor CWC21 (Cryptococcus neoformans var. neoformans serotype D (strain JEC21 / ATCC MYA-565) OX=214684)
Zm00001eb204970	NA	NA	-1.103412334	NA	NA	PF14580	Leucine-rich repeat			Zm00001d053555;	NA	NA	At5g19680 Protein phosphatase 1 regulatory inhibitor subunit PPP1R7 homolog (Arabidopsis thaliana OX=3702)
Zm00001eb205090	NA	NA	NA	-1.304964344	-1.047548154	PF00481	Protein phosphatase 2C	IPR001932	PPM-type phosphatase domain	Zm00001d053566;	NA	NA	Os02g0224100 Probable protein phosphatase 2C 12 (Oryza sativa subsp. japonica OX=39947)
Zm00001eb205330	NA	NA	NA	-1.933400113	NA	NA	NA	NA	NA	Zm00001d053600;	NA	NA	NA
Zm00001eb205410	NA	-1.754350319	NA	NA	-1.118477632	PF14990	Domain of unknown function (DUF4516)	IPR027858	Protein of unknown function DUF4516	Zm00001d053608;	NA	NA	NA
Zm00001eb205600	1.4924418	NA	NA	NA	NA	NA	NA	NA	NA	Zm00001d053626;	NA	NA	SPX1 SPX domain-containing protein 1 (Oryza sativa subsp. indica OX=39946)
Zm00001eb205990	NA	NA	1.15999414	1.137455922	NA	PF01428	AN1-like Zinc finger	IPR000058	Zinc finger; AN1-type	Zm00001d053671;	NA	NA	NA
Zm00001eb206260	NA	4.352011127	3.303501314	NA	2.95439969	NA	NA	NA	NA	Zm00001d053699;	NA	NA	NA
Zm00001eb206510	NA	NA	NA	-2.370984062	-1.603671573	PF03030	Inorganic H+ pyrophosphatase	IPR004131	Pyrophosphate-energised proton pump	Zm00001d053727;	NA	NA	Pyrophosphate-energized vacuolar membrane proton pump (Vigna radiata var. radiata OX=3916)
Zm00001eb206510	NA	NA	NA	-2.370984062	-1.603671573	PF03030	Inorganic H+ pyrophosphatase	IPR004131	Pyrophosphate-energised proton pump	Zm00001d053727;	NA	NA	Pyrophosphate-energized vacuolar membrane proton pump (Hordeum vulgare OX=4513)
Zm00001eb206850	NA	NA	2.81967684	NA	1.445997666	NA	NA	NA	NA	NA	NA	NA	NA
Zm00001eb206880	NA	NA	-1.419995016	NA	NA	PF07714	Protein tyrosine kinase	IPR001245	Serine-threonine/tyrosine-protein kinase; catalytic domain	Zm00001d053761;	NA	NA	SRF1 Protein STRUBBELIG-RECEPTOR FAMILY 1 (Arabidopsis thaliana OX=3702)
Zm00001eb207110	NA	NA	-2.698130214	-2.176681245	-1.562016731	PF00304	Gamma-thionin family			Zm00001d053785;	NA	NA	Protein of unknown function
Zm00001eb207450	NA	NA	NA	NA	-1.17376327	PF02362	B3 DNA binding domain	IPR003340	B3 DNA binding domain	Zm00001d053819;	NA	NA	ARF6 Auxin response factor 6 (Oryza sativa subsp. japonica OX=39947)
Zm00001eb207640	NA	2.701103031	NA	NA	1.629057772	PF00141	Peroxidase	IPR002016	Haem peroxidase	Zm00001d053839;	NA	NA	NA
Zm00001eb207660	NA	NA	NA	-1.141577348	NA	PF12609	Wound-induced protein	IPR022251	Protein of unknown function wound-induced	Zm00001d053843;	NA	NA	Protein of unknown function
Zm00001eb207720	NA	1.863807445	1.594956198	NA	1.212221765	PF03398	Regulator of Vps4 activity in the MVB pathway	IPR005061	Vacuolar protein sorting-associated protein Ist1	Zm00001d053851;Zm00001d053852;	NA	NA	NA
Zm00001eb207790	NA	1.177718397	NA	NA	NA	PF16880	N-terminal EH-domain containing protein	IPR031692	EH domain-containing protein; N-terminal	Zm00001d053858;	NA	NA	EHD1 EH domain-containing protein 1 (Arabidopsis thaliana OX=3702)
Zm00001eb208140	NA	NA	1.198102239	NA	NA	PF13249	Squalene-hopene cyclase N-terminal domain	IPR032697	Squalene cyclase; N-terminal	Zm00001d053889;	NA	NA	NA
Zm00001eb208200	NA	NA	NA	NA	-1.897868917	PF00010	Helix-loop-helix DNA-binding domain	IPR011598	Myc-type; basic helix-loop-helix (bHLH) domain	Zm00001d053895;	NA	NA	TDR Transcription factor TDR (Oryza sativa subsp. japonica OX=39947)
Zm00001eb208230	NA	NA	NA	-1.434854692	NA	PF00071	Ras family	IPR001806	Small GTPase	Zm00001d053899;	NA	NA	RAC6 Rac-like GTP-binding protein 6 (Oryza sativa subsp. japonica OX=39947)
Zm00001eb208230	NA	NA	NA	-1.434854692	NA	PF00071	Ras family	IPR001806	Small GTPase	Zm00001d053899;	NA	NA	RAC5 Rac-like GTP-binding protein 5 (Oryza sativa subsp. japonica OX=39947)
Zm00001eb208420	NA	-1.036085171	NA	NA	NA	PF06487	Sin3 associated polypeptide p18 (SAP18)	IPR010516	Sin3 associated polypeptide p18	Zm00001d053919;	NA	NA	Protein of unknown function
Zm00001eb208480	NA	2.138819953	NA	NA	NA	PF13833	EF-hand domain pair			Zm00001d053926;	NA	NA	NA
Zm00001eb208690	NA	1.906809871	NA	1.419572632	1.262741656	PF01027	Inhibitor of apoptosis-promoting Bax1	IPR006214	Bax inhibitor 1-related	Zm00001d053952;	NA	NA	BI1 Bax inhibitor 1 (Oryza sativa subsp. japonica OX=39947)
Zm00001eb209140	NA	NA	NA	2.058315397	1.017470907	PF07816	Protein of unknown function (DUF1645)	IPR012442	Protein of unknown function DUF1645; plant	Zm00001d053995;	NA	NA	Protein of unknown function
Zm00001eb209150	NA	1.155615126	NA	NA	NA	PF04535	Domain of unknown function (DUF588)	IPR006702	Casparian strip membrane protein domain	Zm00001d053996;	NA	NA	Sb04g002820 CASP-like protein 4A1 (Sorghum bicolor OX=4558)
Zm00001eb209160	NA	NA	-1.56668714	NA	NA	PF00069	Protein kinase domain	IPR000719	Protein kinase domain	Zm00001d053997;Zm00001d053998;	NA	NA	MPK13 Mitogen-activated protein kinase 13 (Oryza sativa subsp. japonica OX=39947)
Zm00001eb209160	NA	NA	-1.56668714	NA	NA	PF00069	Protein kinase domain	IPR000719	Protein kinase domain	Zm00001d053997;Zm00001d053998;	NA	NA	WEE1 Wee1-like protein kinase (Oryza sativa subsp. japonica OX=39947)
Zm00001eb209300	NA	NA	NA	NA	1.22234358	NA	NA	NA	NA	Zm00001d054010;	NA	NA	NA
Zm00001eb209460	NA	NA	NA	NA	-1.713933837	NA	NA	NA	NA	Zm00001d054037;	NA	NA	At5g27450 Mevalonate kinase (Arabidopsis thaliana OX=3702)
Zm00001eb209760	NA	NA	NA	NA	1.045549727	PF00067	Cytochrome P450	IPR001128	Cytochrome P450	Zm00001d054067;	NA	NA	CYP74B2 Linolenate hydroperoxide lyase
Zm00001eb209820	NA	NA	NA	NA	-1.728206151	NA	NA	NA	NA	Zm00001d054074;	NA	NA	NA
Zm00001eb210000	NA	NA	NA	-3.218371489	-1.922558277	PF00581	Rhodanese-like domain	IPR001763	Rhodanese-like domain	Zm00001d054093;	NA	NA	NA
Zm00001eb210290	NA	NA	NA	NA	1.299782053	NA	NA	NA	NA	Zm00001d012801;Zm00001d014714;	NA	NA	Protein of unknown function
Zm00001eb210540	NA	NA	1.939596012	NA	1.086078968	PF14622	Ribonuclease-III-like	IPR000999	Ribonuclease III domain	Zm00001d012824;	NA	NA	NFD2 Protein NUCLEAR FUSION DEFECTIVE 2 (Arabidopsis thaliana OX=3702)
Zm00001eb210980	NA	NA	NA	-1.345328742	NA	PF00069	Protein kinase domain	IPR000719	Protein kinase domain	Zm00001d012869;	NA	NA	NA
Zm00001eb211040	NA	NA	2.124712236	NA	1.352726913	PF00069	Protein kinase domain	IPR000719	Protein kinase domain	Zm00001d012882;	NA	NA	RBK1 Receptor-like cytosolic serine/threonine-protein kinase RBK1 (Arabidopsis thaliana OX=3702)
Zm00001eb211040	NA	NA	2.124712236	NA	1.352726913	PF00069	Protein kinase domain	IPR000719	Protein kinase domain	Zm00001d012882;	NA	NA	RBK2 Receptor-like cytosolic serine/threonine-protein kinase RBK2 (Arabidopsis thaliana OX=3702)
Zm00001eb211050	NA	1.665463691	NA	1.961757291	1.3296273	PF01554	MatE	IPR002528	Multi antimicrobial extrusion protein	Zm00001d012883;	NA	NA	DTX54 Protein DETOXIFICATION 54 (Arabidopsis thaliana OX=3702)
Zm00001eb211190	-1.167496333	-1.609578941	NA	NA	-1.048618672	PF14309	Domain of unknown function (DUF4378)	IPR025486	Domain of unknown function DUF4378	Zm00001d012895;	NA	NA	Protein of unknown function
Zm00001eb211200	NA	-1.482544066	-1.446036548	NA	-1.166144406	PF05623	Protein of unknown function (DUF789)	IPR008507	Protein of unknown function DUF789	Zm00001d012896;	NA	NA	NA
Zm00001eb211220	NA	NA	NA	NA	-1.320299881	PF01764	Lipase (class 3)	IPR002921	Fungal lipase-like domain	Zm00001d012898;	NA	NA	NA
Zm00001eb211290	NA	-1.746161113	NA	NA	NA	PF12697	Alpha/beta hydrolase family	IPR000073	Alpha/beta hydrolase fold-1	Zm00001d012907;	NA	NA	NA
Zm00001eb211360	NA	NA	-3.59355424	-2.579274332	-2.127489014	PF07983	X8 domain	IPR012946	X8 domain	Zm00001d012917;	NA	NA	PDCB5 PLASMODESMATA CALLOSE-BINDING PROTEIN 5 (Arabidopsis thaliana OX=3702)
Zm00001eb211400	NA	NA	NA	1.020898944	NA	PF00270	DEAD/DEAH box helicase	IPR011545	DEAD/DEAH box helicase domain	Zm00001d012922;	NA	NA	RH3B DEAD-box ATP-dependent RNA helicase 3B
Zm00001eb211640	NA	NA	NA	-2.552332525	-1.280934506	NA	NA	NA	NA	Zm00001d012956;	NA	NA	SMR4 Cyclin-dependent protein kinase inhibitor SMR4 (Arabidopsis thaliana OX=3702)
Zm00001eb211650	NA	NA	NA	-1.319246194	NA	PF01357	Pollen allergen	IPR007117	Expansin; cellulose-binding-like domain	Zm00001d012957;	NA	NA	NA
Zm00001eb211960	NA	NA	NA	-3.582007317	-1.5309692	PF01370	NAD dependent epimerase/dehydratase family	IPR001509	NAD-dependent epimerase/dehydratase	Zm00001d012978;Zm00001d012979;Zm00001d012980;Zm00001d012981;	NA	NA	NA
Zm00001eb212050	NA	NA	NA	NA	-1.488667177	PF00072	Response regulator receiver domain	IPR001789	Signal transduction response regulator; receiver domain	Zm00001d012995;Zm00001d012994;	NA	NA	NA
Zm00001eb212170	NA	1.037058694	1.054221222	NA	NA	PF00025	ADP-ribosylation factor family	IPR006689	Small GTPase superfamily; ARF/SAR type	Zm00001d013007;	NA	NA	ARF1 ADP-ribosylation factor (Zea mays OX=4577)
Zm00001eb212390	NA	NA	NA	-1.452213414	NA	NA	NA	NA	NA	Zm00001d013026;	NA	NA	NA
Zm00001eb212460	NA	NA	-1.389020786	NA	NA	PF02341	RbcX protein	IPR003435	Chaperonin-like RbcX	Zm00001d013033;	NA	NA	NA
Zm00001eb212480	NA	-1.588030081	NA	NA	NA	PF08498	Sterol methyltransferase C-terminal	IPR013705	Sterol methyltransferase C-terminal	Zm00001d013035;	NA	NA	Smt1-1 Cycloartenol-C-24-methyltransferase 1 (Oryza sativa subsp. japonica OX=39947)
Zm00001eb212510	NA	NA	NA	NA	1.337482887	PF02298	Plastocyanin-like domain	IPR003245	Phytocyanin domain	Zm00001d013038;	NA	NA	Mavicyanin (Cucurbita pepo OX=3663)
Zm00001eb212580	NA	NA	NA	-1.045418793	NA	PF00085	Thioredoxin	IPR013766	Thioredoxin domain	Zm00001d013043;	NA	NA	APRL5 5'-adenylylsulfate reductase-like 5 (Oryza sativa subsp. japonica OX=39947)
Zm00001eb212670	NA	-1.325363681	-1.472406968	-1.556395407	-1.103790987	PF13640	2OG-Fe(II) oxygenase superfamily	IPR005123	Oxoglutarate/iron-dependent dioxygenase	Zm00001d013053;	NA	NA	P4H7 Probable prolyl 4-hydroxylase 7 (Arabidopsis thaliana OX=3702)
Zm00001eb213010	NA	4.52909548	NA	NA	1.587548125	PF08263	Leucine rich repeat N-terminal domain	IPR013210	Leucine-rich repeat-containing N-terminal; plant-type	Zm00001d013080;	NA	NA	LRX6 Leucine-rich repeat extensin-like protein 6 (Arabidopsis thaliana OX=3702)
Zm00001eb213020	NA	NA	NA	NA	1.413040596	PF01535	PPR repeat	IPR002885	Pentatricopeptide repeat	Zm00001d013081;	NA	NA	PCMP-H26 Pentatricopeptide repeat-containing protein At2g02980
Zm00001eb213060	NA	NA	-1.086660487	NA	NA	PF03159	XRN 5'-3' exonuclease N-terminus	IPR004859	Putative 5-3 exonuclease	Zm00001d013083;	NA	NA	XRN4 5'-3' exoribonuclease 4 (Arabidopsis thaliana OX=3702)
Zm00001eb213140	NA	NA	NA	-1.168561311	NA	PF00179	Ubiquitin-conjugating enzyme	IPR000608	Ubiquitin-conjugating enzyme E2	Zm00001d013092;	NA	NA	NA
Zm00001eb213260	NA	NA	1.113902254	NA	NA	PF02469	Fasciclin domain	IPR000782	FAS1 domain	Zm00001d013108;	NA	NA	FLA16 Fasciclin-like arabinogalactan protein 16 (Arabidopsis thaliana OX=3702)
Zm00001eb213570	NA	-1.650067684	-1.321011301	NA	NA	PF06026	Ribose 5-phosphate isomerase A (phosphoriboisomerase A)	IPR004788	Ribose 5-phosphate isomerase; type A	Zm00001d013135;	NA	NA	RPI4 Probable ribose-5-phosphate isomerase 4
Zm00001eb213770	NA	NA	-1.064877432	NA	NA	PF08263	Leucine rich repeat N-terminal domain	IPR013210	Leucine-rich repeat-containing N-terminal; plant-type	Zm00001d013162;	NA	NA	BAM1 Leucine-rich repeat receptor-like serine/threonine-protein kinase BAM1 (Arabidopsis thaliana OX=3702)
Zm00001eb213890	-1.210945482	NA	NA	NA	NA	NA	NA	NA	NA	Zm00001d013173;	NA	NA	PP2A10 Protein PHLOEM PROTEIN 2-LIKE A10 (Arabidopsis thaliana OX=3702)
Zm00001eb213900	NA	NA	NA	NA	-1.031862424	NA	NA	NA	NA	Zm00001d013175;	NA	NA	Protein of unknown function
Zm00001eb213970	NA	-1.163872244	NA	-1.177363554	NA	PF03000	NPH3 family	IPR027356	NPH3 domain	Zm00001d013183;Zm00001d013182;	NA	NA	NA
Zm00001eb214190	NA	-1.097379774	-1.438688175	NA	-1.067984452	PF00249	Myb-like DNA-binding domain	IPR001005	SANT/Myb domain	Zm00001d013202;	NA	NA	NA
Zm00001eb214200	NA	NA	NA	NA	-2.155396769	NA	NA	NA	NA	Zm00001d013202;	NA	NA	EFM Myb family transcription factor EFM (Arabidopsis thaliana OX=3702)
Zm00001eb214270	NA	NA	NA	NA	-1.479579508	PF05057	Putative serine esterase (DUF676)	IPR007751	Domain of unknown function DUF676; lipase-like	Zm00001d013214;Zm00001d013213;	NA	NA	Protein of unknown function
Zm00001eb214390	NA	NA	NA	NA	1.261557534	PF00067	Cytochrome P450	IPR001128	Cytochrome P450	Zm00001d013225;Zm00001d013229;Zm00001d013226;Zm00001d013228;	NA	NA	NA
Zm00001eb214400	NA	1.264063627	NA	1.269753588	NA	PF00067	Cytochrome P450	IPR001128	Cytochrome P450	Zm00001d013225;Zm00001d013229;Zm00001d013226;Zm00001d013228;	NA	NA	NA
Zm00001eb214410	NA	NA	NA	NA	-1.098864619	PF00067	Cytochrome P450	IPR001128	Cytochrome P450	Zm00001d013230;	NA	NA	MOR1 Protein MOR1 (Oryza sativa subsp. japonica OX=39947)
Zm00001eb214410	NA	NA	NA	NA	-1.098864619	PF00067	Cytochrome P450	IPR001128	Cytochrome P450	Zm00001d013230;	NA	NA	CYP81E8 Cytochrome P450 81E8 (Medicago truncatula OX=3880)
Zm00001eb214420	NA	NA	NA	NA	-1.007594686	PF00067	Cytochrome P450	IPR001128	Cytochrome P450	Zm00001d013231;	NA	NA	NA
Zm00001eb214540	NA	1.173128306	NA	NA	NA	PF00027	Cyclic nucleotide-binding domain	IPR000595	Cyclic nucleotide-binding domain	Zm00001d013243;	NA	NA	CNGC2 Cyclic nucleotide-gated ion channel 2 (Arabidopsis thaliana OX=3702)
Zm00001eb214580	NA	-1.331720849	NA	NA	NA	NA	NA	NA	NA	Zm00001d013247;	NA	NA	Protein of unknown function
Zm00001eb214730	NA	NA	NA	1.377868218	NA	PF00173	Cytochrome b5-like Heme/Steroid binding domain	IPR001199	Cytochrome b5-like heme/steroid binding domain	Zm00001d013257;	NA	NA	CB5-A Cytochrome b5 isoform A (Arabidopsis thaliana OX=3702)
Zm00001eb214950	NA	NA	NA	1.416924365	NA	PF02736	Myosin N-terminal SH3-like domain	IPR004009	Myosin; N-terminal; SH3-like	Zm00001d013276;	NA	NA	XI-F Myosin-12 (Arabidopsis thaliana OX=3702)
Zm00001eb215010	NA	1.167529839	NA	NA	NA	NA	NA	NA	NA	Zm00001d013287;	NA	NA	FLZ8 FCS-Like Zinc finger 8 (Arabidopsis thaliana OX=3702)
Zm00001eb215070	NA	NA	1.407022405	NA	NA	NA	NA	NA	NA	Zm00001d013295;	NA	NA	PSA3 Photosystem I assembly factor PSA3
Zm00001eb215080	NA	NA	1.327207179	NA	NA	PF01747	ATP-sulfurylase	IPR024951	Sulphate adenylyltransferase catalytic domain	Zm00001d013296;	NA	NA	APS3 ATP-sulfurylase 3
Zm00001eb215080	NA	NA	1.327207179	NA	NA	PF01747	ATP-sulfurylase	IPR024951	Sulphate adenylyltransferase catalytic domain	Zm00001d013296;	NA	NA	APS1 ATP sulfurylase 1
Zm00001eb215180	NA	1.152697791	1.160962173	1.042615785	NA	PF03208	PRA1 family protein	IPR004895	Prenylated rab acceptor PRA1	Zm00001d013306;	NA	NA	PRA1E PRA1 family protein E (Arabidopsis thaliana OX=3702)
Zm00001eb215900	NA	1.413127795	NA	NA	NA	PF00332	Glycosyl hydrolases family 17	IPR000490	Glycoside hydrolase family 17	Zm00001d013390;	NA	NA	At4g34480 Glucan endo-1
Zm00001eb215900	NA	1.413127795	NA	NA	NA	PF00332	Glycosyl hydrolases family 17	IPR000490	Glycoside hydrolase family 17	Zm00001d013390;	NA	NA	OLE9 Glucan endo-1
Zm00001eb215910	NA	NA	NA	-1.062334343	NA	PF00569	Zinc finger; ZZ type	IPR000433	Zinc finger; ZZ-type	Zm00001d013391;	NA	NA	NA
Zm00001eb216070	NA	2.176077625	NA	NA	1.344920008	PF00022	Actin	IPR004000	Actin family	Zm00001d013410;	NA	NA	NA
Zm00001eb216080	NA	-1.00502111	-1.230817339	NA	NA	PF05542	Protein of unknown function (DUF760)	IPR008479	Protein of unknown function DUF760	Zm00001d013411;	NA	NA	At3g17800 UV-B-induced protein At3g17800
Zm00001eb216220	NA	NA	NA	NA	-1.281871362	NA	NA	NA	NA	Zm00001d013425;	NA	NA	NA
Zm00001eb216230	NA	NA	NA	1.014836682	NA	PF02212	Dynamin GTPase effector domain	IPR003130	Dynamin GTPase effector	Zm00001d013426;	NA	NA	DRP1E Dynamin-related protein 1E (Arabidopsis thaliana OX=3702)
Zm00001eb216230	NA	NA	NA	1.014836682	NA	PF02212	Dynamin GTPase effector domain	IPR003130	Dynamin GTPase effector	Zm00001d013426;	NA	NA	DRP1C Dynamin-related protein 1C (Arabidopsis thaliana OX=3702)
Zm00001eb216280	2.281496765	4.064641691	3.7173804	NA	2.580073938	NA	NA	NA	NA	NA	NA	NA	NA
Zm00001eb216440	NA	1.829156903	NA	NA	1.32381311	NA	NA	NA	NA	Zm00001d013446;	NA	NA	Protein of unknown function
Zm00001eb216540	NA	NA	NA	NA	-1.623504768	PF00254	FKBP-type peptidyl-prolyl cis-trans isomerase	IPR001179	FKBP-type peptidyl-prolyl cis-trans isomerase domain	Zm00001d013455;	NA	NA	FKBP17-2 Peptidyl-prolyl cis-trans isomerase FKBP17-2
Zm00001eb216590	NA	1.06522231	1.562328403	NA	NA	NA	NA	NA	NA	Zm00001d013461;	NA	NA	PLA2-III Phospholipase A2 homolog 3 (Oryza sativa subsp. japonica OX=39947)
Zm00001eb216700	NA	3.641167966	NA	NA	2.113627503	PF05577	Serine carboxypeptidase S28	IPR008758	Peptidase S28	Zm00001d013473;	NA	NA	Protein of unknown function
Zm00001eb216820	NA	NA	NA	NA	-1.595116815	NA	NA	NA	NA	Zm00001d013487;	NA	NA	NA
Zm00001eb216920	NA	NA	NA	-1.128793829	NA	PF03226	Yippee zinc-binding/DNA-binding /Mis18; centromere assembly	IPR004910	Yippee/Mis18/Cereblon	Zm00001d013498;	NA	NA	Protein yippee-like (Solanum tuberosum OX=4113)
Zm00001eb217000	NA	-1.256031756	NA	NA	NA	PF07466	Protein of unknown function (DUF1517)	IPR010903	Protein of unknown function DUF1517	Zm00001d013506;	NA	NA	Protein of unknown function
Zm00001eb217000	NA	-1.256031756	NA	NA	NA	PF07466	Protein of unknown function (DUF1517)	IPR010903	Protein of unknown function DUF1517	Zm00001d013506;	NA	NA	CYP89A2 Cytochrome P450 89A2 (Arabidopsis thaliana OX=3702)
Zm00001eb217010	NA	NA	-1.414968289	NA	NA	PF00012	Hsp70 protein	IPR013126	Heat shock protein 70 family	Zm00001d013507;	NA	NA	HSP70 Stromal 70 kDa heat shock-related protein
Zm00001eb217080	NA	NA	NA	-1.296463852	NA	PF04398	Protein of unknown function; DUF538	IPR007493	Protein of unknown function DUF538	Zm00001d013517;	NA	NA	At5g01610 Uncharacterized protein At5g01610 (Arabidopsis thaliana OX=3702)
Zm00001eb217140	NA	NA	NA	-1.431193258	NA	PF01501	Glycosyl transferase family 8	IPR002495	Glycosyl transferase; family 8	Zm00001d013524;	NA	NA	GAUT1 Polygalacturonate 4-alpha-galacturonosyltransferase (Arabidopsis thaliana OX=3702)
Zm00001eb217190	NA	1.016410506	NA	NA	NA	PF00854	POT family	IPR000109	Proton-dependent oligopeptide transporter family	Zm00001d013529;	NA	NA	NPF2.11 Protein NRT1/ PTR FAMILY 2.11 (Arabidopsis thaliana OX=3702)
Zm00001eb217230	NA	NA	-1.622145039	NA	-1.134993638	PF00111	2Fe-2S iron-sulfur cluster binding domain	IPR001041	2Fe-2S ferredoxin-type iron-sulfur binding domain	Zm00001d013534;	NA	NA	FDC2 Ferredoxin C 2
Zm00001eb217240	NA	NA	NA	NA	1.44742536	PF04982	HPP family	IPR007065	HPP	Zm00001d013536;	NA	NA	Protein of unknown function
Zm00001eb217370	NA	-1.011970807	NA	NA	NA	PF13920	Zinc finger; C3HC4 type (RING finger)			Zm00001d013549;	NA	NA	NA
Zm00001eb217380	NA	1.510504728	NA	NA	NA	PF05678	VQ motif	IPR008889	VQ	Zm00001d013550;	NA	NA	NA
Zm00001eb217560	NA	NA	-1.042146115	NA	NA	PF00076	RNA recognition motif. (a.k.a. RRM; RBD; or RNP domain)	IPR000504	RNA recognition motif domain	Zm00001d013568;	NA	NA	RAB15 Glycine-rich RNA-binding
Zm00001eb217590	NA	NA	NA	-1.413385991	NA	PF13920	Zinc finger; C3HC4 type (RING finger)			Zm00001d013571;	NA	NA	BRG3 Probable BOI-related E3 ubiquitin-protein ligase 3 (Arabidopsis thaliana OX=3702)
Zm00001eb217860	NA	-1.291485552	NA	-1.002877548	NA	PF04570	zinc-finger of the FCS-type; C2-C2	IPR007650	Zf-FLZ domain	Zm00001d013595;	NA	NA	FLZ8 FCS-Like Zinc finger 8 (Arabidopsis thaliana OX=3702)
Zm00001eb217900	NA	NA	1.081113028	NA	NA	PF04926	Poly(A) polymerase predicted RNA binding domain	IPR007010	Poly(A) polymerase; RNA-binding domain	Zm00001d013599;	NA	NA	PAPS4 Nuclear poly(A) polymerase 4 (Arabidopsis thaliana OX=3702)
Zm00001eb217900	NA	NA	1.081113028	NA	NA	PF04926	Poly(A) polymerase predicted RNA binding domain	IPR007010	Poly(A) polymerase; RNA-binding domain	Zm00001d013599;	NA	NA	PAPS1 Nuclear poly(A) polymerase 1 (Arabidopsis thaliana OX=3702)
Zm00001eb217970	NA	NA	NA	NA	1.631598902	PF00314	Thaumatin family	IPR001938	Thaumatin family	Zm00001d013610;	NA	NA	Zlp Zeamatin (Zea mays OX=4577)
Zm00001eb217990	NA	1.824019403	1.276124251	NA	1.120802739	NA	NA	NA	NA	Zm00001d013611;	NA	NA	Protein of unknown function
Zm00001eb218200	NA	NA	NA	1.104001645	NA	PF01029	NusB family	IPR006027	NusB/RsmB/TIM44	Zm00001d013632;	NA	NA	nusB Transcription antitermination protein NusB (Staphylococcus saprophyticus subsp. saprophyticus (strain ATCC 15305 / DSM 20229) OX=342451)
Zm00001eb218300	NA	NA	NA	-1.203751771	NA	PF06645	Microsomal signal peptidase 12 kDa subunit (SPC12)	IPR009542	Microsomal signal peptidase 12kDa subunit	Zm00001d013642;	NA	NA	NA
Zm00001eb219240	NA	NA	NA	-1.154047291	NA	PF04788	Protein of unknown function (DUF620)	IPR006873	Protein of unknown function DUF620	Zm00001d013746;	NA	NA	Protein of unknown function
Zm00001eb219310	NA	NA	-1.068865422	NA	NA	PF08766	DEK C terminal domain	IPR014876	DEK; C-terminal	Zm00001d013757;	NA	NA	NA
Zm00001eb219330	NA	NA	NA	-1.519787657	NA	PF00067	Cytochrome P450	IPR001128	Cytochrome P450	Zm00001d013759;	NA	NA	NA
Zm00001eb219580	NA	NA	-1.107166772	NA	NA	PF07837	Formiminotransferase domain; N-terminal subdomain	IPR012886	Formiminotransferase; N-terminal subdomain	Zm00001d013786;	NA	NA	PTO1242 Glutamate formimidoyltransferase (Picrophilus torridus (strain ATCC 700027 / DSM 9790 / JCM 10055 / NBRC 100828) OX=263820)
Zm00001eb219740	NA	-1.423973283	NA	NA	-1.127282841	PF00249	Myb-like DNA-binding domain	IPR001005	SANT/Myb domain	Zm00001d013801;	NA	NA	MYB65 Transcription factor MYB65 (Arabidopsis thaliana OX=3702)
Zm00001eb219990	NA	NA	NA	NA	-1.008906139	NA	NA	NA	NA	Zm00001d013827;	NA	NA	NA
Zm00001eb220530	NA	NA	NA	-3.154706318	-1.603131049	NA	NA	NA	NA		NA	NA	NA
Zm00001eb220550	NA	1.86760228	2.161277369	NA	1.075780006	NA	NA	NA	NA	Zm00001d013879;	NA	NA	Protein of unknown function
Zm00001eb220590	NA	1.198394013	NA	NA	NA	PF04755	PAP_fibrillin	IPR006843	Plastid lipid-associated protein/fibrillin conserved domain	Zm00001d013885;	NA	NA	PAP10 Probable plastid-lipid-associated protein 10
Zm00001eb220820	NA	NA	NA	NA	-1.743005809	PF13599	Pentapeptide repeats (9 copies)	IPR001646	Pentapeptide repeat	Zm00001d013918;	NA	NA	TL17 Thylakoid lumenal 17.4 kDa protein
Zm00001eb220830	NA	3.633322461	NA	NA	1.761615905	NA	NA	NA	NA	Zm00001d013919;	NA	NA	NA
Zm00001eb220880	NA	NA	-1.05931816	NA	NA	PF00085	Thioredoxin	IPR013766	Thioredoxin domain	Zm00001d013927;	NA	NA	GRXS11 Monothiol glutaredoxin-S11 (Oryza sativa subsp. japonica OX=39947)
Zm00001eb220900	NA	-1.983576898	NA	-2.318077983	-1.30854109	PF00571	CBS domain	IPR000644	CBS domain	Zm00001d013933;	NA	NA	CBSX5 CBS domain-containing protein CBSX5 (Arabidopsis thaliana OX=3702)
Zm00001eb220910	NA	1.855334449	NA	NA	NA	PF00561	alpha/beta hydrolase fold	IPR000073	Alpha/beta hydrolase fold-1	Zm00001d013934;	NA	NA	EPHX2 Bifunctional epoxide hydrolase 2 (Homo sapiens OX=9606)
Zm00001eb221090	NA	-1.686877194	-1.944772473	-1.054222654	-1.549068252	PF00230	Major intrinsic protein	IPR000425	Major intrinsic protein	Zm00001d013956;	NA	NA	TIP3-1 Aquaporin TIP3-1 (Zea mays OX=4577)
Zm00001eb221090	NA	-1.686877194	-1.944772473	-1.054222654	-1.549068252	PF00230	Major intrinsic protein	IPR000425	Major intrinsic protein	Zm00001d013956;	NA	NA	TIP3-2 Aquaporin TIP3-2 (Zea mays OX=4577)
Zm00001eb221490	NA	NA	NA	-1.151509569	NA	PF01657	Salt stress response/antifungal	IPR002902	Gnk2-homologous domain	Zm00001d013997;	NA	NA	At1g56130 Probable LRR receptor-like serine/threonine-protein kinase At1g56130 (Arabidopsis thaliana OX=3702)
Zm00001eb221600	NA	NA	NA	-1.87702903	-1.464603817	PF04520	Senescence regulator	IPR007608	Senescence regulator S40	Zm00001d014007;	NA	NA	Protein of unknown function
Zm00001eb221690	NA	NA	-1.020791314	NA	NA	PF02020	eIF4-gamma/eIF5/eIF2-epsilon	IPR003307	W2 domain	Zm00001d014019;	NA	NA	NA
Zm00001eb221740	NA	-1.642206475	-2.4786347	-1.453089202	-1.810253432	PF04199	Putative cyclase	IPR007325	Kynurenine formamidase/cyclase-like	Zm00001d014025;	NA	NA	NA
Zm00001eb222070	NA	NA	NA	-3.161246338	-1.63459557	NA	NA	NA	NA	Zm00001d014066;	NA	NA	NA
Zm00001eb222090	NA	-3.919901384	NA	-4.093698467	-3.067485031	NA	NA	NA	NA		NA	NA	NA
Zm00001eb222310	NA	1.284299465	NA	NA	NA	NA	NA	NA	NA	Zm00001d014091;	NA	NA	Protein of unknown function
Zm00001eb222660	NA	NA	4.075577233	NA	NA	PF00067	Cytochrome P450	IPR001128	Cytochrome P450	Zm00001d014134;	NA	NA	NA
Zm00001eb223220	NA	NA	NA	-1.217287735	NA	PF04064	Domain of unknown function (DUF384)	IPR007206	Protein HGH1 C-terminal	Zm00001d014194;Zm00001d014196;	NA	NA	HGH1 Protein HGH1 homolog (Homo sapiens OX=9606)
Zm00001eb223290	NA	-2.148212429	-1.016698729	-1.162086754	-1.339864919	PF05627	Cleavage site for pathogenic type III effector avirulence factor Avr	IPR008700	RIN4; pathogenic type III effector avirulence factor Avr cleavage site	Zm00001d014200;	NA	NA	Protein of unknown function
Zm00001eb223340	NA	NA	-2.225113619	NA	NA	NA	NA	NA	NA	Zm00001d014205;	NA	NA	TDL1B TPD1 protein homolog 1B (Oryza sativa subsp. japonica OX=39947)
Zm00001eb223620	NA	NA	NA	NA	1.258684831	PF06200	tify domain	IPR010399	Tify domain	Zm00001d014253;	NA	NA	TIFY11E Protein TIFY 11e (Oryza sativa subsp. japonica OX=39947)
Zm00001eb223670	NA	NA	NA	NA	-1.008213936	PF00155	Aminotransferase class I and II	IPR004839	Aminotransferase; class I/classII	Zm00001d014258;	NA	NA	NA
Zm00001eb223680	NA	NA	-1.635181635	-1.273208002	NA	PF00155	Aminotransferase class I and II	IPR004839	Aminotransferase; class I/classII	Zm00001d014258;	NA	NA	NA
Zm00001eb223950	NA	NA	NA	-1.579945619	NA	PF07228	Stage II sporulation protein E (SpoIIE)	IPR001932	PPM-type phosphatase domain	Zm00001d014291;	NA	NA	Os10g0370000 Probable protein phosphatase 2C 71 (Oryza sativa subsp. japonica OX=39947)
Zm00001eb224150	NA	NA	NA	NA	1.483069577	PF13041	PPR repeat family	IPR002885	Pentatricopeptide repeat	Zm00001d014314;	NA	NA	OTP43 Pentatricopeptide repeat-containing protein At1g74900
Zm00001eb224230	NA	NA	-1.730300222	NA	NA	NA	NA	NA	NA	Zm00001d014325;	NA	NA	NA
Zm00001eb224370	NA	NA	-1.249767438	NA	NA	PF01344	Kelch motif	IPR006652	Kelch repeat type 1	Zm00001d014338;	NA	NA	SKIP30 F-box/kelch-repeat protein SKIP30 (Arabidopsis thaliana OX=3702)
Zm00001eb224490	NA	NA	NA	-1.41611306	NA	PF11623	NAD(P)H dehydrogenase subunit S	IPR021659	NADH dehydrogenase-like complex; subunit S	Zm00001d014349;	NA	NA	ndhS NAD(P)H-quinone oxidoreductase subunit S
Zm00001eb224720	NA	-1.6252255	-2.292806933	NA	-1.33037193	PF14833	NAD-binding of NADP-dependent 3-hydroxyisobutyrate dehydrogenase	IPR029154	3-hydroxyisobutyrate dehydrogenase; NAD-binding domain	Zm00001d014384;Zm00001d014383;	NA	NA	At4g20930 Probable 3-hydroxyisobutyrate dehydrogenase
Zm00001eb225120	NA	NA	NA	NA	1.031932638	PF03763	Remorin; C-terminal region	IPR005516	Remorin; C-terminal	Zm00001d014455;	NA	NA	Protein of unknown function
Zm00001eb225160	NA	1.788541599	NA	NA	1.362294636	PF00067	Cytochrome P450	IPR001128	Cytochrome P450	Zm00001d014459;	NA	NA	CYP77A3 Cytochrome P450 77A3 (Glycine max OX=3847)
Zm00001eb225200	NA	1.297945792	NA	NA	NA	PF02298	Plastocyanin-like domain	IPR003245	Phytocyanin domain	Zm00001d014462;Zm00001d014463;	NA	NA	NA
Zm00001eb225320	NA	2.267990997	NA	NA	NA	PF01370	NAD dependent epimerase/dehydratase family	IPR001509	NAD-dependent epimerase/dehydratase	Zm00001d014481;	NA	NA	Putative anthocyanidin reductase (Ginkgo biloba OX=3311)
Zm00001eb225360	NA	-1.019387571	NA	NA	NA	PF02679	(2R)-phospho-3-sulfolactate synthase (ComA)	IPR003830	(2R)-phospho-3-sulpholactate synthase; ComA	Zm00001d014486;	NA	NA	HSA32 Protein HEAT-STRESS-ASSOCIATED 32 (Arabidopsis thaliana OX=3702)
Zm00001eb225370	NA	2.431614473	NA	NA	1.673433575	PF00657	GDSL-like Lipase/Acylhydrolase	IPR001087	GDSL lipase/esterase	Zm00001d014487;	NA	NA	At2g42990 GDSL esterase/lipase At2g42990 (Arabidopsis thaliana OX=3702)
Zm00001eb225390	NA	-3.195283905	NA	NA	-1.360281127	PF00232	Glycosyl hydrolase family 1	IPR001360	Glycoside hydrolase family 1	Zm00001d014489;	3.2.1.21	B-glucosidase	BGLU25 Beta-glucosidase 25 (Oryza sativa subsp. japonica OX=39947)
Zm00001eb225390	NA	-3.195283905	NA	NA	-1.360281127	PF00232	Glycosyl hydrolase family 1	IPR001360	Glycoside hydrolase family 1	Zm00001d014489;	3.2.1.21	B-glucosidase	BGLU11 Beta-glucosidase 11 (Oryza sativa subsp. japonica OX=39947)
Zm00001eb225520	NA	NA	1.183634567	NA	NA	PF17047	Synaptotagmin-like mitochondrial-lipid-binding domain	IPR039010	Synaptotagmin; SMP domain	Zm00001d014499;	NA	NA	NA
Zm00001eb225620	NA	NA	NA	-1.858556871	NA	PF14368	Probable lipid transfer	IPR016140	Bifunctional inhibitor/plant lipid transfer protein/seed storage helical domain	Zm00001d014513;	NA	NA	VAS Lipid transfer-like protein VAS (Arabidopsis thaliana OX=3702)
Zm00001eb225660	NA	3.444532437	NA	NA	2.184521514	PF00069	Protein kinase domain	IPR000719	Protein kinase domain	Zm00001d014517;	NA	NA	At1g54610 Probable serine/threonine-protein kinase At1g54610 (Arabidopsis thaliana OX=3702)
Zm00001eb226060	NA	NA	-4.982209378	-2.379302903	-2.178866519	PF01716	Manganese-stabilising protein / photosystem II polypeptide	IPR002628	Photosystem II PsbO; manganese-stabilising	Zm00001d014564;	NA	NA	PSBO Oxygen-evolving enhancer protein 1
Zm00001eb226360	NA	3.158872324	3.322195807	NA	2.089666075	PF00141	Peroxidase	IPR002016	Haem peroxidase	Zm00001d014603;	NA	NA	NA
Zm00001eb226380	NA	1.260080894	NA	NA	NA	PF00141	Peroxidase	IPR002016	Haem peroxidase	Zm00001d014608;	NA	NA	PER16 Peroxidase 16 (Arabidopsis thaliana OX=3702)
Zm00001eb226470	NA	1.706572754	NA	1.146258895	NA	PF06955	Xyloglucan endo-transglycosylase (XET) C-terminus	IPR010713	Xyloglucan endo-transglycosylase; C-terminal	Zm00001d014614;Zm00001d014615;	NA	NA	XTH22 Xyloglucan endotransglucosylase/hydrolase protein 22 (Arabidopsis thaliana OX=3702)
Zm00001eb226490	NA	NA	NA	-2.113299595	NA	PF06955	Xyloglucan endo-transglycosylase (XET) C-terminus	IPR010713	Xyloglucan endo-transglycosylase; C-terminal	Zm00001d014617;	NA	NA	XTH25 Probable xyloglucan endotransglucosylase/hydrolase protein 25 (Arabidopsis thaliana OX=3702)
Zm00001eb226490	NA	NA	NA	-2.113299595	NA	PF06955	Xyloglucan endo-transglycosylase (XET) C-terminus	IPR010713	Xyloglucan endo-transglycosylase; C-terminal	Zm00001d014617;	NA	NA	XTH Probable xyloglucan endotransglucosylase/hydrolase (Triticum aestivum OX=4565)
Zm00001eb226550	NA	1.904207384	1.973632358	NA	NA	PF14363	Domain associated at C-terminal with AAA	IPR025753	AAA-type ATPase; N-terminal domain	Zm00001d014625;	NA	NA	At3g28580 AAA-ATPase At3g28580 (Arabidopsis thaliana OX=3702)
Zm00001eb226680	NA	NA	NA	NA	-1.934079055	NA	NA	NA	NA	Zm00001d014648;	NA	NA	NA
Zm00001eb227030	NA	NA	NA	1.543989068	NA	NA	NA	NA	NA	Zm00001d014683;	NA	NA	Protein of unknown function
Zm00001eb227030	NA	NA	NA	1.543989068	NA	NA	NA	NA	NA	Zm00001d014683;	NA	NA	Efr3b Protein EFR3 homolog B (Mus musculus OX=10090)
Zm00001eb227030	NA	NA	NA	1.543989068	NA	NA	NA	NA	NA	Zm00001d014683;	NA	NA	efr3b Protein EFR3 homolog B (Danio rerio OX=7955)
Zm00001eb227320	NA	-1.925053061	NA	NA	NA	PF13460	NAD(P)H-binding	IPR016040	NAD(P)-binding domain	Zm00001d014715;Zm00001d014716;	NA	NA	NA
Zm00001eb227340	NA	NA	-1.457070164	NA	NA	NA	NA	NA	NA	Zm00001d014718;Zm00001d014717;	NA	NA	NA
Zm00001eb227380	NA	1.284608756	1.18098384	NA	1.087881986	PF04577	Protein of unknown function (DUF563)	IPR007657	Glycosyltransferase 61	Zm00001d014722;	NA	NA	XAT2 Alpha-1
Zm00001eb227390	NA	NA	NA	NA	-1.938881305	PF00249	Myb-like DNA-binding domain	IPR001005	SANT/Myb domain	Zm00001d014723;	NA	NA	RR26 Two-component response regulator ORR26 (Oryza sativa subsp. japonica OX=39947)
Zm00001eb227390	NA	NA	NA	NA	-1.938881305	PF00249	Myb-like DNA-binding domain	IPR001005	SANT/Myb domain	Zm00001d014723;	NA	NA	Protein of unknown function
Zm00001eb227390	NA	NA	NA	NA	-1.938881305	PF00249	Myb-like DNA-binding domain	IPR001005	SANT/Myb domain	Zm00001d014723;	NA	NA	NUP58 Nuclear pore complex protein NUP58 (Arabidopsis thaliana OX=3702)
Zm00001eb227480	NA	1.604563227	1.629193624	NA	1.248259263	PF02153	Prephenate dehydrogenase	IPR003099	Prephenate dehydrogenase	Zm00001d014734;Zm00001d014735;	NA	NA	NA
Zm00001eb227690	NA	1.585764699	1.328194748	NA	1.223328157	NA	NA	NA	NA	Zm00001d014752;	NA	NA	Protein of unknown function
Zm00001eb227800	NA	NA	NA	-1.669250209	NA	PF05142	Domain of unknown function (DUF702)			Zm00001d014762;	NA	NA	SRS1 Protein SHI RELATED SEQUENCE 1 (Arabidopsis thaliana OX=3702)
Zm00001eb227800	NA	NA	NA	-1.669250209	NA	PF05142	Domain of unknown function (DUF702)			Zm00001d014762;	NA	NA	SHI Protein SHORT INTERNODES (Arabidopsis thaliana OX=3702)
Zm00001eb227800	NA	NA	NA	-1.669250209	NA	PF05142	Domain of unknown function (DUF702)			Zm00001d014762;	NA	NA	SRS5 Protein SHI RELATED SEQUENCE 5 (Arabidopsis thaliana OX=3702)
Zm00001eb228090	NA	NA	NA	NA	1.041977252	PF11961	Domain of unknown function (DUF3475)	IPR021864	Protein of unknown function DUF3475	Zm00001d014789;	NA	NA	NA
Zm00001eb228100	NA	NA	NA	NA	-2.279106786	PF00226	DnaJ domain	IPR001623	DnaJ domain	Zm00001d014790;	NA	NA	NA
Zm00001eb228160	NA	NA	NA	-1.500159884	NA	PF06911	Senescence-associated protein	IPR009686	Senescence/spartin-associated	Zm00001d014794;	NA	NA	At3g51250 Senescence/dehydration-associated protein At3g51250 (Arabidopsis thaliana OX=3702)
Zm00001eb228330	NA	NA	NA	NA	-2.968183896	PF00581	Rhodanese-like domain	IPR001763	Rhodanese-like domain	Zm00001d014816;	NA	NA	NA
Zm00001eb228540	NA	-1.313238029	NA	NA	NA	PF03619	Organic solute transporter Ostalpha	IPR005178	Organic solute transporter subunit alpha/Transmembrane protein 184	Zm00001d014844;	NA	NA	NA
Zm00001eb228600	NA	NA	-2.133897365	NA	NA	PF05742	Transport and Golgi organisation 2	IPR008551	Transport and Golgi organisation protein 2	Zm00001d014852;	NA	NA	Tango2 Transport and Golgi organization 2 homolog (Mus musculus OX=10090)
Zm00001eb228610	NA	NA	NA	1.291671878	NA	PF01974	tRNA intron endonuclease; catalytic C-terminal domain	IPR006677	tRNA intron endonuclease; catalytic domain-like	Zm00001d014853;	NA	NA	Os06g0530700 Probable tRNA-splicing endonuclease subunit Sen2 (Oryza sativa subsp. japonica OX=39947)
Zm00001eb228670	NA	NA	-1.042513771	NA	NA	PF00249	Myb-like DNA-binding domain	IPR001005	SANT/Myb domain	Zm00001d014863;	NA	NA	RVE2 Protein REVEILLE 2 (Arabidopsis thaliana OX=3702)
Zm00001eb228680	NA	NA	NA	1.360212432	NA	NA	NA	NA	NA	Zm00001d014864;	NA	NA	NA
Zm00001eb228800	NA	NA	NA	-1.014413356	NA	NA	NA	NA	NA	Zm00001d014879;	NA	NA	At2g02148 Uncharacterized protein At2g02148 (Arabidopsis thaliana OX=3702)
Zm00001eb229440	NA	NA	4.923255285	2.170959096	2.28159842	PF02866	lactate/malate dehydrogenase; alpha/beta C-terminal domain	IPR022383	Lactate/malate dehydrogenase; C-terminal	Zm00001d014945;	NA	NA	L-lactate dehydrogenase (Zea mays OX=4577)
Zm00001eb229500	NA	2.062250248	4.077048755	NA	1.801361978	PF13639	Ring finger domain	IPR001841	Zinc finger; RING-type	Zm00001d014949;	NA	NA	NA
Zm00001eb229610	NA	1.174868955	1.358840137	NA	1.004585143	PF13424	Tetratricopeptide repeat			Zm00001d014961;	NA	NA	Protein of unknown function
Zm00001eb229610	NA	1.174868955	1.358840137	NA	1.004585143	PF13424	Tetratricopeptide repeat			Zm00001d014961;	NA	NA	KLCR1 Protein KINESIN LIGHT CHAIN-RELATED 1 (Arabidopsis thaliana OX=3702)
Zm00001eb229780	4.575351974	5.782516941	NA	NA	3.080577295	NA	NA	NA	NA		NA	NA	NA
Zm00001eb230270	NA	NA	NA	NA	-1.300527293	PF07714	Protein tyrosine kinase	IPR001245	Serine-threonine/tyrosine-protein kinase; catalytic domain	Zm00001d015032;	NA	NA	STY17 Serine/threonine-protein kinase STY17 (Arabidopsis thaliana OX=3702)
Zm00001eb230820	1.351551908	1.516295559	NA	NA	1.196155893	PF01027	Inhibitor of apoptosis-promoting Bax1	IPR006214	Bax inhibitor 1-related	Zm00001d015091;	NA	NA	NA
Zm00001eb231040	NA	NA	3.013861174	NA	NA	PF00170	bZIP transcription factor	IPR004827	Basic-leucine zipper domain	Zm00001d015118;	NA	NA	Transcription factor HBP-1a (Triticum aestivum OX=4565)
Zm00001eb231100	NA	NA	NA	NA	-1.578405431	PF03208	PRA1 family protein	IPR004895	Prenylated rab acceptor PRA1	Zm00001d015125;	NA	NA	Protein of unknown function
Zm00001eb231100	NA	NA	NA	NA	-1.578405431	PF03208	PRA1 family protein	IPR004895	Prenylated rab acceptor PRA1	Zm00001d015125;	NA	NA	PRA1H PRA1 family protein H (Arabidopsis thaliana OX=3702)
Zm00001eb231110	-1.555621319	NA	NA	-1.40519708	NA	NA	NA	NA	NA	Zm00001d015126;	NA	NA	LSU1 Protein RESPONSE TO LOW SULFUR 1 (Arabidopsis thaliana OX=3702)
Zm00001eb231160	NA	NA	-1.366885559	NA	NA	PF00295	Glycosyl hydrolases family 28	IPR000743	Glycoside hydrolase; family 28	Zm00001d015129;	NA	NA	At1g80170 Probable polygalacturonase At1g80170 (Arabidopsis thaliana OX=3702)
Zm00001eb231270	NA	NA	1.70949565	NA	NA	NA	NA	NA	NA	Zm00001d015139;	NA	NA	NA
Zm00001eb231280	NA	NA	1.929396779	NA	1.490203273	NA	NA	NA	NA	Zm00001d015140;	NA	NA	Protein of unknown function
Zm00001eb231700	NA	NA	-1.643939457	NA	NA	PF16561	Glycogen recognition site of AMP-activated protein kinase	IPR032640	AMP-activated protein kinase; glycogen-binding domain	Zm00001d015200;	NA	NA	PTST Protein PTST
Zm00001eb231900	NA	NA	NA	NA	1.396958867	NA	NA	NA	NA	Zm00001d015215;	NA	NA	NA
Zm00001eb232030	NA	-1.276529496	-1.550008682	-1.653819993	-1.186711968	PF00332	Glycosyl hydrolases family 17	IPR000490	Glycoside hydrolase family 17	Zm00001d015231;	3.2.1.39	Hydrolase	At5g58090 Glucan endo-1
Zm00001eb232100	NA	3.348194503	3.386795454	2.435509507	2.774389615	PF13249	Squalene-hopene cyclase N-terminal domain	IPR032697	Squalene cyclase; N-terminal	Zm00001d015239;	NA	NA	Os11g0285000 Achilleol B synthase (Oryza sativa subsp. japonica OX=39947)
Zm00001eb232360	NA	-1.007379072	NA	NA	NA	PF00481	Protein phosphatase 2C	IPR001932	PPM-type phosphatase domain	Zm00001d015279;	NA	NA	Os02g0149800 Probable protein phosphatase 2C 10 (Oryza sativa subsp. japonica OX=39947)
Zm00001eb232430	NA	-3.381938776	NA	NA	-1.103163747	PF00759	Glycosyl hydrolase family 9	IPR001701	Glycoside hydrolase family 9	Zm00001d015292;	NA	NA	NA
Zm00001eb232560	NA	NA	NA	-1.285589144	NA	PF00847	AP2 domain	IPR001471	AP2/ERF domain	Zm00001d014565;	NA	NA	ABCG38 ABC transporter G family member 38 (Oryza sativa subsp. japonica OX=39947)
Zm00001eb232580	NA	NA	1.941616933	NA	NA	PF00571	CBS domain	IPR000644	CBS domain	Zm00001d015306;	NA	NA	SETH3 Probable arabinose 5-phosphate isomerase (Arabidopsis thaliana OX=3702)
Zm00001eb232690	NA	NA	NA	1.145651052	NA	PF03822	NAF domain	IPR004041	NAF domain	Zm00001d015325;	NA	NA	CIPK26 CBL-interacting protein kinase 26 (Oryza sativa subsp. japonica OX=39947)
Zm00001eb232710	1.120434033	NA	NA	1.330700992	1.023302875	PF00544	Pectate lyase	IPR002022	Pectate lyase	Zm00001d015328;	NA	NA	At5g55720 Putative pectate lyase 21 (Arabidopsis thaliana OX=3702)
Zm00001eb232890	NA	NA	NA	NA	1.956623362	PF00190	Cupin	IPR006045	Cupin 1	Zm00001d015347;	NA	NA	Os02g0491600 Putative germin-like protein 2-1 (Oryza sativa subsp. japonica OX=39947)
Zm00001eb233370	1.645962017	2.344875713	NA	NA	1.359874485	PF13855	Leucine rich repeat	IPR001611	Leucine-rich repeat	Zm00001d015414;	NA	NA	At4g31250 Probable LRR receptor-like serine/threonine-protein kinase At4g31250 (Arabidopsis thaliana OX=3702)
Zm00001eb233380	NA	NA	NA	-1.062352133	NA	PF04658	TAFII55 protein conserved region	IPR006751	TAFII55 protein; conserved region	Zm00001d015415;	NA	NA	TAF7 Transcription initiation factor TFIID subunit 7 (Arabidopsis thaliana OX=3702)
Zm00001eb233760	NA	NA	NA	NA	2.100963846	PF04535	Domain of unknown function (DUF588)	IPR006702	Casparian strip membrane protein domain	Zm00001d015463;	NA	NA	CASP-like protein 2C4 (Zea mays OX=4577)
Zm00001eb233770	NA	-1.040407509	-1.100434324	-1.152419171	NA	PF07887	Calmodulin binding protein-like	IPR012416	CALMODULIN-BINDING PROTEIN60	Zm00001d015464;	NA	NA	CBP60B Calmodulin-binding protein 60 B (Arabidopsis thaliana OX=3702)
Zm00001eb233790	NA	NA	NA	NA	-2.053568933	PF06203	CCT motif	IPR010402	CCT domain	Zm00001d015468;	NA	NA	COL5 Zinc finger protein CONSTANS-LIKE 5 (Arabidopsis thaliana OX=3702)
Zm00001eb233880	NA	1.452030744	NA	NA	NA	PF04116	Fatty acid hydroxylase superfamily	IPR006694	Fatty acid hydroxylase	Zm00001d015477;	NA	NA	NA
Zm00001eb233930	NA	-1.276144979	NA	-1.892965014	NA	PF03006	Haemolysin-III related	IPR004254	AdipoR/Haemolysin-III-related	Zm00001d015490;Zm00001d015491;	NA	NA	ADIPOR2 Heptahelical transmembrane protein ADIPOR2 (Oryza sativa subsp. japonica OX=39947)
Zm00001eb233940	NA	1.429636793	1.892110669	1.644715783	1.379696101	PF10377	Autophagy-related protein 11	IPR019460	Autophagy-related protein 11; C-terminal	Zm00001d015493;	NA	NA	ATG11 Autophagy-related protein 11 (Arabidopsis thaliana OX=3702)
Zm00001eb234080	NA	NA	NA	-1.096188371	NA	NA	NA	NA	NA	Zm00001d015509;	NA	NA	CM2 Chorismate mutase 2 (Arabidopsis thaliana OX=3702)
Zm00001eb234160	NA	NA	-1.063536246	NA	NA	PF00004	ATPase family associated with various cellular activities (AAA)	IPR003959	ATPase; AAA-type; core	Zm00001d015520;	NA	NA	CLPB1 Chaperone protein ClpB1 (Oryza sativa subsp. japonica OX=39947)
Zm00001eb234160	NA	NA	-1.063536246	NA	NA	PF00004	ATPase family associated with various cellular activities (AAA)	IPR003959	ATPase; AAA-type; core	Zm00001d015520;	NA	NA	CLPB3 Chaperone protein ClpB3
Zm00001eb234170	NA	2.060116427	NA	NA	1.219614835	PF00072	Response regulator receiver domain	IPR001789	Signal transduction response regulator; receiver domain	Zm00001d015521;	NA	NA	RR23 Two-component response regulator ORR23 (Oryza sativa subsp. japonica OX=39947)
Zm00001eb234200	NA	1.864755635	1.481151709	NA	1.136827461	PF07714	Protein tyrosine kinase	IPR001245	Serine-threonine/tyrosine-protein kinase; catalytic domain	Zm00001d015527;	NA	NA	At1g80640 Probable receptor-like protein kinase At1g80640 (Arabidopsis thaliana OX=3702)
Zm00001eb234450	NA	NA	NA	-2.196480219	-1.540798385	PF00067	Cytochrome P450	IPR001128	Cytochrome P450	Zm00001d015578;	NA	NA	CYP71D55 Premnaspirodiene oxygenase (Hyoscyamus muticus OX=35626)
Zm00001eb234730	NA	NA	NA	-1.413343869	NA	PF08240	Alcohol dehydrogenase GroES-like domain	IPR013154	Alcohol dehydrogenase; N-terminal	Zm00001d015618;	NA	NA	CAD Probable cinnamyl alcohol dehydrogenase (Zea mays OX=4577)
Zm00001eb234860	NA	1.484918482	1.847051711	NA	1.29643121	PF05627	Cleavage site for pathogenic type III effector avirulence factor Avr	IPR008700	RIN4; pathogenic type III effector avirulence factor Avr cleavage site	Zm00001d015638;	NA	NA	Protein of unknown function
Zm00001eb234900	NA	NA	NA	NA	-1.972727517	PF13774	Regulated-SNARE-like domain	IPR010908	Longin domain		NA	NA	NA
Zm00001eb234960	NA	NA	NA	-1.167182877	NA	PF12146	Serine aminopeptidase; S33	IPR022742	Serine aminopeptidase; S33	Zm00001d015656;	NA	NA	NA
Zm00001eb234980	NA	NA	-1.731242071	NA	NA	PF01490	Transmembrane amino acid transporter protein	IPR013057	Amino acid transporter; transmembrane domain	Zm00001d015658;	NA	NA	AVT6A Amino acid transporter AVT6A (Arabidopsis thaliana OX=3702)
Zm00001eb235060	NA	NA	NA	NA	1.850254438	PF13499	EF-hand domain pair	IPR002048	EF-hand domain	Zm00001d015665;	NA	NA	B''GAMMA Probable serine/threonine protein phosphatase 2A regulatory subunit B''gamma (Arabidopsis thaliana OX=3702)
Zm00001eb235170	NA	3.375556123	NA	NA	2.266540563	NA	NA	NA	NA	Zm00001d015686;	NA	NA	NA
Zm00001eb235470	NA	NA	NA	NA	-1.982375709	NA	NA	NA	NA		NA	NA	NA
Zm00001eb235570	NA	1.236061387	1.30394892	1.501870176	1.165828292	PF00153	Mitochondrial carrier protein	IPR018108	Mitochondrial substrate/solute carrier	Zm00001d015746;	NA	NA	BT1 Adenine nucleotide transporter BT1
Zm00001eb235860	NA	1.010112871	NA	NA	NA	PF00650	CRAL/TRIO domain	IPR001251	CRAL-TRIO lipid binding domain	Zm00001d015785;	NA	NA	SFH2 Phosphatidylinositol/phosphatidylcholine transfer protein SFH2 (Arabidopsis thaliana OX=3702)
Zm00001eb235860	NA	1.010112871	NA	NA	NA	PF00650	CRAL/TRIO domain	IPR001251	CRAL-TRIO lipid binding domain	Zm00001d015785;	NA	NA	sec14l1 SEC14-like protein 5 (Xenopus tropicalis OX=8364)
Zm00001eb236820	NA	NA	NA	-1.824433913	NA	PF03083	Sugar efflux transporter for intercellular exchange	IPR004316	SWEET sugar transporter	Zm00001d015914;	NA	NA	NA
Zm00001eb237210	NA	NA	NA	-1.866646657	NA	PF13516	Leucine Rich repeat	IPR001611	Leucine-rich repeat	Zm00001d015974;	NA	NA	At3g58530 F-box protein At3g58530 (Arabidopsis thaliana OX=3702)
Zm00001eb237570	NA	NA	-2.156590981	-1.806628371	-1.682649925	PF01221	Dynein light chain type 1	IPR001372	Dynein light chain; type 1/2	Zm00001d016016;	NA	NA	Dynein light chain LC6
Zm00001eb238170	NA	1.166251378	NA	NA	NA	NA	NA	NA	NA	Zm00001d016100;	NA	NA	NA
Zm00001eb238300	NA	NA	NA	NA	-1.158214786	NA	NA	NA	NA	Zm00001d016128;	NA	NA	Embryonic protein DC-8 (Daucus carota OX=4039)
Zm00001eb238650	NA	NA	NA	-1.23514346	NA	NA	NA	NA	NA	Zm00001d016164;	NA	NA	GW2 E3 ubiquitin-protein ligase GW2 (Oryza sativa subsp. japonica OX=39947)
Zm00001eb238790	NA	NA	NA	NA	-1.372716734	PF12776	Myb/SANT-like DNA-binding domain	IPR024752	Myb/SANT-like domain		NA	NA	NA
Zm00001eb239000	NA	NA	NA	NA	-1.296364802	NA	NA	NA	NA	Zm00001d016216;	NA	NA	Protein of unknown function
Zm00001eb239380	NA	1.041244212	-1.386863523	NA	NA	PF00447	HSF-type DNA-binding	IPR000232	Heat shock factor (HSF)-type; DNA-binding	Zm00001d016255;	NA	NA	HSFC2A Heat stress transcription factor C-2a (Oryza sativa subsp. japonica OX=39947)
Zm00001eb239620	NA	NA	-3.89548398	NA	NA	NA	NA	NA	NA	Zm00001d016287;Zm00001d016286;Zm00001d016288;	NA	NA	Protein of unknown function
Zm00001eb239620	NA	NA	-3.89548398	NA	NA	NA	NA	NA	NA	Zm00001d016287;Zm00001d016286;Zm00001d016288;	NA	NA	YBEY Endoribonuclease YBEY
Zm00001eb239680	NA	-1.910254752	-2.116074333	NA	-1.013341768	PF07526	Associated with HOX	IPR006563	POX domain	Zm00001d016298;	NA	NA	ATH1 Homeobox protein ATH1 (Arabidopsis thaliana OX=3702)
Zm00001eb240310	NA	NA	1.336002124	NA	NA	NA	NA	NA	NA	Zm00001d016394;	NA	NA	Protein of unknown function
Zm00001eb240650	NA	NA	-1.536740713	NA	NA	PF00155	Aminotransferase class I and II	IPR004839	Aminotransferase; class I/classII	Zm00001d016441;	NA	NA	naat-A Nicotianamine aminotransferase A (Hordeum vulgare OX=4513)
Zm00001eb240660	NA	NA	-1.03561594	NA	NA	PF14571	Stress-induced protein Di19; C-terminal	IPR027935	Protein dehydration-induced 19; C-terminal	Zm00001d016442;	NA	NA	NA
Zm00001eb240870	NA	NA	NA	-1.011292151	NA	PF04752	ChaC-like protein	IPR006840	Glutathione-specific gamma-glutamylcyclotransferase	Zm00001d016469;	NA	NA	GGCT2;2 Gamma-glutamylcyclotransferase 2-2 (Arabidopsis thaliana OX=3702)
Zm00001eb240910	NA	NA	NA	2.246748601	NA	PF00067	Cytochrome P450	IPR001128	Cytochrome P450	Zm00001d016471;	NA	NA	CYP73A11 Trans-cinnamate 4-monooxygenase (Glycine max OX=3847)
Zm00001eb240940	NA	NA	-1.595507428	-1.213018298	-1.082845406	PF00481	Protein phosphatase 2C	IPR001932	PPM-type phosphatase domain	Zm00001d016474;	NA	NA	Os02g0471500 Probable protein phosphatase 2C 14 (Oryza sativa subsp. japonica OX=39947)
Zm00001eb241010	NA	NA	NA	NA	-12.65530123	NA	NA	NA	NA	NA	NA	NA	NA
Zm00001eb241080	NA	NA	1.014490564	1.077755337	NA	NA	NA	NA	NA	Zm00001d016490;	NA	NA	RPS27B 40S ribosomal protein S27-2 (Arabidopsis thaliana OX=3702)
Zm00001eb241080	NA	NA	1.014490564	1.077755337	NA	NA	NA	NA	NA	Zm00001d016490;	NA	NA	RPS27 40S ribosomal protein S27 (Hordeum vulgare OX=4513)
Zm00001eb241150	NA	NA	NA	-1.227523609	NA	PF04564	U-box domain	IPR003613	U box domain	Zm00001d016502;Zm00001d016501;	NA	NA	PUB9 U-box domain-containing protein 9 (Arabidopsis thaliana OX=3702)
Zm00001eb241320	NA	1.809407895	3.600371141	NA	1.755134983	NA	NA	NA	NA	Zm00001d016522;	NA	NA	Protein of unknown function
Zm00001eb241370	NA	NA	-1.564499281	NA	NA	PF02136	Nuclear transport factor 2 (NTF2) domain	IPR002075	Nuclear transport factor 2	Zm00001d016528;	NA	NA	NA
Zm00001eb241500	NA	1.071740022	NA	NA	NA	PF00175	Oxidoreductase NAD-binding domain	IPR001433	Oxidoreductase FAD/NAD(P)-binding	Zm00001d016542;	NA	NA	pKIWI502 Fruit protein pKIWI502 (Actinidia deliciosa OX=3627)
Zm00001eb241570	NA	NA	NA	-1.699473907	NA	PF00883	Cytosol aminopeptidase family; catalytic domain	IPR000819	Peptidase M17; leucyl aminopeptidase; C-terminal	Zm00001d016551;	NA	NA	NA
Zm00001eb241780	NA	1.513749941	NA	NA	NA	PF11820	Protein of unknown function (DUF3339)	IPR021775	Protein of unknown function DUF3339	Zm00001d016567;	NA	NA	Protein of unknown function
Zm00001eb241920	1.736248542	NA	NA	NA	NA	PF03009	Glycerophosphoryl diester phosphodiesterase family	IPR030395	Glycerophosphodiester phosphodiesterase domain	Zm00001d016588;	NA	NA	GDPD1 Glycerophosphodiester phosphodiesterase GDPD1
Zm00001eb242030	NA	1.275580687	NA	NA	NA	PF13837	Myb/SANT-like DNA-binding domain			Zm00001d016604;	NA	NA	ASR3 Trihelix transcription factor ASR3 (Arabidopsis thaliana OX=3702)
Zm00001eb242050	NA	NA	-1.021870814	NA	NA	PF04059	RNA recognition motif 2	IPR007201	Mei2/Mei2-like; C-terminal RNA recognition motif	Zm00001d016606;	NA	NA	ML4 Protein MEI2-like 4 (Oryza sativa subsp. japonica OX=39947)
Zm00001eb242170	NA	-1.170299623	NA	NA	NA	PF12110	Nuclear protein 96	IPR021967	Nuclear protein 96	Zm00001d016627;	NA	NA	PYRP2 5-amino-6-(5-phospho-D-ribitylamino)uracil phosphatase
Zm00001eb242170	NA	-1.170299623	NA	NA	NA	PF12110	Nuclear protein 96	IPR021967	Nuclear protein 96	Zm00001d016627;	NA	NA	NUP96 Nuclear pore complex protein NUP96 (Arabidopsis thaliana OX=3702)
Zm00001eb242240	1.920328653	2.572423186	3.652487746	NA	2.348649644	PF05553	Cotton fibre expressed protein	IPR008480	Protein of unknown function DUF761; plant	Zm00001d016636;	NA	NA	NA
Zm00001eb242300	NA	NA	NA	-1.819419753	-1.019255695	PF13920	Zinc finger; C3HC4 type (RING finger)			Zm00001d016648;	NA	NA	BRG2 Probable BOI-related E3 ubiquitin-protein ligase 2 (Arabidopsis thaliana OX=3702)
Zm00001eb242340	NA	NA	NA	1.258873499	NA	PF00400	WD domain; G-beta repeat	IPR001680	WD40 repeat	Zm00001d016653;	NA	NA	NA
Zm00001eb242350	NA	1.941996645	3.05990051	NA	1.940201299	NA	NA	NA	NA		NA	NA	NA
Zm00001eb242390	NA	1.123642875	NA	NA	NA	PF00160	Cyclophilin type peptidyl-prolyl cis-trans isomerase/CLD	IPR002130	Cyclophilin-type peptidyl-prolyl cis-trans isomerase domain	Zm00001d016661;Zm00001d016660;	NA	NA	NA
Zm00001eb242480	NA	NA	NA	1.343233666	NA	PF00447	HSF-type DNA-binding	IPR000232	Heat shock factor (HSF)-type; DNA-binding	Zm00001d016674;	NA	NA	HSFA3 Heat stress transcription factor A-3 (Oryza sativa subsp. japonica OX=39947)
Zm00001eb242600	NA	NA	NA	1.129550358	NA	PF04949	Transcriptional activator	IPR007033	RAB6-interacting golgin	Zm00001d016683;	NA	NA	NA
Zm00001eb242720	NA	1.436564346	NA	NA	NA	PF05406	WGR domain	IPR008893	WGR domain	Zm00001d016694;	NA	NA	PARP3 Protein ADP-ribosyltransferase PARP3 (Oryza sativa subsp. japonica OX=39947)
Zm00001eb242800	NA	NA	-2.351309246	-1.579225278	-1.418035078	NA	NA	NA	NA	Zm00001d016705;	NA	NA	NA
Zm00001eb242880	NA	2.718746662	NA	NA	2.386004547	PF01190	Pollen proteins Ole e I like			Zm00001d016715;	NA	NA	Protein of unknown function
Zm00001eb242900	NA	1.056138733	NA	NA	NA	NA	NA	NA	NA	Zm00001d016745;	NA	NA	At2g36090 Probable F-box protein At2g36090 (Arabidopsis thaliana OX=3702)
Zm00001eb242930	NA	NA	NA	NA	1.237168479	NA	NA	NA	NA	Zm00001d016743;	NA	NA	Protein of unknown function
Zm00001eb242950	NA	2.266033005	1.361980176	NA	1.260234905	PF04043	Plant invertase/pectin methylesterase inhibitor	IPR006501	Pectinesterase inhibitor domain	Zm00001d016740;	NA	NA	PMEI8 Pectinesterase inhibitor 8 (Oryza sativa subsp. japonica OX=39947)
Zm00001eb243040	NA	1.392777623	1.301826591	NA	NA	PF03168	Late embryogenesis abundant protein	IPR004864	Late embryogenesis abundant protein; LEA_2 subgroup	Zm00001d016733;	NA	NA	NA
Zm00001eb243290	NA	NA	NA	-1.33834107	NA	NA	NA	NA	NA	Zm00001d016758;	NA	NA	Protein of unknown function
Zm00001eb243540	NA	-1.185147097	NA	NA	NA	PF01535	PPR repeat	IPR002885	Pentatricopeptide repeat	Zm00001d016798;	NA	NA	TMN1 Transmembrane 9 superfamily member 1 (Arabidopsis thaliana OX=3702)
Zm00001eb243970	NA	3.951048399	3.241104986	NA	3.345241755	PF01494	FAD binding domain	IPR002938	FAD-binding domain	Zm00001d016841;	NA	NA	MO1 Monooxygenase 1 (Arabidopsis thaliana OX=3702)
Zm00001eb244170	NA	NA	NA	-1.473966704	NA	PF13417	Glutathione S-transferase; N-terminal domain	IPR004045	Glutathione S-transferase; N-terminal	Zm00001d016860;	NA	NA	Glutathione S-transferase zeta class (Euphorbia esula OX=3993)
Zm00001eb244170	NA	NA	NA	-1.473966704	NA	PF13417	Glutathione S-transferase; N-terminal domain	IPR004045	Glutathione S-transferase; N-terminal	Zm00001d016860;	NA	NA	GSTZ1 Glutathione S-transferase Z1 (Arabidopsis thaliana OX=3702)
Zm00001eb244170	NA	NA	NA	-1.473966704	NA	PF13417	Glutathione S-transferase; N-terminal domain	IPR004045	Glutathione S-transferase; N-terminal	Zm00001d016860;	NA	NA	GSTZ2 Glutathione S-transferase Z2 (Arabidopsis thaliana OX=3702)
Zm00001eb244200	NA	NA	NA	-1.704870778	NA	NA	NA	NA	NA	Zm00001d016863;Zm00001d016864;	NA	NA	NA
Zm00001eb244220	NA	NA	NA	NA	-1.416649242	NA	NA	NA	NA	Zm00001d016865;	NA	NA	NA
Zm00001eb244380	NA	-1.141498992	NA	NA	NA	PF00010	Helix-loop-helix DNA-binding domain	IPR011598	Myc-type; basic helix-loop-helix (bHLH) domain	Zm00001d016873;	NA	NA	BHLH82 Transcription factor bHLH82 (Arabidopsis thaliana OX=3702)
Zm00001eb244540	NA	NA	NA	NA	1.15546989	PF00085	Thioredoxin	IPR013766	Thioredoxin domain	Zm00001d016893;	NA	NA	NA
Zm00001eb245030	NA	NA	NA	NA	1.218281196	PF02365	No apical meristem (NAM) protein	IPR003441	NAC domain	Zm00001d016950;	NA	NA	NA
Zm00001eb245250	NA	NA	NA	NA	1.229782903	PF00854	POT family	IPR000109	Proton-dependent oligopeptide transporter family	Zm00001d016982;	NA	NA	NPF6.4 Protein NRT1/ PTR FAMILY 6.4 (Arabidopsis thaliana OX=3702)
Zm00001eb245460	NA	NA	NA	NA	1.806192296	NA	NA	NA	NA	Zm00001d017008;	NA	NA	PIK-1 Disease resistance protein Pik-1 (Oryza sativa subsp. japonica OX=39947)
Zm00001eb245570	NA	-3.704355695	NA	NA	-1.987455719	NA	NA	NA	NA	Zm00001d017028;	NA	NA	Protein of unknown function
Zm00001eb245880	NA	NA	NA	NA	-2.404129048	PF04570	zinc-finger of the FCS-type; C2-C2	IPR007650	Zf-FLZ domain	Zm00001d017065;	NA	NA	NA
Zm00001eb246250	NA	-1.300347408	NA	NA	NA	NA	NA	NA	NA	Zm00001d017110;	NA	NA	NA
Zm00001eb246270	NA	1.356680406	1.613074885	NA	NA	PF00106	short chain dehydrogenase	IPR002347	Short-chain dehydrogenase/reductase SDR	Zm00001d017111;	NA	NA	NA
Zm00001eb246340	NA	NA	NA	-1.674315078	NA	NA	NA	NA	NA	Zm00001d017118;	NA	NA	HHL1 Protein HHL1
Zm00001eb246430	NA	-1.551534614	NA	NA	NA	PF01926	50S ribosome-binding GTPase	IPR006073	GTP binding domain	Zm00001d017129;	NA	NA	NSN1 Guanine nucleotide-binding protein-like NSN1 (Arabidopsis thaliana OX=3702)
Zm00001eb246590	NA	NA	NA	-1.046475453	NA	NA	NA	NA	NA	Zm00001d017146;	NA	NA	Protein of unknown function
Zm00001eb246640	NA	NA	1.773301049	1.848275779	NA	PF00187	Chitin recognition protein	IPR001002	Chitin-binding; type 1	Zm00001d017152;	NA	NA	Cht6 Chitinase 6 (Oryza sativa subsp. japonica OX=39947)
Zm00001eb246720	NA	-1.100438224	-1.162563865	NA	NA	PF13710	ACT domain			Zm00001d017168;	NA	NA	NA
Zm00001eb246730	NA	NA	-1.308165939	-1.399746191	NA	PF12874	Zinc-finger of C2H2 type			Zm00001d017169;	NA	NA	Protein of unknown function
Zm00001eb246860	NA	NA	1.051905991	1.050137149	NA	PF02458	Transferase family	IPR003480	Transferase	Zm00001d017186;	NA	NA	HCT2 Hydroxycinnamoyltransferase 2 (Oryza sativa subsp. japonica OX=39947)
Zm00001eb247000	NA	2.843634843	1.852347313	NA	NA	PF08212	Lipocalin-like domain	IPR000566	Lipocalin/cytosolic fatty-acid binding domain	Zm00001d017199;	NA	NA	TIL Temperature-induced lipocalin-1 (Arabidopsis thaliana OX=3702)
Zm00001eb247450	NA	NA	NA	NA	1.309621269	PF04116	Fatty acid hydroxylase superfamily	IPR006694	Fatty acid hydroxylase	Zm00001d017251;	NA	NA	GL1-5 Very-long-chain aldehyde decarbonylase GL1-5 (Oryza sativa subsp. indica OX=39946)
Zm00001eb247450	NA	NA	NA	NA	1.309621269	PF04116	Fatty acid hydroxylase superfamily	IPR006694	Fatty acid hydroxylase	Zm00001d017251;	NA	NA	GL1-4 Very-long-chain aldehyde decarbonylase GL1-4 (Oryza sativa subsp. indica OX=39946)
Zm00001eb247710	NA	NA	NA	NA	1.450691288	PF03151	Triose-phosphate Transporter family	IPR004853	Sugar phosphate transporter domain	Zm00001d017282;	NA	NA	UXT1 UDP-xylose transporter 1 (Arabidopsis thaliana OX=3702)
Zm00001eb247740	NA	-1.167038491	NA	NA	NA	NA	NA	NA	NA	Zm00001d017286;	NA	NA	Protein of unknown function
Zm00001eb247760	NA	NA	NA	NA	-1.241796088	PF00230	Major intrinsic protein	IPR000425	Major intrinsic protein	Zm00001d017288;	NA	NA	NA
Zm00001eb247830	NA	2.246417288	2.593752911	NA	1.385963026	PF14226	non-haem dioxygenase in morphine synthesis N-terminal	IPR026992	Non-haem dioxygenase N-terminal domain	Zm00001d017293;Zm00001d017294;	NA	NA	NA
Zm00001eb248210	NA	NA	30	NA	NA	PF10584	Proteasome subunit A N-terminal signature	IPR000426	Proteasome alpha-subunit; N-terminal domain	Zm00001d017336;Zm00001d017338;Zm00001d017339;	NA	NA	PAB1 Proteasome subunit alpha type-2 (Oryza sativa subsp. japonica OX=39947)
Zm00001eb248520	NA	NA	-1.037962658	-1.054945172	NA	PF00085	Thioredoxin	IPR013766	Thioredoxin domain	Zm00001d017379;	NA	NA	Os02g0639900 Thioredoxin M1
Zm00001eb248560	NA	1.284576996	NA	1.17581909	NA	PF00249	Myb-like DNA-binding domain	IPR001005	SANT/Myb domain	Zm00001d017383;	NA	NA	MYB86 Transcription factor MYB86 (Arabidopsis thaliana OX=3702)
Zm00001eb248560	NA	1.284576996	NA	1.17581909	NA	PF00249	Myb-like DNA-binding domain	IPR001005	SANT/Myb domain	Zm00001d017383;	NA	NA	LAF1 Transcription factor LAF1 (Arabidopsis thaliana OX=3702)
Zm00001eb248630	NA	NA	-1.253711308	NA	NA	PF00635	MSP (Major sperm protein) domain	IPR000535	Major sperm protein (MSP) domain	Zm00001d017390;	NA	NA	PVA12 Vesicle-associated protein 1-2 (Arabidopsis thaliana OX=3702)
Zm00001eb248690	NA	-2.088020725	NA	NA	-1.42445227	NA	NA	NA	NA	Zm00001d017397;	NA	NA	SAUR36 Auxin-responsive protein SAUR36 (Arabidopsis thaliana OX=3702)
Zm00001eb249100	NA	1.114156335	1.725537307	1.390002119	1.337265963	PF08613	Cyclin	IPR013922	Cyclin PHO80-like	Zm00001d017441;	NA	NA	CYCP4-1 Cyclin-P4-1 (Oryza sativa subsp. japonica OX=39947)
Zm00001eb249200	NA	1.555912618	NA	NA	NA	NA	NA	NA	NA	Zm00001d017454;	NA	NA	NA
Zm00001eb249250	NA	NA	-1.034174225	NA	NA	PF00378	Enoyl-CoA hydratase/isomerase	IPR001753	Enoyl-CoA hydratase/isomerase	Zm00001d017459;	NA	NA	At4g16800 Probable enoyl-CoA hydratase 2
Zm00001eb249270	NA	NA	NA	NA	1.254378429	PF00612	IQ calmodulin-binding motif	IPR000048	IQ motif; EF-hand binding site	Zm00001d017460;	NA	NA	UCH3 Ubiquitin carboxyl-terminal hydrolase 3 (Arabidopsis thaliana OX=3702)
Zm00001eb249490	NA	NA	-1.971414046	NA	NA	NA	NA	NA	NA	Zm00001d017482;	NA	NA	Protein of unknown function
Zm00001eb249690	NA	NA	1.326264275	NA	NA	PF02358	Trehalose-phosphatase	IPR003337	Trehalose-phosphatase	Zm00001d017502;	3.1.3.12	TPP	TPP1 Probable trehalose-phosphate phosphatase 1 (Oryza sativa subsp. japonica OX=39947)
Zm00001eb249700	NA	1.033262623	NA	NA	NA	PF14144	Seed dormancy control	IPR025422	Transcription factor TGA like domain	Zm00001d017503;	NA	NA	NA
Zm00001eb249760	NA	NA	5.235054003	NA	2.936143393	PF14547	Hydrophobic seed protein	IPR027923	Hydrophobic seed protein domain	Zm00001d017508;	NA	NA	NA
Zm00001eb249840	NA	1.580218376	NA	2.43417271	1.480267346	PF03514	GRAS domain family	IPR005202	Transcription factor GRAS	Zm00001d017513;	NA	NA	SCL6 Scarecrow-like protein 6 (Arabidopsis thaliana OX=3702)
Zm00001eb249980	NA	3.122394104	NA	3.040738057	2.046910545	PF03168	Late embryogenesis abundant protein	IPR004864	Late embryogenesis abundant protein; LEA_2 subgroup	Zm00001d017530;	NA	NA	NHL2 NDR1/HIN1-like protein 2 (Arabidopsis thaliana OX=3702)
Zm00001eb250030	NA	1.069489791	1.38158533	NA	NA	NA	NA	NA	NA	Zm00001d017534;	NA	NA	Protein of unknown function
Zm00001eb250110	1.438287534	1.123754355	NA	NA	NA	PF13716	Divergent CRAL/TRIO domain	IPR001251	CRAL-TRIO lipid binding domain	Zm00001d017545;	NA	NA	CG18812 Protein GDAP2 homolog (Drosophila melanogaster OX=7227)
Zm00001eb250340	NA	NA	NA	NA	1.721842921	PF11744	Aluminium activated malate transporter	IPR020966	Aluminum-activated malate transporter	Zm00001d017570;	NA	NA	ALMT10 Aluminum-activated malate transporter 10 (Arabidopsis thaliana OX=3702)
Zm00001eb250370	NA	-1.208214049	NA	NA	NA	PF14215	bHLH-MYC and R2R3-MYB transcription factors N-terminal	IPR025610	Transcription factor MYC/MYB N-terminal	Zm00001d017573;	NA	NA	LHW Transcription factor LHW (Arabidopsis thaliana OX=3702)
Zm00001eb250640	NA	NA	-1.304326142	NA	NA	PF00620	RhoGAP domain	IPR000198	Rho GTPase-activating protein domain	Zm00001d017604;	NA	NA	ROPGAP3 Rho GTPase-activating protein 3 (Arabidopsis thaliana OX=3702)
Zm00001eb250670	NA	1.04553342	NA	NA	NA	PF02542	YgbB family	IPR003526	2-C-methyl-D-erythritol 2;4-cyclodiphosphate synthase	Zm00001d017608;	NA	NA	NA
Zm00001eb250770	NA	-1.10402332	NA	NA	NA	NA	NA	NA	NA	Zm00001d017619;	NA	NA	NA
Zm00001eb250800	-2.018880208	-3.092955503	-3.124338148	NA	-2.30220814	NA	NA	NA	NA	Zm00001d017622;	NA	NA	Protein of unknown function
Zm00001eb250900	NA	NA	NA	NA	1.653190292	PF00704	Glycosyl hydrolases family 18	IPR001223	Glycoside hydrolase family 18; catalytic domain	Zm00001d017639;	NA	NA	Chitinase 2 (Tulipa saxatilis subsp. bakeri OX=110455)
Zm00001eb251200	NA	NA	NA	NA	1.129085434	PF00010	Helix-loop-helix DNA-binding domain	IPR011598	Myc-type; basic helix-loop-helix (bHLH) domain	Zm00001d017677;	NA	NA	BHLH96 Transcription factor bHLH96 (Arabidopsis thaliana OX=3702)
Zm00001eb251380	NA	NA	-1.279229076	NA	NA	PF02928	C5HC2 zinc finger	IPR004198	Zinc finger; C5HC2-type	Zm00001d017700;	NA	NA	JMJ706 Lysine-specific demethylase JMJ706 (Oryza sativa subsp. japonica OX=39947)
Zm00001eb251960	NA	NA	NA	1.186912562	NA	PF00067	Cytochrome P450	IPR001128	Cytochrome P450	Zm00001d017762;	NA	NA	NA
Zm00001eb252020	NA	NA	NA	-1.089615991	NA	PF02729	Aspartate/ornithine carbamoyltransferase; carbamoyl-P binding domain	IPR006132	Aspartate/ornithine carbamoyltransferase; carbamoyl-P binding	Zm00001d017769;	NA	NA	NA
Zm00001eb252170	NA	NA	1.231065931	1.418632832	NA	PF12037	Domain of unknown function (DUF3523)	IPR021911	ATPase family AAA domain-containing protein 3; domain of unknown function DUF3523	Zm00001d017783;	NA	NA	Protein of unknown function
Zm00001eb252170	NA	NA	1.231065931	1.418632832	NA	PF12037	Domain of unknown function (DUF3523)	IPR021911	ATPase family AAA domain-containing protein 3; domain of unknown function DUF3523	Zm00001d017783;	NA	NA	atad3 ATPase family AAA domain-containing protein 3 (Xenopus tropicalis OX=8364)
Zm00001eb252400	NA	NA	NA	1.037650932	NA	PF00271	Helicase conserved C-terminal domain	IPR001650	Helicase; C-terminal	Zm00001d017808;	NA	NA	RECG ATP-dependent DNA helicase homolog RECG
Zm00001eb252490	NA	NA	1.594793169	NA	NA	NA	NA	NA	NA	Zm00001d017817;	NA	NA	NA
Zm00001eb252670	NA	2.533640905	3.620862665	NA	2.047133071	PF08246	Cathepsin propeptide inhibitor domain (I29)	IPR013201	Cathepsin propeptide inhibitor domain (I29)	Zm00001d017834;	NA	NA	NA
Zm00001eb252690	NA	1.688970678	1.83302808	NA	1.177425406	NA	NA	NA	NA	Zm00001d017837;	NA	NA	Protein of unknown function
Zm00001eb252830	NA	-1.243966034	NA	NA	NA	PF01198	Ribosomal protein L31e	IPR000054	Ribosomal protein L31e	Zm00001d017850;	NA	NA	RPL31 60S ribosomal protein L31 (Perilla frutescens OX=48386)
Zm00001eb252890	NA	NA	NA	1.298435776	NA	PF00307	Calponin homology (CH) domain	IPR001715	Calponin homology domain	Zm00001d017860;	NA	NA	FIM5 Fimbrin-5 (Arabidopsis thaliana OX=3702)
Zm00001eb252890	NA	NA	NA	1.298435776	NA	PF00307	Calponin homology (CH) domain	IPR001715	Calponin homology domain	Zm00001d017860;	NA	NA	FIM2 Fimbrin-2 (Arabidopsis thaliana OX=3702)
Zm00001eb252890	NA	NA	NA	1.298435776	NA	PF00307	Calponin homology (CH) domain	IPR001715	Calponin homology domain	Zm00001d017860;	NA	NA	Protein of unknown function
Zm00001eb252940	NA	NA	NA	-1.486033817	-2.075950846	PF00782	Dual specificity phosphatase; catalytic domain	IPR000340	Dual specificity phosphatase; catalytic domain	Zm00001d017863;	NA	NA	NA
Zm00001eb253070	NA	NA	NA	1.146246337	NA	NA	NA	NA	NA	Zm00001d017874;	NA	NA	NA
Zm00001eb253110	NA	1.23369234	NA	NA	NA	PF01490	Transmembrane amino acid transporter protein	IPR013057	Amino acid transporter; transmembrane domain	Zm00001d017880;	NA	NA	NA
Zm00001eb253240	NA	NA	NA	NA	1.706409648	PF02298	Plastocyanin-like domain	IPR003245	Phytocyanin domain	Zm00001d017896;	NA	NA	NA
Zm00001eb253380	NA	3.261835375	3.307783331	NA	1.393405328	PF03798	TLC domain	IPR006634	TRAM/LAG1/CLN8 homology domain	Zm00001d017912;	NA	NA	Os02g0728300 ASC1-like protein 2 (Oryza sativa subsp. japonica OX=39947)
Zm00001eb253760	NA	-1.683561939	-1.68765622	-1.207174986	-1.336082245	PF05042	Caleosin related protein	IPR007736	Caleosin-related	Zm00001d017953;	NA	NA	PXG4 Probable peroxygenase 4 (Arabidopsis thaliana OX=3702)
Zm00001eb253780	NA	NA	NA	NA	-1.017216184	PF01657	Salt stress response/antifungal	IPR002902	Gnk2-homologous domain	Zm00001d017954;Zm00001d017955;	NA	NA	NA
Zm00001eb254030	NA	NA	NA	NA	1.143579524	PF08148	DSHCT (NUC185) domain	IPR012961	ATP-dependent RNA helicase Ski2; C-terminal	Zm00001d017982;	NA	NA	ISE2 DExH-box ATP-dependent RNA helicase DExH15 chloroplastic (Arabidopsis thaliana OX=3702)
Zm00001eb254050	NA	1.565039959	2.06632364	1.81608394	1.495785481	PF01501	Glycosyl transferase family 8	IPR002495	Glycosyl transferase; family 8	Zm00001d017984;	NA	NA	GATL9 Probable galacturonosyltransferase-like 9 (Arabidopsis thaliana OX=3702)
Zm00001eb254080	NA	1.107041521	2.019976116	NA	NA	NA	NA	NA	NA	Zm00001d017987;	NA	NA	Os02g0739600 Pyruvate dehydrogenase E1 component subunit alpha-1
Zm00001eb254080	NA	1.107041521	2.019976116	NA	NA	NA	NA	NA	NA	Zm00001d017987;	NA	NA	TOR1L3 TORTIFOLIA1-like protein 3 (Arabidopsis thaliana OX=3702)
Zm00001eb254080	NA	1.107041521	2.019976116	NA	NA	NA	NA	NA	NA	Zm00001d017987;	NA	NA	TOR1L4 TORTIFOLIA1-like protein 4 (Arabidopsis thaliana OX=3702)
Zm00001eb254430	NA	1.20849746	NA	1.368441949	1.086500546	PF13639	Ring finger domain	IPR001841	Zinc finger; RING-type	Zm00001d018028;	NA	NA	ATL24 NEP1-interacting protein-like 2 (Arabidopsis thaliana OX=3702)
Zm00001eb255060	NA	NA	NA	1.466111627	NA	NA	NA	NA	NA	Zm00001d018072;	NA	NA	NA
Zm00001eb255400	NA	NA	NA	NA	-12.01283263	NA	NA	NA	NA	Zm00001d018105;Zm00001d018106;	NA	NA	NA
Zm00001eb255410	NA	NA	NA	NA	-1.3058094	PF04674	Phosphate-induced protein 1 conserved region	IPR006766	Protein EXORDIUM-like	Zm00001d018105;Zm00001d018106;	NA	NA	NA
Zm00001eb255560	NA	NA	NA	-1.209610109	NA	PF00134	Cyclin; N-terminal domain	IPR006671	Cyclin; N-terminal	Zm00001d018128;	NA	NA	NA
Zm00001eb255700	NA	1.073195022	NA	NA	NA	NA	NA	NA	NA	Zm00001d018146;	NA	NA	NA
Zm00001eb255850	NA	NA	NA	NA	1.801680505	PF00504	Chlorophyll A-B binding protein	IPR022796	Chlorophyll A-B binding protein	Zm00001d018157;	NA	NA	LHCA5 Photosystem I chlorophyll a/b-binding protein 5
Zm00001eb255940	NA	NA	NA	3.149233117	2.123735514	PF00124	Photosynthetic reaction centre protein	IPR000484	Photosynthetic reaction centre; L/M	Zm00001d014241;	NA	NA	O1 Protein OPAQUE1 (Zea mays OX=4577)
Zm00001eb256070	NA	NA	3.133258127	NA	1.987045065	PF00847	AP2 domain	IPR001471	AP2/ERF domain	Zm00001d018191;	NA	NA	NA
Zm00001eb256090	NA	NA	1.128307126	NA	NA	PF05768	Glutaredoxin-like domain (DUF836)	IPR008554	Glutaredoxin-like	Zm00001d018192;	NA	NA	Protein of unknown function
Zm00001eb256240	NA	NA	-1.327209971	NA	NA	PF07800	Protein of unknown function (DUF1644)	IPR012866	Protein of unknown function DUF1644	Zm00001d018204;	NA	NA	Protein of unknown function
Zm00001eb256260	NA	2.311372101	NA	NA	1.0602434	PF00970	Oxidoreductase FAD-binding domain	IPR008333	Flavoprotein pyridine nucleotide cytochrome reductase-like; FAD-binding domain	Zm00001d018206;	NA	NA	NAR-7 Nitrate reductase [NAD(P)H] (Hordeum vulgare OX=4513)
Zm00001eb256270	NA	NA	NA	-1.535824881	NA	PF13923	Zinc finger; C3HC4 type (RING finger)			Zm00001d018207;	NA	NA	NA
Zm00001eb256330	NA	NA	1.126486551	NA	NA	PF00332	Glycosyl hydrolases family 17	IPR000490	Glycoside hydrolase family 17	Zm00001d018214;	NA	NA	At4g29360 Glucan endo-1
Zm00001eb256400	NA	NA	-1.898084837	NA	NA	NA	NA	NA	NA		NA	NA	NA
Zm00001eb256490	NA	NA	NA	NA	2.2438347	PF11947	Photosynthesis affected mutant 68	IPR021855	PAM68-like	Zm00001d018234;	NA	NA	PAM68 Protein PAM68
Zm00001eb256540	NA	NA	NA	2.234015382	NA	PF01545	Cation efflux family	IPR002524	Cation efflux protein	Zm00001d018242;	NA	NA	MTP3 Metal tolerance protein 3 (Oryza sativa subsp. japonica OX=39947)
Zm00001eb256560	NA	NA	1.780499626	NA	NA	NA	NA	NA	NA	Zm00001d018244;	NA	NA	Protein of unknown function
Zm00001eb256950	NA	NA	NA	-1.318911205	NA	NA	NA	NA	NA	Zm00001d018280;	NA	NA	Protein of unknown function
Zm00001eb257160	NA	NA	NA	1.107539619	NA	PF02383	SacI homology domain	IPR002013	SAC domain	Zm00001d018303;	NA	NA	SAC3 Phosphoinositide phosphatase SAC3 (Arabidopsis thaliana OX=3702)
Zm00001eb257160	NA	NA	NA	1.107539619	NA	PF02383	SacI homology domain	IPR002013	SAC domain	Zm00001d018303;	NA	NA	SAC2 Phosphoinositide phosphatase SAC2 (Arabidopsis thaliana OX=3702)
Zm00001eb257300	NA	NA	NA	NA	1.71775027	PF00188	Cysteine-rich secretory protein family	IPR014044	CAP domain	Zm00001d018322;	NA	NA	NA
Zm00001eb257430	NA	NA	1.666236339	3.03374605	1.209597838	NA	NA	NA	NA	Zm00001d018335;	NA	NA	SMAX1 Protein SUPPRESSOR OF MAX2 1 (Arabidopsis thaliana OX=3702)
Zm00001eb257490	NA	-2.690157785	NA	NA	-1.218875913	PF01490	Transmembrane amino acid transporter protein	IPR013057	Amino acid transporter; transmembrane domain	Zm00001d018340;	NA	NA	AVT1A Amino acid transporter AVT1A (Arabidopsis thaliana OX=3702)
Zm00001eb257510	NA	-1.716439191	-2.0212604	NA	-1.252894594	PF00982	Glycosyltransferase family 20	IPR001830	Glycosyl transferase; family 20	Zm00001d018342;	2.4.1.15	TPS	TPS11 Probable alpha
Zm00001eb257510	NA	-1.716439191	-2.0212604	NA	-1.252894594	PF00982	Glycosyltransferase family 20	IPR001830	Glycosyl transferase; family 20	Zm00001d018342;	2.4.1.15	TPS	TPS6 Alpha
Zm00001eb257510	NA	-1.716439191	-2.0212604	NA	-1.252894594	PF00982	Glycosyltransferase family 20	IPR001830	Glycosyl transferase; family 20	Zm00001d018342;	2.4.1.15	TPS	TPS7 Probable alpha
Zm00001eb257510	NA	-1.716439191	-2.0212604	NA	-1.252894594	PF00982	Glycosyltransferase family 20	IPR001830	Glycosyl transferase; family 20	Zm00001d018342;	3.1.3.12	TPP	TPS11 Probable alpha
Zm00001eb257510	NA	-1.716439191	-2.0212604	NA	-1.252894594	PF00982	Glycosyltransferase family 20	IPR001830	Glycosyl transferase; family 20	Zm00001d018342;	3.1.3.12	TPP	TPS6 Alpha
Zm00001eb257510	NA	-1.716439191	-2.0212604	NA	-1.252894594	PF00982	Glycosyltransferase family 20	IPR001830	Glycosyl transferase; family 20	Zm00001d018342;	3.1.3.12	TPP	TPS7 Probable alpha
Zm00001eb257660	NA	1.459919756	NA	NA	NA	PF13424	Tetratricopeptide repeat			Zm00001d018362;	NA	NA	Protein of unknown function
Zm00001eb257660	NA	1.459919756	NA	NA	NA	PF13424	Tetratricopeptide repeat			Zm00001d018362;	NA	NA	TSS Protein TSS (Arabidopsis thaliana OX=3702)
Zm00001eb257810	NA	-2.157642621	-1.535649064	NA	-1.242956133	PF00010	Helix-loop-helix DNA-binding domain	IPR011598	Myc-type; basic helix-loop-helix (bHLH) domain	Zm00001d018374;	NA	NA	BHLH69 Transcription factor bHLH69 (Arabidopsis thaliana OX=3702)
Zm00001eb257810	NA	-2.157642621	-1.535649064	NA	-1.242956133	PF00010	Helix-loop-helix DNA-binding domain	IPR011598	Myc-type; basic helix-loop-helix (bHLH) domain	Zm00001d018374;	NA	NA	BHLH66 Transcription factor bHLH66 (Arabidopsis thaliana OX=3702)
Zm00001eb257840	NA	1.135386365	NA	NA	NA	PF18376	Mevalonate 5-diphosphate decarboxylase C-terminal domain	IPR041431	Mvd1; C-terminal	Zm00001d018377;	NA	NA	NA
Zm00001eb257870	NA	-1.173439599	NA	NA	NA	NA	NA	NA	NA		NA	NA	NA
Zm00001eb257880	NA	NA	NA	-2.376239514	NA	PF12146	Serine aminopeptidase; S33	IPR022742	Serine aminopeptidase; S33	Zm00001d018382;	NA	NA	VPS15 Serine/threonine-protein kinase VPS15 (Arabidopsis thaliana OX=3702)
Zm00001eb257980	NA	-1.590390503	NA	NA	-1.03089563	PF13639	Ring finger domain	IPR001841	Zinc finger; RING-type	Zm00001d018393;	NA	NA	NA
Zm00001eb258220	NA	NA	-2.876822922	NA	-1.601731195	PF02309	AUX/IAA family	IPR033389	AUX/IAA domain	Zm00001d018414;	NA	NA	NA
Zm00001eb258360	2.429605164	3.66387317	3.560616691	NA	2.576446243	PF00069	Protein kinase domain	IPR000719	Protein kinase domain	Zm00001d018429;	NA	NA	NA
Zm00001eb258580	NA	NA	NA	NA	1.10069848	PF14299	Phloem protein 2	IPR025886	Phloem protein 2-like	Zm00001d018451;	NA	NA	PP2B1 F-box protein PP2-B1 (Arabidopsis thaliana OX=3702)
Zm00001eb258600	NA	1.178998026	NA	NA	NA	PF07992	Pyridine nucleotide-disulphide oxidoreductase	IPR023753	FAD/NAD(P)-binding domain	Zm00001d018454;	NA	NA	NA
[truncated: 1,330 more rows]
