# Supplementary material for: Genetic Perturbation of the Starch Biosynthesis in Maize Endosperm Reveals Sugar-Responsive Gene Networks
Source: Front Plant Sci. 2022 Feb 8;12:800326. doi: 10.3389/fpls.2021.800326 (PMC8861272; doi:10.3389/fpls.2021.800326)
Supplement: Supplementary file 1 [file Data_Sheet_1.zip › 12-27-2021_10.3389-fpls.2021.800326/Table 6_v1.CSV]

Genetic perturbation of the maize endosperm reveals sugar-responsive gene networks. Finegan et al., 2021
Table S6. Significantly differentially expressed genes in su1 and sh2 endosperm compared to Wt endosperm. Comparisons made within genetic backgrounds.
Comparison	B73v5eb	C40_log2FoldChange	C68_log2FoldChange	Ia453_log2FoldChange	Ia5125_log2FoldChange	IL101T_log2FoldChange	P39_log2FoldChange	PFAM	Domain	IPR	Annot	B73v4	E.C..Number	Enzyme.Name
sh2 vs Wt	Zm00001eb000080	NA	NA	-1.729319933	NA	NA	-1.538780376	PF13692	Glycosyl transferases group 1			Zm00001d027242;	2.4.1.242	Starch Synthase
sh2 vs Wt	Zm00001eb000200	-2.807123894	NA	-1.519266018	-1.699412249	NA	-2.554981655	PF01277	Oleosin	IPR000136	Oleosin	Zm00001d027258;	NA	NA
sh2 vs Wt	Zm00001eb000230	NA	NA	-1.175660087	NA	NA	NA	PF02089	Palmitoyl protein thioesterase	IPR002472	Palmitoyl protein thioesterase	Zm00001d027267;	NA	NA
sh2 vs Wt	Zm00001eb000400	NA	NA	NA	NA	NA	-2.575833347	PF00743	Flavin-binding monooxygenase-like	IPR020946	Flavin monooxygenase-like	Zm00001d027286;	NA	NA
sh2 vs Wt	Zm00001eb000440	NA	NA	NA	-2.120503124	NA	NA	PF14547	Hydrophobic seed protein	IPR027923	Hydrophobic seed protein domain	Zm00001d027290;	NA	NA
sh2 vs Wt	Zm00001eb000490	NA	NA	NA	NA	-1.187965253	NA	PF00091	Tubulin/FtsZ family; GTPase domain	IPR003008	Tubulin/FtsZ; GTPase domain	Zm00001d027295;	NA	NA
sh2 vs Wt	Zm00001eb000550	NA	NA	-1.169165108	NA	NA	NA	PF01466	Skp1 family; dimerisation domain	IPR016072	SKP1 component; dimerisation	Zm00001d027302;	NA	NA
sh2 vs Wt	Zm00001eb000800	NA	NA	1.612059358	NA	NA	NA	PF00022	Actin	IPR004000	Actin family	Zm00001d027326;	NA	NA
sh2 vs Wt	Zm00001eb000840	NA	NA	NA	-4.608136033	NA	NA	PF03763	Remorin; C-terminal region	IPR005516	Remorin; C-terminal	Zm00001d027330;	NA	NA
sh2 vs Wt	Zm00001eb000850	NA	NA	NA	NA	1.385727052	NA	PF14368	Probable lipid transfer	IPR016140	Bifunctional inhibitor/plant lipid transfer protein/seed storage helical domain	Zm00001d027332;	NA	NA
sh2 vs Wt	Zm00001eb000880	NA	NA	NA	NA	NA	-1.880090026	PF13837	Myb/SANT-like DNA-binding domain			Zm00001d027335;	NA	NA
sh2 vs Wt	Zm00001eb001000	NA	NA	1.596651897	NA	NA	NA	PF00288	GHMP kinases N terminal domain	IPR006204	GHMP kinase N-terminal domain	Zm00001d027347;	NA	NA
sh2 vs Wt	Zm00001eb001150	NA	NA	2.210600948	1.849589364	1.399821283	2.383310524	PF00514	Armadillo/beta-catenin-like repeat	IPR000225	Armadillo	Zm00001d027365;	NA	NA
sh2 vs Wt	Zm00001eb001190	NA	NA	NA	NA	-1.708705736	NA	PF00722	Glycosyl hydrolases family 16	IPR000757	Glycoside hydrolase family 16	Zm00001d027368;	NA	NA
sh2 vs Wt	Zm00001eb001200	NA	NA	NA	NA	NA	-1.297016534	PF03881	Fructosamine kinase	IPR016477	Fructosamine/Ketosamine-3-kinase	Zm00001d027369;	NA	NA
sh2 vs Wt	Zm00001eb001240	NA	NA	1.024760259	NA	NA	NA	PF00118	TCP-1/cpn60 chaperonin family	IPR002423	Chaperonin Cpn60/TCP-1 family	Zm00001d027371;	NA	NA
sh2 vs Wt	Zm00001eb001340	NA	NA	NA	2.164760784	NA	2.21441384	PF01154	Hydroxymethylglutaryl-coenzyme A synthase N terminal	IPR013528	Hydroxymethylglutaryl-coenzyme A synthase; N-terminal	Zm00001d027383;	NA	NA
sh2 vs Wt	Zm00001eb001370	3.27167592	NA	NA	NA	NA	NA	PF00614	Phospholipase D Active site motif	IPR001736	Phospholipase D/Transphosphatidylase	Zm00001d027386;	NA	NA
sh2 vs Wt	Zm00001eb001400	NA	NA	NA	NA	NA	-1.241733688	NA	NA	NA	NA	Zm00001d027389;Zm00001d027388;	NA	NA
sh2 vs Wt	Zm00001eb001490	NA	1.413864434	NA	NA	NA	NA	PF03381	LEM3 (ligand-effect modulator 3) family / CDC50 family	IPR005045	CDC50/LEM3 family	Zm00001d027401;	NA	NA
sh2 vs Wt	Zm00001eb001550	NA	NA	NA	NA	NA	-3.896566061	PF02362	B3 DNA binding domain	IPR003340	B3 DNA binding domain	Zm00001d027409;	NA	NA
sh2 vs Wt	Zm00001eb001560	NA	NA	NA	NA	NA	1.122611898	PF00141	Peroxidase	IPR002016	Haem peroxidase	Zm00001d027411;	NA	NA
sh2 vs Wt	Zm00001eb001640	NA	1.093798768	NA	NA	NA	1.494015566	PF00298	Ribosomal protein L11; RNA binding domain	IPR020783	Ribosomal protein L11; C-terminal	Zm00001d027421;	NA	NA
sh2 vs Wt	Zm00001eb001650	NA	NA	NA	NA	NA	-1.545833687	PF01789	PsbP	IPR002683	PsbP; C-terminal	Zm00001d027422;	NA	NA
sh2 vs Wt	Zm00001eb001670	NA	NA	NA	NA	-1.000063489	NA	PF01486	K-box region	IPR002487	Transcription factor; K-box	Zm00001d027425;	NA	NA
sh2 vs Wt	Zm00001eb001830	NA	-1.093689948	NA	NA	NA	NA	PF00295	Glycosyl hydrolases family 28	IPR000743	Glycoside hydrolase; family 28	Zm00001d027441;	NA	NA
sh2 vs Wt	Zm00001eb001870	NA	NA	-2.333094206	NA	NA	NA	PF00781	Diacylglycerol kinase catalytic domain	IPR001206	Diacylglycerol kinase; catalytic domain	Zm00001d027445;	NA	NA
sh2 vs Wt	Zm00001eb002010	NA	NA	1.399577941	NA	NA	NA	PF00170	bZIP transcription factor	IPR004827	Basic-leucine zipper domain	Zm00001d027461;	NA	NA
sh2 vs Wt	Zm00001eb002040	NA	NA	1.424326655	NA	NA	NA	PF00999	Sodium/hydrogen exchanger family	IPR006153	Cation/H+ exchanger	Zm00001d027466;	NA	NA
sh2 vs Wt	Zm00001eb002070	NA	NA	NA	NA	NA	-1.668835984	PF06747	CHCH domain	IPR010625	CHCH	Zm00001d052499;Zm00001d027469;	NA	NA
sh2 vs Wt	Zm00001eb002150	NA	NA	NA	NA	-5.529212914	NA	NA	NA	NA	NA	Zm00001d027476;	NA	NA
sh2 vs Wt	Zm00001eb002420	NA	NA	NA	NA	NA	4.615221386	PF00406	Adenylate kinase			Zm00001d027502;	NA	NA
sh2 vs Wt	Zm00001eb002520	NA	NA	1.939101031	NA	NA	-6.458602076	PF17144	Ribosomal large subunit proteins 60S L5; and 50S L18	IPR005485	Ribosomal protein L5 eukaryotic/L18 archaeal	Zm00001d027512;	NA	NA
sh2 vs Wt	Zm00001eb002550	NA	NA	NA	NA	NA	-1.399212119	PF00036	EF hand	IPR002048	EF-hand domain	Zm00001d027516;	NA	NA
sh2 vs Wt	Zm00001eb002620	NA	NA	NA	NA	NA	-4.385465381	PF00182	Chitinase class I	IPR000726	Glycoside hydrolase; family 19; catalytic	Zm00001d027525;Zm00001d027524;	NA	NA
sh2 vs Wt	Zm00001eb002640	NA	NA	NA	NA	NA	1.379042311	PF00318	Ribosomal protein S2	IPR001865	Ribosomal protein S2	Zm00001d027527;	NA	NA
sh2 vs Wt	Zm00001eb002660	NA	NA	-4.285673021	NA	NA	NA	PF02365	No apical meristem (NAM) protein	IPR003441	NAC domain	Zm00001d027530;	NA	NA
sh2 vs Wt	Zm00001eb002680	NA	NA	-1.633988832	NA	NA	NA	NA	NA	NA	NA	Zm00001d027532;	NA	NA
sh2 vs Wt	Zm00001eb002700	NA	NA	NA	NA	1.066001252	NA	PF00501	AMP-binding enzyme	IPR000873	AMP-dependent synthetase/ligase	Zm00001d027534;	NA	NA
sh2 vs Wt	Zm00001eb002740	NA	NA	-1.726417188	NA	NA	NA	PF06426	Serine acetyltransferase; N-terminal	IPR010493	Serine acetyltransferase; N-terminal	Zm00001d027536;	NA	NA
sh2 vs Wt	Zm00001eb002760	NA	NA	NA	NA	NA	-2.171628043	PF00067	Cytochrome P450	IPR001128	Cytochrome P450	Zm00001d027537;	NA	NA
sh2 vs Wt	Zm00001eb002810	NA	NA	NA	NA	NA	7.162911783	PF00043	Glutathione S-transferase; C-terminal domain	IPR004046	Glutathione S-transferase; C-terminal	Zm00001d027542;	NA	NA
sh2 vs Wt	Zm00001eb002870	NA	NA	NA	NA	NA	-2.224064631	NA	NA	NA	NA	Zm00001d027550;	NA	NA
sh2 vs Wt	Zm00001eb002880	NA	NA	-5.856916398	NA	NA	NA	NA	NA	NA	NA	Zm00001d027551;	NA	NA
sh2 vs Wt	Zm00001eb002910	NA	NA	NA	NA	NA	5.00369705	PF15370	Domain of unknown function (DUF4598)	IPR027921	Protein of unknown function DUF4598		NA	NA
sh2 vs Wt	Zm00001eb002950	NA	NA	NA	2.86022556	NA	-1.925083789	PF13410	Glutathione S-transferase; C-terminal domain			Zm00001d027557;	NA	NA
sh2 vs Wt	Zm00001eb003030	NA	NA	NA	NA	NA	-1.134263778	PF11833	Protein CHAPERONE-LIKE PROTEIN OF POR1-like	IPR021788	Protein CHAPERONE-LIKE PROTEIN OF POR1-like	Zm00001d027573;	NA	NA
sh2 vs Wt	Zm00001eb003040	NA	NA	NA	NA	NA	-3.493725683	PF15370	Domain of unknown function (DUF4598)	IPR027921	Protein of unknown function DUF4598	Zm00001d027576;Zm00001d027577;Zm00001d027578;Zm00001d027580;	NA	NA
sh2 vs Wt	Zm00001eb003060	NA	-7.126756847	-3.254127113	NA	NA	-6.619225514	NA	NA	NA	NA	Zm00001d027576;Zm00001d027577;Zm00001d027578;Zm00001d027580;	NA	NA
sh2 vs Wt	Zm00001eb003200	NA	NA	-1.400268448	NA	NA	NA	NA	NA	NA	NA	Zm00001d027597;	NA	NA
sh2 vs Wt	Zm00001eb003310	NA	NA	-5.622451242	NA	NA	NA	PF04578	Protein of unknown function; DUF594	IPR007658	Protein of unknown function DUF594	Zm00001d027606;	NA	NA
sh2 vs Wt	Zm00001eb003440	NA	NA	NA	NA	NA	-1.548278417	PF01373	Glycosyl hydrolase family 14	IPR001554	Glycoside hydrolase; family 14	Zm00001d027619;	3.2.1.2	beta-Amylase
sh2 vs Wt	Zm00001eb003460	1.392156866	NA	NA	NA	NA	NA	PF17123	RING-like zinc finger	IPR001841	Zinc finger; RING-type	Zm00001d027622;	NA	NA
sh2 vs Wt	Zm00001eb003700	NA	NA	NA	1.099172949	NA	NA	PF14599	Zinc-ribbon	IPR039512	RCHY1; zinc-ribbon	Zm00001d027649;	NA	NA
sh2 vs Wt	Zm00001eb003760	1.130926448	1.285231729	1.165858594	1.530669634	1.256512512	1.81728546	PF00355	Rieske [2Fe-2S] domain	IPR017941	Rieske [2Fe-2S] iron-sulphur domain	Zm00001d027656;	NA	NA
sh2 vs Wt	Zm00001eb003820	2.697680429	NA	NA	3.1351233	1.925132847	3.273624993	NA	NA	NA	NA		NA	NA
sh2 vs Wt	Zm00001eb003930	NA	1.172428827	NA	NA	NA	NA	PF05514	HR-like lesion-inducing	IPR008637	HR-like lesion-inducer	Zm00001d027680;	NA	NA
sh2 vs Wt	Zm00001eb003960	NA	NA	2.252443257	NA	NA	NA	PF00892	EamA-like transporter family	IPR000620	EamA domain	Zm00001d027682;	NA	NA
sh2 vs Wt	Zm00001eb004030	NA	NA	NA	NA	NA	1.274740592	PF00227	Proteasome subunit	IPR001353	Proteasome; subunit alpha/beta	Zm00001d027688;	NA	NA
sh2 vs Wt	Zm00001eb004090	NA	NA	1.501814501	NA	NA	NA	PF02466	Tim17/Tim22/Tim23/Pmp24 family			Zm00001d027699;	NA	NA
sh2 vs Wt	Zm00001eb004170	NA	NA	NA	NA	NA	1.10540972	PF02359	Cell division protein 48 (CDC48); N-terminal domain	IPR003338	CDC48; N-terminal subdomain	Zm00001d027707;	NA	NA
sh2 vs Wt	Zm00001eb004380	NA	NA	NA	NA	-18.17132701	NA	NA	NA	NA	NA	Zm00001d027727;	NA	NA
sh2 vs Wt	Zm00001eb004390	NA	NA	1.710135675	NA	NA	NA	PF00266	Aminotransferase class-V	IPR000192	Aminotransferase class V domain	Zm00001d027727;	NA	NA
sh2 vs Wt	Zm00001eb004420	NA	NA	1.906866881	NA	NA	NA	PF04146	YT521-B-like domain	IPR007275	YTH domain	Zm00001d027731;	NA	NA
sh2 vs Wt	Zm00001eb004470	NA	NA	NA	NA	NA	-2.511529158	PF04927	Seed maturation protein	IPR007011	Late embryogenesis abundant protein; SMP subgroup domain	Zm00001d027740;	NA	NA
sh2 vs Wt	Zm00001eb004490	NA	-1.830035723	-1.628506472	NA	NA	-2.093856888	NA	NA	NA	NA	Zm00001d027742;	NA	NA
sh2 vs Wt	Zm00001eb004720	NA	NA	NA	NA	-19.33682349	NA	NA	NA	NA	NA	Zm00001d027760;	NA	NA
sh2 vs Wt	Zm00001eb004750	NA	NA	NA	NA	NA	-1.736119329	PF04720	PDDEXK-like family of unknown function	IPR006502	Protein of unknown function PDDEXK-like	Zm00001d027763;	NA	NA
sh2 vs Wt	Zm00001eb004780	NA	NA	1.533911454	NA	NA	NA	PF06241	Castor and Pollux; part of voltage-gated ion channel	IPR010420	CASTOR/POLLUX/SYM8 ion channels	Zm00001d027768;	NA	NA
sh2 vs Wt	Zm00001eb005060	NA	NA	1.711432757	NA	NA	NA	PF02441	Flavoprotein	IPR003382	Flavoprotein	Zm00001d027805;	NA	NA
sh2 vs Wt	Zm00001eb005130	NA	NA	1.130106791	NA	NA	NA	PF14368	Probable lipid transfer	IPR016140	Bifunctional inhibitor/plant lipid transfer protein/seed storage helical domain	Zm00001d027811;Zm00001d027812;	NA	NA
sh2 vs Wt	Zm00001eb005190	1.430369764	1.407685717	1.371102936	1.638461775	1.53968243	1.295587003	PF04788	Protein of unknown function (DUF620)	IPR006873	Protein of unknown function DUF620	Zm00001d027816;	NA	NA
sh2 vs Wt	Zm00001eb005250	NA	NA	NA	NA	1.820537257	NA	NA	NA	NA	NA	Zm00001d027832;	NA	NA
sh2 vs Wt	Zm00001eb005380	NA	NA	NA	NA	NA	-1.952431565	PF02701	Dof domain; zinc finger	IPR003851	Zinc finger; Dof-type	Zm00001d027846;	NA	NA
sh2 vs Wt	Zm00001eb005390	NA	NA	NA	NA	NA	-4.030149766	PF01844	HNH endonuclease	IPR002711	HNH endonuclease	Zm00001d027847;	NA	NA
sh2 vs Wt	Zm00001eb005550	NA	NA	NA	NA	NA	-1.171625519	PF00202	Aminotransferase class-III	IPR005814	Aminotransferase class-III	Zm00001d027861;	NA	NA
sh2 vs Wt	Zm00001eb005690	NA	-1.192196822	-1.141907006	-1.321578628	NA	-1.111356728	PF02045	CCAAT-binding transcription factor (CBF-B/NF-YA) subunit B	IPR001289	Nuclear transcription factor Y subunit A	Zm00001d027874;	NA	NA
sh2 vs Wt	Zm00001eb005840	NA	NA	-1.23684401	NA	NA	NA	PF00503	G-protein alpha subunit	IPR001019	Guanine nucleotide binding protein (G-protein); alpha subunit	Zm00001d027886;	NA	NA
sh2 vs Wt	Zm00001eb005850	NA	NA	2.927713228	1.916871936	NA	NA	PF12697	Alpha/beta hydrolase family	IPR000073	Alpha/beta hydrolase fold-1	Zm00001d027887;	NA	NA
sh2 vs Wt	Zm00001eb005860	NA	NA	NA	NA	NA	1.831582155	PF12697	Alpha/beta hydrolase family	IPR000073	Alpha/beta hydrolase fold-1	Zm00001d027888;	NA	NA
sh2 vs Wt	Zm00001eb006020	NA	1.953853889	NA	NA	1.522369486	NA	PF08392	FAE1/Type III polyketide synthase-like protein	IPR013601	FAE1/Type III polyketide synthase-like protein	Zm00001d027904;	NA	NA
sh2 vs Wt	Zm00001eb006160	NA	NA	1.715906667	NA	NA	NA	PF00847	AP2 domain	IPR001471	AP2/ERF domain	Zm00001d027924;	NA	NA
sh2 vs Wt	Zm00001eb006200	NA	NA	NA	NA	NA	-4.13979947	PF00847	AP2 domain	IPR001471	AP2/ERF domain	Zm00001d027928;	NA	NA
sh2 vs Wt	Zm00001eb006530	NA	NA	2.472056502	NA	NA	NA	PF14543	Xylanase inhibitor N-terminal	IPR032861	Xylanase inhibitor; N-terminal	Zm00001d027965;	NA	NA
sh2 vs Wt	Zm00001eb006550	NA	NA	2.22876342	NA	NA	NA	PF11523	Protein of unknown function (DUF3223)			Zm00001d027967;	NA	NA
sh2 vs Wt	Zm00001eb006620	1.02047866	1.744244857	NA	NA	NA	NA	PF02893	GRAM domain	IPR004182	GRAM domain	Zm00001d027976;	NA	NA
sh2 vs Wt	Zm00001eb006720	NA	NA	-2.02753494	NA	NA	NA	NA	NA	NA	NA	Zm00001d027992;	NA	NA
sh2 vs Wt	Zm00001eb006870	NA	NA	NA	NA	NA	-1.626412573	PF00443	Ubiquitin carboxyl-terminal hydrolase	IPR001394	Peptidase C19; ubiquitin carboxyl-terminal hydrolase	Zm00001d028005;	NA	NA
sh2 vs Wt	Zm00001eb006940	NA	NA	NA	2.571610643	NA	NA	PF00071	Ras family	IPR001806	Small GTPase	Zm00001d028012;	NA	NA
sh2 vs Wt	Zm00001eb007060	NA	NA	1.043573727	NA	NA	NA	NA	NA	NA	NA	Zm00001d028024;	NA	NA
sh2 vs Wt	Zm00001eb007510	NA	NA	2.178887183	NA	NA	NA	PF03000	NPH3 family	IPR027356	NPH3 domain	Zm00001d028075;	NA	NA
sh2 vs Wt	Zm00001eb007590	NA	NA	NA	NA	1.74830499	NA	NA	NA	NA	NA	NA	NA	NA
sh2 vs Wt	Zm00001eb007600	NA	NA	NA	NA	NA	-1.695002499	PF02845	CUE domain	IPR003892	Ubiquitin system component CUE	Zm00001d028088;	NA	NA
sh2 vs Wt	Zm00001eb007860	-1.088575222	-1.21956266	-1.299922602	NA	NA	NA	PF01015	Ribosomal S3Ae family	IPR001593	Ribosomal protein S3Ae	Zm00001d028117;	NA	NA
sh2 vs Wt	Zm00001eb007870	1.091388802	NA	NA	NA	NA	NA	PF14009	Domain of unknown function (DUF4228)	IPR025322	Protein of unknown function DUF4228; plant	Zm00001d028118;	NA	NA
sh2 vs Wt	Zm00001eb008130	NA	2.645974892	NA	NA	NA	NA	PF12937	F-box-like	IPR001810	F-box domain	Zm00001d028159;	NA	NA
sh2 vs Wt	Zm00001eb008160	NA	3.453142414	2.067027174	NA	NA	1.97292472	PF01740	STAS domain	IPR002645	STAS domain	Zm00001d028162;	NA	NA
sh2 vs Wt	Zm00001eb008170	NA	NA	2.36199387	NA	NA	NA	PF00916	Sulfate permease family	IPR011547	SLC26A/SulP transporter domain	Zm00001d028164;	NA	NA
sh2 vs Wt	Zm00001eb008250	NA	NA	4.259960471	NA	4.000226694	2.955496807	PF04526	Protein of unknown function (DUF568)	IPR005018	DOMON domain	Zm00001d028170;	NA	NA
sh2 vs Wt	Zm00001eb008370	NA	NA	-1.027704246	NA	NA	NA	PF06212	GRIM-19 protein	IPR009346	GRIM-19	Zm00001d028181;	NA	NA
sh2 vs Wt	Zm00001eb008420	2.568632997	NA	NA	NA	NA	NA	PF03763	Remorin; C-terminal region	IPR005516	Remorin; C-terminal	Zm00001d028185;	NA	NA
sh2 vs Wt	Zm00001eb008450	NA	NA	1.130990603	NA	NA	NA	PF01501	Glycosyl transferase family 8	IPR002495	Glycosyl transferase; family 8	Zm00001d028188;	NA	NA
sh2 vs Wt	Zm00001eb008520	NA	NA	-2.364682049	NA	NA	NA	NA	NA	NA	NA	Zm00001d028197;	NA	NA
sh2 vs Wt	Zm00001eb008530	NA	NA	-3.397088693	NA	NA	NA	PF00232	Glycosyl hydrolase family 1	IPR001360	Glycoside hydrolase family 1	Zm00001d028199;	3.2.1.21	B-glucosidase
sh2 vs Wt	Zm00001eb008550	NA	NA	-1.198304768	NA	NA	NA	PF00344	SecY translocase	IPR002208	SecY/SEC61-alpha family	Zm00001d028201;	NA	NA
sh2 vs Wt	Zm00001eb008790	NA	NA	NA	NA	NA	-2.17396622	PF01554	MatE	IPR002528	Multi antimicrobial extrusion protein	Zm00001d028228;	NA	NA
sh2 vs Wt	Zm00001eb008850	NA	NA	1.40229888	NA	NA	NA	PF00080	Copper/zinc superoxide dismutase (SODC)	IPR001424	Superoxide dismutase; copper/zinc binding domain	Zm00001d028232;	NA	NA
sh2 vs Wt	Zm00001eb008880	NA	NA	NA	NA	NA	-1.069543763	PF00728	Glycosyl hydrolase family 20; catalytic domain	IPR015883	Glycoside hydrolase family 20; catalytic domain	Zm00001d028235;	NA	NA
sh2 vs Wt	Zm00001eb008940	NA	NA	NA	NA	-3.025377055	NA	PF08276	PAN-like domain	IPR003609	PAN/Apple domain	Zm00001d028245;	NA	NA
sh2 vs Wt	Zm00001eb009010	1.115791415	1.706240693	1.428573459	1.406000273	1.175329661	1.196741036	PF05042	Caleosin related protein	IPR007736	Caleosin-related	Zm00001d028254;Zm00001d028252;	NA	NA
sh2 vs Wt	Zm00001eb009130	NA	NA	-1.841130671	NA	NA	NA	PF03331	UDP-3-O-acyl N-acetylglycosamine deacetylase	IPR004463	UDP-3-O-acyl N-acetylglucosamine deacetylase	Zm00001d028264;	NA	NA
sh2 vs Wt	Zm00001eb009310	NA	NA	-1.526879478	NA	NA	NA	PF06419	Conserved oligomeric complex COG6	IPR010490	Conserved oligomeric Golgi complex subunit 6	Zm00001d028279;	NA	NA
sh2 vs Wt	Zm00001eb009400	NA	NA	-4.058625563	NA	NA	NA	PF04678	Mitochondrial calcium uniporter	IPR006769	Calcium uniporter protein; C-terminal	Zm00001d028287;	NA	NA
sh2 vs Wt	Zm00001eb009490	NA	NA	2.024005685	NA	NA	NA	PF00010	Helix-loop-helix DNA-binding domain	IPR011598	Myc-type; basic helix-loop-helix (bHLH) domain	Zm00001d028297;	NA	NA
sh2 vs Wt	Zm00001eb009510	NA	NA	-2.786244966	NA	NA	NA	PF08491	Squalene epoxidase	IPR013698	Squalene epoxidase	Zm00001d028299;	NA	NA
sh2 vs Wt	Zm00001eb009520	1.089536441	NA	NA	NA	NA	1.705945614	PF00177	Ribosomal protein S7p/S5e	IPR023798	Ribosomal protein S7 domain		NA	NA
sh2 vs Wt	Zm00001eb009540	NA	NA	NA	NA	NA	-1.990722006	PF01063	Amino-transferase class IV	IPR001544	Aminotransferase class IV	Zm00001d028303;	NA	NA
sh2 vs Wt	Zm00001eb009940	NA	NA	-6.171088664	NA	NA	NA	PF00141	Peroxidase	IPR002016	Haem peroxidase	Zm00001d028348;	NA	NA
sh2 vs Wt	Zm00001eb010110	1.911384962	NA	NA	NA	1.523187762	NA	PF03372	Endonuclease/Exonuclease/phosphatase family	IPR005135	Endonuclease/exonuclease/phosphatase	Zm00001d028366;	NA	NA
sh2 vs Wt	Zm00001eb010140	NA	NA	-2.045321013	NA	NA	NA	PF00149	Calcineurin-like phosphoesterase	IPR004843	Calcineurin-like phosphoesterase domain; ApaH type	Zm00001d028368;	NA	NA
sh2 vs Wt	Zm00001eb010200	NA	NA	1.084222544	NA	NA	NA	PF04548	AIG1 family	IPR006703	AIG1-type guanine nucleotide-binding (G) domain	Zm00001d028373;	NA	NA
sh2 vs Wt	Zm00001eb010410	NA	NA	-1.386707015	NA	NA	NA	PF00887	Acyl CoA binding protein	IPR000582	Acyl-CoA-binding protein; ACBP	Zm00001d028397;	NA	NA
sh2 vs Wt	Zm00001eb010570	NA	1.775952481	NA	NA	1.726973062	2.074069951	PF03195	Lateral organ boundaries (LOB) domain	IPR004883	Lateral organ boundaries; LOB	Zm00001d028413;	NA	NA
sh2 vs Wt	Zm00001eb011080	NA	NA	NA	NA	NA	-3.358534732	PF01293	Phosphoenolpyruvate carboxykinase	IPR001272	Phosphoenolpyruvate carboxykinase; ATP-utilising	Zm00001d028471;	NA	NA
sh2 vs Wt	Zm00001eb011270	NA	-1.761532412	-2.300390184	-1.427167895	NA	-2.446439057	PF07250	Glyoxal oxidase N-terminus	IPR009880	Glyoxal oxidase; N-terminal	Zm00001d028452;	NA	NA
sh2 vs Wt	Zm00001eb011800	NA	NA	-1.398527215	NA	NA	NA	PF14604	Variant SH3 domain	IPR001452	SH3 domain	Zm00001d028546;	NA	NA
sh2 vs Wt	Zm00001eb011810	NA	NA	1.619213809	NA	NA	NA	PF06127	Protein of unknown function (DUF962)	IPR009305	Protein of unknown function DUF962	Zm00001d028547;Zm00001d028548;	NA	NA
sh2 vs Wt	Zm00001eb011880	NA	NA	-3.146358343	NA	NA	NA	PF00011	Hsp20/alpha crystallin family	IPR002068	Alpha crystallin/Hsp20 domain	Zm00001d028555;	NA	NA
sh2 vs Wt	Zm00001eb012000	NA	NA	NA	NA	NA	-1.111272439	PF00069	Protein kinase domain	IPR000719	Protein kinase domain	Zm00001d028570;	NA	NA
sh2 vs Wt	Zm00001eb012010	NA	NA	-1.013012152	NA	NA	NA	PF00534	Glycosyl transferases group 1	IPR001296	Glycosyl transferase; family 1	Zm00001d028571;	NA	NA
sh2 vs Wt	Zm00001eb012070	NA	NA	NA	NA	NA	-2.564445133	PF04646	Protein of unknown function; DUF604	IPR006740	Protein of unknown function DUF604	Zm00001d028576;	NA	NA
sh2 vs Wt	Zm00001eb012200	NA	NA	-1.792253004	NA	NA	NA	PF13639	Ring finger domain	IPR001841	Zinc finger; RING-type	Zm00001d028593;	NA	NA
sh2 vs Wt	Zm00001eb012280	NA	NA	-1.068133741	NA	NA	NA	PF03514	GRAS domain family	IPR005202	Transcription factor GRAS	Zm00001d028603;	NA	NA
sh2 vs Wt	Zm00001eb012350	-1.874733387	NA	NA	NA	NA	NA	PF00481	Protein phosphatase 2C	IPR001932	PPM-type phosphatase domain	Zm00001d028615;	NA	NA
sh2 vs Wt	Zm00001eb012390	NA	NA	-1.865183719	NA	NA	NA	PF07651	ANTH domain	IPR011417	AP180 N-terminal homology (ANTH) domain	Zm00001d028620;	NA	NA
sh2 vs Wt	Zm00001eb012430	NA	NA	-1.085765521	-1.084729636	NA	NA	PF05536	Neurochondrin	IPR008709	Neurochondrin	Zm00001d028623;	NA	NA
sh2 vs Wt	Zm00001eb012470	NA	NA	NA	NA	NA	1.838533965	PF00012	Hsp70 protein	IPR013126	Heat shock protein 70 family	Zm00001d028630;	NA	NA
sh2 vs Wt	Zm00001eb012550	NA	NA	NA	NA	1.04188301	-1.773348536	PF18029	Glyoxalase-like domain	IPR041581	Glyoxalase-like domain; group 6	Zm00001d028647;	NA	NA
sh2 vs Wt	Zm00001eb012920	NA	NA	NA	NA	NA	-1.977619966	PF13410	Glutathione S-transferase; C-terminal domain			Zm00001d028692;	NA	NA
sh2 vs Wt	Zm00001eb012980	NA	-1.059089072	NA	NA	NA	-1.045818756	PF01066	CDP-alcohol phosphatidyltransferase	IPR000462	CDP-alcohol phosphatidyltransferase	Zm00001d028698;	NA	NA
sh2 vs Wt	Zm00001eb013010	NA	NA	NA	NA	-1.721506405	NA	PF07714	Protein tyrosine kinase	IPR001245	Serine-threonine/tyrosine-protein kinase; catalytic domain	Zm00001d028701;	NA	NA
sh2 vs Wt	Zm00001eb013180	NA	NA	-1.634699868	NA	NA	NA	PF03360	Glycosyltransferase family 43	IPR005027	Glycosyl transferase; family 43	Zm00001d028725;	NA	NA
sh2 vs Wt	Zm00001eb013270	1.154562115	NA	1.790695603	1.30397583	1.1300445	1.498412316	PF02149	Kinase associated domain 1	IPR001772	Kinase associated domain 1 (KA1)	Zm00001d028733;	NA	NA
sh2 vs Wt	Zm00001eb013340	NA	NA	1.210024656	NA	NA	NA	PF11960	Domain of unknown function (DUF3474)	IPR021863	Fatty acid desaturase; N-terminal	Zm00001d028742;	NA	NA
sh2 vs Wt	Zm00001eb013520	NA	NA	1.088790118	NA	NA	NA	PF02775	Thiamine pyrophosphate enzyme; C-terminal TPP binding domain	IPR011766	Thiamine pyrophosphate enzyme; C-terminal TPP-binding	Zm00001d028759;	NA	NA
sh2 vs Wt	Zm00001eb013590	NA	NA	NA	NA	NA	1.293091076	PF13837	Myb/SANT-like DNA-binding domain			Zm00001d028768;	NA	NA
sh2 vs Wt	Zm00001eb013660	-1.230747271	NA	NA	NA	NA	-1.053698198	PF03227	Gamma interferon inducible lysosomal thiol reductase (GILT)	IPR004911	Gamma interferon inducible lysosomal thiol reductase GILT	Zm00001d028776;Zm00001d028775;	NA	NA
sh2 vs Wt	Zm00001eb013850	NA	NA	NA	NA	NA	1.382062933	NA	NA	NA	NA	Zm00001d028802;	NA	NA
sh2 vs Wt	Zm00001eb013900	NA	NA	-1.944060209	NA	-1.030098166	NA	NA	NA	NA	NA	Zm00001d028807;	NA	NA
sh2 vs Wt	Zm00001eb013910	-1.742106734	NA	NA	NA	NA	NA	PF07107	Wound-induced protein WI12	IPR009798	Wound-induced protein Wun1-like	Zm00001d028808;	NA	NA
sh2 vs Wt	Zm00001eb013990	NA	NA	2.358453688	NA	1.320700529	1.763294355	PF00407	Pathogenesis-related protein Bet v I family	IPR000916	Bet v I/Major latex protein	Zm00001d028814;	NA	NA
sh2 vs Wt	Zm00001eb014000	NA	NA	2.164613088	NA	1.349236532	1.772202634	PF00407	Pathogenesis-related protein Bet v I family	IPR000916	Bet v I/Major latex protein	Zm00001d028815;	NA	NA
sh2 vs Wt	Zm00001eb014090	NA	NA	1.109730257	NA	1.268329413	NA	PF01501	Glycosyl transferase family 8	IPR002495	Glycosyl transferase; family 8	Zm00001d028824;	NA	NA
sh2 vs Wt	Zm00001eb014490	NA	NA	NA	NA	NA	1.22546844	PF04667	cAMP-regulated phosphoprotein/endosulfine conserved region	IPR006760	Endosulphine	Zm00001d028867;	NA	NA
sh2 vs Wt	Zm00001eb014550	NA	NA	NA	NA	2.008886287	NA	PF02466	Tim17/Tim22/Tim23/Pmp24 family			Zm00001d028873;	NA	NA
sh2 vs Wt	Zm00001eb014790	NA	-1.572266827	NA	NA	NA	NA	NA	NA	NA	NA	Zm00001d028899;	NA	NA
sh2 vs Wt	Zm00001eb014840	NA	NA	NA	NA	NA	-2.082268959	NA	NA	NA	NA	Zm00001d028904;	NA	NA
sh2 vs Wt	Zm00001eb014860	NA	NA	-1.389330011	NA	NA	NA	NA	NA	NA	NA	Zm00001d028906;	NA	NA
sh2 vs Wt	Zm00001eb014890	NA	NA	NA	1.123522449	NA	NA	PF00378	Enoyl-CoA hydratase/isomerase	IPR001753	Enoyl-CoA hydratase/isomerase	Zm00001d028909;	NA	NA
sh2 vs Wt	Zm00001eb015170	NA	NA	-1.330443661	NA	NA	NA	PF16561	Glycogen recognition site of AMP-activated protein kinase	IPR032640	AMP-activated protein kinase; glycogen-binding domain	Zm00001d028946;	NA	NA
sh2 vs Wt	Zm00001eb015410	NA	NA	NA	-3.799376005	-5.076005278	NA	PF12776	Myb/SANT-like DNA-binding domain	IPR024752	Myb/SANT-like domain		NA	NA
sh2 vs Wt	Zm00001eb015550	NA	-2.255810913	-2.799094354	-1.98687401	NA	-2.405420085	PF00085	Thioredoxin	IPR013766	Thioredoxin domain	Zm00001d028992;	NA	NA
sh2 vs Wt	Zm00001eb015560	NA	NA	-1.540885949	NA	NA	NA	PF00076	RNA recognition motif. (a.k.a. RRM; RBD; or RNP domain)	IPR000504	RNA recognition motif domain	Zm00001d028994;	NA	NA
sh2 vs Wt	Zm00001eb015610	NA	-2.445844649	NA	NA	NA	NA	NA	NA	NA	NA	NA	NA	NA
sh2 vs Wt	Zm00001eb015670	NA	NA	-5.788321614	NA	NA	NA	PF04607	Region found in RelA / SpoT proteins	IPR007685	RelA/SpoT		NA	NA
sh2 vs Wt	Zm00001eb015690	NA	NA	NA	NA	1.153752153	NA	PF01150	GDA1/CD39 (nucleoside phosphatase) family	IPR000407	Nucleoside phosphatase GDA1/CD39	Zm00001d029009;	NA	NA
sh2 vs Wt	Zm00001eb015710	NA	NA	NA	NA	NA	1.999883814	PF00759	Glycosyl hydrolase family 9	IPR001701	Glycoside hydrolase family 9	Zm00001d029011;	NA	NA
sh2 vs Wt	Zm00001eb015770	NA	NA	NA	NA	1.746912004	NA	PF01676	Metalloenzyme superfamily	IPR006124	Metalloenzyme	Zm00001d029025;	NA	NA
sh2 vs Wt	Zm00001eb015790	1.41659674	NA	NA	NA	NA	1.634857561	PF10674	Protein of unknown function (DUF2488)	IPR019616	Uncharacterised protein family Ycf54	Zm00001d029027;	NA	NA
sh2 vs Wt	Zm00001eb015800	NA	NA	1.637417104	NA	NA	NA	PF13499	EF-hand domain pair	IPR002048	EF-hand domain	Zm00001d029028;	NA	NA
sh2 vs Wt	Zm00001eb015980	NA	NA	NA	1.064298335	1.103734298	NA	NA	NA	NA	NA	Zm00001d029052;	NA	NA
sh2 vs Wt	Zm00001eb016030	NA	NA	NA	NA	NA	1.473648138	PF03947	Ribosomal Proteins L2; C-terminal domain	IPR022669	Ribosomal protein L2; C-terminal	Zm00001d029056;	NA	NA
sh2 vs Wt	Zm00001eb016110	NA	NA	NA	NA	NA	-1.005205815	PF01661	Macro domain	IPR002589	Macro domain	Zm00001d029065;	NA	NA
sh2 vs Wt	Zm00001eb016120	NA	NA	NA	NA	NA	-1.137354485	NA	NA	NA	NA	Zm00001d029066;	NA	NA
sh2 vs Wt	Zm00001eb016180	NA	NA	NA	NA	NA	-2.117668292	PF03822	NAF domain	IPR004041	NAF domain	Zm00001d029075;	NA	NA
sh2 vs Wt	Zm00001eb016250	-1.279700045	-1.138265632	-1.435189492	NA	NA	-1.488976848	PF00862	Sucrose synthase	IPR000368	Sucrose synthase	Zm00001d029084;Zm00001d029085;Zm00001d029086;Zm00001d029087;Zm00001d029088;	NA	NA
sh2 vs Wt	Zm00001eb016290	NA	NA	NA	-1.406599822	NA	-1.265099035	PF00534	Glycosyl transferases group 1	IPR001296	Glycosyl transferase; family 1	Zm00001d029091;	NA	NA
sh2 vs Wt	Zm00001eb016390	NA	NA	3.677567593	4.513238859	NA	7.764958114	NA	NA	NA	NA	Zm00001d029099;	NA	NA
sh2 vs Wt	Zm00001eb016420	-1.914140735	-1.781050838	NA	NA	NA	NA	PF05564	Dormancy/auxin associated protein	IPR008406	Dormancy/auxin associated protein	Zm00001d029102;	NA	NA
sh2 vs Wt	Zm00001eb016590	NA	NA	NA	NA	-1.762081253	NA	PF04139	Rad9	IPR007268	Rad9/Ddc1	Zm00001d029123;	NA	NA
sh2 vs Wt	Zm00001eb016680	NA	1.074875723	NA	NA	NA	NA	PF07496	CW-type Zinc Finger	IPR011124	Zinc finger; CW-type	Zm00001d029134;	NA	NA
sh2 vs Wt	Zm00001eb016910	NA	NA	NA	NA	-3.279284025	NA	PF13499	EF-hand domain pair	IPR002048	EF-hand domain	Zm00001d029163;	NA	NA
sh2 vs Wt	Zm00001eb016920	NA	NA	-2.402515797	-3.313909485	NA	-3.834190651	PF01373	Glycosyl hydrolase family 14	IPR001554	Glycoside hydrolase; family 14	Zm00001d029164;	NA	NA
sh2 vs Wt	Zm00001eb016940	-1.157586892	NA	NA	NA	NA	NA	PF00080	Copper/zinc superoxide dismutase (SODC)	IPR001424	Superoxide dismutase; copper/zinc binding domain	Zm00001d029170;	NA	NA
sh2 vs Wt	Zm00001eb017070	2.470584306	NA	2.774332954	3.255988555	NA	3.572731607	PF00106	short chain dehydrogenase	IPR002347	Short-chain dehydrogenase/reductase SDR	Zm00001d029190;	NA	NA
sh2 vs Wt	Zm00001eb017260	NA	NA	NA	NA	1.006495678	NA	PF13419	Haloacid dehalogenase-like hydrolase	IPR041492	Haloacid dehalogenase-like hydrolase	Zm00001d029208;	NA	NA
sh2 vs Wt	Zm00001eb017550	NA	2.414678582	NA	NA	NA	2.497120513	NA	NA	NA	NA	Zm00001d029233;	NA	NA
sh2 vs Wt	Zm00001eb017600	NA	-1.388144651	NA	-1.746635171	NA	-1.397351802	PF01641	SelR domain	IPR002579	Peptide methionine sulphoxide reductase MrsB	Zm00001d029238;	NA	NA
sh2 vs Wt	Zm00001eb017630	NA	-2.756085696	-3.495308911	NA	NA	NA	PF02536	mTERF	IPR003690	Transcription termination factor; mitochondrial/chloroplastic	Zm00001d029242;	NA	NA
sh2 vs Wt	Zm00001eb017920	NA	NA	-1.502277638	NA	NA	NA	PF01470	Pyroglutamyl peptidase	IPR016125	Peptidase C15; pyroglutamyl peptidase I-like	Zm00001d029272;	NA	NA
sh2 vs Wt	Zm00001eb018000	2.242318208	NA	1.273171315	NA	NA	NA	PF02518	Histidine kinase-; DNA gyrase B-; and HSP90-like ATPase	IPR003594	Histidine kinase/HSP90-like ATPase	Zm00001d029285;	NA	NA
sh2 vs Wt	Zm00001eb018150	NA	NA	NA	NA	NA	-5.399948527	PF00121	Triosephosphate isomerase	IPR000652	Triosephosphate isomerase		NA	NA
sh2 vs Wt	Zm00001eb018380	1.352931795	NA	NA	NA	NA	NA	PF01150	GDA1/CD39 (nucleoside phosphatase) family	IPR000407	Nucleoside phosphatase GDA1/CD39	Zm00001d029331;	NA	NA
sh2 vs Wt	Zm00001eb018410	NA	NA	NA	NA	NA	-1.88343851	PF06423	GWT1	IPR009447	Phosphatidylinositol anchor biosynthesis protein PIGW/GWT1	Zm00001d029333;	NA	NA
sh2 vs Wt	Zm00001eb018460	NA	NA	-1.606632311	NA	NA	NA	PF00010	Helix-loop-helix DNA-binding domain	IPR011598	Myc-type; basic helix-loop-helix (bHLH) domain	Zm00001d029339;	NA	NA
sh2 vs Wt	Zm00001eb018660	NA	20.92445324	22.11320963	NA	NA	NA	PF00891	O-methyltransferase domain	IPR001077	O-methyltransferase domain	Zm00001d029359;	NA	NA
sh2 vs Wt	Zm00001eb018690	NA	NA	NA	-1.104218913	NA	-1.32563924	PF14368	Probable lipid transfer	IPR016140	Bifunctional inhibitor/plant lipid transfer protein/seed storage helical domain	Zm00001d029365;	NA	NA
sh2 vs Wt	Zm00001eb018720	NA	NA	NA	NA	1.152319186	NA	PF02358	Trehalose-phosphatase	IPR003337	Trehalose-phosphatase	Zm00001d029371;	3.1.3.12	TPP
sh2 vs Wt	Zm00001eb018880	NA	NA	NA	NA	-6.91090981	NA	PF00004	ATPase family associated with various cellular activities (AAA)	IPR003959	ATPase; AAA-type; core	Zm00001d029385;	NA	NA
sh2 vs Wt	Zm00001eb019130	NA	1.33711875	1.310933369	NA	1.218453565	1.330740489	PF00025	ADP-ribosylation factor family	IPR006689	Small GTPase superfamily; ARF/SAR type	Zm00001d029408;	NA	NA
sh2 vs Wt	Zm00001eb019210	NA	NA	2.432457322	NA	NA	NA	PF02803	Thiolase; C-terminal domain	IPR020617	Thiolase; C-terminal	Zm00001d029416;	NA	NA
sh2 vs Wt	Zm00001eb019230	NA	NA	-1.191973112	NA	NA	NA	PF01907	Ribosomal protein L37e	IPR001569	Ribosomal protein L37e	Zm00001d029418;	NA	NA
sh2 vs Wt	Zm00001eb019250	NA	NA	-1.20342703	NA	NA	NA	PF05701	Weak chloroplast movement under blue light	IPR008545	WEB family	Zm00001d029420;	NA	NA
sh2 vs Wt	Zm00001eb019370	NA	-1.855366225	NA	NA	NA	NA	NA	NA	NA	NA	Zm00001d029438;	NA	NA
sh2 vs Wt	Zm00001eb019390	NA	-4.883805159	NA	NA	NA	-3.530723866	PF00646	F-box domain	IPR001810	F-box domain	Zm00001d029442;	NA	NA
sh2 vs Wt	Zm00001eb019520	NA	NA	NA	NA	NA	-1.683152282	PF08511	COQ9	IPR013718	COQ9	Zm00001d029455;	NA	NA
sh2 vs Wt	Zm00001eb019650	NA	NA	NA	NA	NA	-4.646679957	PF02190	ATP-dependent protease La (LON) substrate-binding domain	IPR003111	Lon; substrate-binding domain	Zm00001d029475;	NA	NA
sh2 vs Wt	Zm00001eb019720	NA	3.58548292	NA	NA	NA	2.168474455	PF13460	NAD(P)H-binding	IPR016040	NAD(P)-binding domain	Zm00001d029482;	NA	NA
sh2 vs Wt	Zm00001eb019830	NA	NA	NA	NA	NA	-2.86168612	PF13499	EF-hand domain pair	IPR002048	EF-hand domain	Zm00001d029495;	NA	NA
sh2 vs Wt	Zm00001eb020130	NA	NA	NA	NA	-1.01432042	NA	PF07540	Nucleolar complex-associated protein	IPR011501	Nucleolar complex-associated protein 3; N-terminal	Zm00001d029530;	NA	NA
sh2 vs Wt	Zm00001eb020940	NA	NA	NA	NA	NA	-1.188171744	NA	NA	NA	NA	Zm00001d029618;	NA	NA
sh2 vs Wt	Zm00001eb021030	NA	NA	1.706993281	NA	NA	NA	PF10225	NEMP family	IPR019358	NEMP family	Zm00001d029627;	NA	NA
sh2 vs Wt	Zm00001eb021040	NA	NA	NA	NA	1.039525553	NA	PF16845	Aspartic acid proteinase inhibitor	IPR000010	Cystatin domain	Zm00001d029628;	NA	NA
sh2 vs Wt	Zm00001eb021050	NA	NA	-1.524839794	NA	NA	NA	NA	NA	NA	NA	Zm00001d029630;	NA	NA
sh2 vs Wt	Zm00001eb021450	3.136509791	NA	NA	NA	NA	1.440201264	NA	NA	NA	NA	Zm00001d029680;	NA	NA
sh2 vs Wt	Zm00001eb021510	NA	NA	NA	NA	NA	-1.218367058	PF00168	C2 domain	IPR000008	C2 domain	Zm00001d029684;	NA	NA
sh2 vs Wt	Zm00001eb021550	NA	NA	NA	NA	NA	-1.686173813	PF00067	Cytochrome P450	IPR001128	Cytochrome P450	Zm00001d029688;	NA	NA
sh2 vs Wt	Zm00001eb021720	NA	NA	3.184729012	NA	NA	1.889755387	NA	NA	NA	NA	Zm00001d029708;	NA	NA
sh2 vs Wt	Zm00001eb021830	NA	-1.728267983	-3.251266605	NA	NA	-1.175605372	PF11947	Photosynthesis affected mutant 68	IPR021855	PAM68-like	Zm00001d029720;	NA	NA
sh2 vs Wt	Zm00001eb021850	NA	NA	NA	NA	NA	2.309778071	NA	NA	NA	NA	Zm00001d029722;	NA	NA
sh2 vs Wt	Zm00001eb022000	NA	NA	NA	NA	NA	-1.048211374	PF00179	Ubiquitin-conjugating enzyme	IPR000608	Ubiquitin-conjugating enzyme E2	Zm00001d029740;	NA	NA
sh2 vs Wt	Zm00001eb022390	NA	NA	NA	NA	-18.0721296	NA	NA	NA	NA	NA	Zm00001d029778;	NA	NA
sh2 vs Wt	Zm00001eb022410	NA	NA	-2.868932193	NA	NA	-2.29284275	PF01357	Pollen allergen	IPR007117	Expansin; cellulose-binding-like domain	Zm00001d029783;	NA	NA
sh2 vs Wt	Zm00001eb022440	NA	NA	NA	NA	NA	-1.986818257	PF07714	Protein tyrosine kinase	IPR001245	Serine-threonine/tyrosine-protein kinase; catalytic domain	Zm00001d029785;	NA	NA
sh2 vs Wt	Zm00001eb022670	NA	NA	NA	NA	NA	1.254315482	PF04116	Fatty acid hydroxylase superfamily	IPR006694	Fatty acid hydroxylase	Zm00001d029810;	NA	NA
sh2 vs Wt	Zm00001eb022760	NA	NA	NA	NA	NA	4.129933741	PF13639	Ring finger domain	IPR001841	Zinc finger; RING-type	Zm00001d029823;	NA	NA
sh2 vs Wt	Zm00001eb022860	NA	NA	NA	NA	5.408611531	NA	PF00929	Exonuclease	IPR013520	Exonuclease; RNase T/DNA polymerase III	Zm00001d029839;	NA	NA
sh2 vs Wt	Zm00001eb022890	NA	NA	NA	4.311741041	NA	NA	PF03600	Citrate transporter	IPR004680	Citrate transporter-like domain	Zm00001d029842;	NA	NA
sh2 vs Wt	Zm00001eb022930	-1.135466509	NA	-1.514603127	NA	NA	-1.656652324	PF01063	Amino-transferase class IV	IPR001544	Aminotransferase class IV	Zm00001d029848;	NA	NA
sh2 vs Wt	Zm00001eb022980	NA	NA	NA	1.2668104	1.907630741	NA	PF01619	Proline dehydrogenase	IPR002872	Proline dehydrogenase domain	Zm00001d029853;	NA	NA
sh2 vs Wt	Zm00001eb023180	-1.502453201	NA	-1.534604961	NA	NA	NA	NA	NA	NA	NA	Zm00001d029879;	NA	NA
sh2 vs Wt	Zm00001eb023560	NA	NA	NA	NA	NA	-4.088656785	NA	NA	NA	NA		NA	NA
sh2 vs Wt	Zm00001eb023570	1.21896664	-1.364706107	NA	NA	NA	NA	PF14547	Hydrophobic seed protein	IPR027923	Hydrophobic seed protein domain	Zm00001d029923;	NA	NA
sh2 vs Wt	Zm00001eb023650	NA	-2.043307526	NA	NA	NA	-2.338598609	PF05553	Cotton fibre expressed protein	IPR008480	Protein of unknown function DUF761; plant	Zm00001d029937;	NA	NA
sh2 vs Wt	Zm00001eb023780	NA	NA	NA	-2.065845517	NA	NA	PF00249	Myb-like DNA-binding domain	IPR001005	SANT/Myb domain	Zm00001d029963;	NA	NA
sh2 vs Wt	Zm00001eb023820	NA	NA	-1.142388546	NA	NA	NA	PF00334	Nucleoside diphosphate kinase	IPR034907	Nucleoside diphosphate kinase-like domain	Zm00001d029968;Zm00001d029969;	NA	NA
sh2 vs Wt	Zm00001eb023950	NA	NA	NA	NA	NA	-1.694495337	PF01373	Glycosyl hydrolase family 14	IPR001554	Glycoside hydrolase; family 14	Zm00001d029983;	NA	NA
sh2 vs Wt	Zm00001eb023970	NA	NA	NA	NA	1.10891215	NA	PF13920	Zinc finger; C3HC4 type (RING finger)			Zm00001d029988;	NA	NA
sh2 vs Wt	Zm00001eb024130	NA	NA	NA	NA	NA	-1.289586837	PF01031	Dynamin central region	IPR000375	Dynamin central domain	Zm00001d030005;	NA	NA
sh2 vs Wt	Zm00001eb024570	NA	NA	1.402191773	NA	NA	NA	PF03479	Plants and Prokaryotes Conserved (PCC) domain	IPR005175	PPC domain	Zm00001d030053;	NA	NA
sh2 vs Wt	Zm00001eb024600	-4.783012272	NA	NA	NA	NA	NA	NA	NA	NA	NA	Zm00001d030061;	NA	NA
sh2 vs Wt	Zm00001eb024890	NA	NA	1.149605801	NA	NA	NA	PF08378	Nuclease-related domain	IPR011528	Nuclease-related domain; NERD	Zm00001d030091;	NA	NA
sh2 vs Wt	Zm00001eb024900	NA	1.048428259	NA	1.075473591	NA	1.020129612	NA	NA	NA	NA	Zm00001d030094;	NA	NA
sh2 vs Wt	Zm00001eb025400	NA	NA	NA	NA	NA	-2.469200941	PF00854	POT family	IPR000109	Proton-dependent oligopeptide transporter family	Zm00001d030158;	NA	NA
sh2 vs Wt	Zm00001eb025640	NA	NA	NA	NA	NA	-1.717026324	PF09741	Uncharacterized conserved protein (DUF2045)	IPR019141	Protein of unknown function DUF2045	Zm00001d030184;Zm00001d030185;	NA	NA
sh2 vs Wt	Zm00001eb025740	NA	NA	NA	NA	NA	-1.146481044	PF02458	Transferase family	IPR003480	Transferase	Zm00001d030214;	NA	NA
sh2 vs Wt	Zm00001eb025780	NA	NA	NA	NA	NA	-4.919547758	PF12146	Serine aminopeptidase; S33	IPR022742	Serine aminopeptidase; S33	Zm00001d030220;	NA	NA
sh2 vs Wt	Zm00001eb026180	NA	NA	-3.986007782	NA	NA	6.078127917	PF05347	Complex 1 protein (LYR family)	IPR008011	Complex 1 LYR protein	Zm00001d030264;	NA	NA
sh2 vs Wt	Zm00001eb026690	NA	NA	NA	NA	2.26921178	NA	PF00011	Hsp20/alpha crystallin family	IPR002068	Alpha crystallin/Hsp20 domain	Zm00001d030346;	NA	NA
sh2 vs Wt	Zm00001eb026800	NA	NA	NA	NA	NA	-2.751154759	NA	NA	NA	NA		NA	NA
sh2 vs Wt	Zm00001eb027040	NA	NA	NA	1.905111373	1.656102669	NA	PF04577	Protein of unknown function (DUF563)	IPR007657	Glycosyltransferase 61	Zm00001d030391;	NA	NA
sh2 vs Wt	Zm00001eb027210	NA	NA	-1.668129984	NA	NA	NA	NA	NA	NA	NA	Zm00001d030412;	NA	NA
sh2 vs Wt	Zm00001eb027900	NA	NA	NA	NA	2.221218282	1.915016874	PF02458	Transferase family	IPR003480	Transferase	Zm00001d030542;	NA	NA
sh2 vs Wt	Zm00001eb028290	NA	1.107428615	1.224868245	1.202262264	NA	1.094635963	PF12146	Serine aminopeptidase; S33	IPR022742	Serine aminopeptidase; S33	Zm00001d030601;	NA	NA
sh2 vs Wt	Zm00001eb028720	-1.244161296	NA	NA	NA	NA	NA	PF05703	Auxin canalisation	IPR008546	Domain of unknown function DUF828	Zm00001d030661;	NA	NA
sh2 vs Wt	Zm00001eb028750	1.057363869	NA	NA	NA	NA	NA	PF10650	Putative zinc-finger domain	IPR019607	Putative zinc-finger domain	Zm00001d030666;	NA	NA
sh2 vs Wt	Zm00001eb028760	NA	NA	6.123609019	NA	3.79691782	4.828391191	NA	NA	NA	NA	Zm00001d030667;	NA	NA
sh2 vs Wt	Zm00001eb028820	NA	3.408662413	NA	NA	NA	NA	PF00249	Myb-like DNA-binding domain	IPR001005	SANT/Myb domain	Zm00001d030678;	NA	NA
sh2 vs Wt	Zm00001eb028900	NA	NA	NA	-6.66498063	NA	NA	PF00141	Peroxidase	IPR002016	Haem peroxidase	Zm00001d030685;	NA	NA
sh2 vs Wt	Zm00001eb028930	NA	NA	NA	2.932855737	NA	2.593089892	PF01202	Shikimate kinase	IPR031322	Shikimate kinase/gluconokinase	Zm00001d030688;	NA	NA
sh2 vs Wt	Zm00001eb029410	NA	1.475651942	NA	NA	NA	NA	NA	NA	NA	NA	Zm00001d030748;	NA	NA
sh2 vs Wt	Zm00001eb029530	NA	NA	NA	NA	1.254243333	1.969605487	PF14008	Iron/zinc purple acid phosphatase-like protein C	IPR025733	Iron/zinc purple acid phosphatase-like C-terminal domain	Zm00001d030765;	NA	NA
sh2 vs Wt	Zm00001eb029560	1.094653281	NA	NA	NA	NA	NA	NA	NA	NA	NA	Zm00001d030772;	NA	NA
sh2 vs Wt	Zm00001eb030130	-2.692476984	NA	-3.355375797	NA	NA	-1.72243967	PF01559	Zein seed storage protein	IPR002530	Zein seed storage protein		NA	NA
sh2 vs Wt	Zm00001eb030140	-4.062728493	-4.532358819	-4.954793714	-4.20218915	NA	-3.600996418	PF01559	Zein seed storage protein	IPR002530	Zein seed storage protein		NA	NA
sh2 vs Wt	Zm00001eb030160	-4.650967835	-4.503102867	-4.603240948	-4.038779767	NA	-4.586545361	PF01559	Zein seed storage protein	IPR002530	Zein seed storage protein	Zm00001d030855;	NA	NA
sh2 vs Wt	Zm00001eb030190	NA	NA	NA	NA	1.329437953	NA	PF13912	C2H2-type zinc finger			Zm00001d030858;	NA	NA
sh2 vs Wt	Zm00001eb030550	NA	NA	NA	-1.894308961	NA	-1.145659699	NA	NA	NA	NA	Zm00001d030915;	NA	NA
sh2 vs Wt	Zm00001eb031040	NA	NA	NA	NA	NA	2.459344481	PF00067	Cytochrome P450	IPR001128	Cytochrome P450	Zm00001d030976;	NA	NA
sh2 vs Wt	Zm00001eb031170	NA	NA	NA	NA	NA	1.284523619	PF00646	F-box domain	IPR001810	F-box domain	Zm00001d030990;	NA	NA
sh2 vs Wt	Zm00001eb031280	NA	NA	NA	NA	NA	-1.188524017	PF07719	Tetratricopeptide repeat	IPR013105	Tetratricopeptide repeat 2	Zm00001d031002;	NA	NA
sh2 vs Wt	Zm00001eb031350	NA	NA	-1.918194143	-1.546907487	NA	NA	PF02902	Ulp1 protease family; C-terminal catalytic domain	IPR003653	Ulp1 protease family; C-terminal catalytic domain	Zm00001d031017;Zm00001d031018;	NA	NA
sh2 vs Wt	Zm00001eb031600	NA	NA	NA	NA	NA	1.268157374	PF00271	Helicase conserved C-terminal domain	IPR001650	Helicase; C-terminal	Zm00001d031050;	NA	NA
sh2 vs Wt	Zm00001eb031660	NA	NA	NA	NA	NA	1.570886641	NA	NA	NA	NA	Zm00001d031060;Zm00001d031061;	NA	NA
sh2 vs Wt	Zm00001eb031760	1.132618826	NA	NA	NA	NA	NA	PF00069	Protein kinase domain	IPR000719	Protein kinase domain	Zm00001d031068;	NA	NA
sh2 vs Wt	Zm00001eb031890	7.540344066	8.72751908	8.296517825	NA	NA	8.459277762	NA	NA	NA	NA	Zm00001d000228;	NA	NA
sh2 vs Wt	Zm00001eb031900	NA	NA	NA	NA	NA	1.141056037	PF02780	Transketolase; C-terminal domain	IPR033248	Transketolase; C-terminal domain	Zm00001d000227;	NA	NA
sh2 vs Wt	Zm00001eb032000	NA	NA	NA	NA	NA	1.761493609	PF02045	CCAAT-binding transcription factor (CBF-B/NF-YA) subunit B	IPR001289	Nuclear transcription factor Y subunit A	Zm00001d031092;	NA	NA
sh2 vs Wt	Zm00001eb032110	NA	NA	NA	NA	NA	-2.255765309	PF04690	YABBY protein	IPR006780	YABBY protein	Zm00001d031109;	NA	NA
sh2 vs Wt	Zm00001eb032380	NA	NA	1.069152102	NA	NA	NA	PF00291	Pyridoxal-phosphate dependent enzyme	IPR001926	Pyridoxal-phosphate dependent enzyme	Zm00001d031136;	NA	NA
sh2 vs Wt	Zm00001eb032700	NA	NA	NA	NA	NA	-6.502255298	PF10312	Conserved mid region of cactin	IPR018816	Cactin; central domain	Zm00001d031171;Zm00001d004183;	NA	NA
sh2 vs Wt	Zm00001eb032850	NA	NA	NA	NA	NA	-3.638595484	PF05678	VQ motif	IPR008889	VQ	Zm00001d031189;	NA	NA
sh2 vs Wt	Zm00001eb032860	NA	NA	2.39038516	NA	NA	NA	NA	NA	NA	NA	Zm00001d031191;	NA	NA
sh2 vs Wt	Zm00001eb032990	NA	NA	NA	NA	NA	-1.593455792	NA	NA	NA	NA	Zm00001d031204;	NA	NA
sh2 vs Wt	Zm00001eb033060	NA	1.494042682	1.878377849	NA	NA	NA	PF00108	Thiolase; N-terminal domain	IPR020616	Thiolase; N-terminal	Zm00001d031212;	NA	NA
sh2 vs Wt	Zm00001eb033140	1.679127437	1.767352582	2.234885443	NA	NA	NA	PF14363	Domain associated at C-terminal with AAA	IPR025753	AAA-type ATPase; N-terminal domain	Zm00001d031222;	NA	NA
sh2 vs Wt	Zm00001eb033190	NA	NA	NA	NA	NA	-1.248760351	PF03226	Yippee zinc-binding/DNA-binding /Mis18; centromere assembly	IPR004910	Yippee/Mis18/Cereblon	Zm00001d031227;	NA	NA
sh2 vs Wt	Zm00001eb033200	NA	NA	NA	NA	NA	-3.210436221	NA	NA	NA	NA	Zm00001d031228;	NA	NA
sh2 vs Wt	Zm00001eb033740	NA	-2.586113954	NA	NA	NA	NA	NA	NA	NA	NA	Zm00001d031286;	NA	NA
sh2 vs Wt	Zm00001eb033790	-1.269135558	NA	NA	NA	NA	NA	PF13639	Ring finger domain	IPR001841	Zinc finger; RING-type	Zm00001d031290;	NA	NA
sh2 vs Wt	Zm00001eb033870	NA	NA	NA	NA	1.542747108	NA	PF05691	Raffinose synthase or seed imbibition protein Sip1	IPR008811	Glycosyl hydrolases 36	Zm00001d031300;Zm00001d031301;	NA	NA
sh2 vs Wt	Zm00001eb033950	NA	NA	NA	NA	NA	-1.249567032	PF00400	WD domain; G-beta repeat	IPR001680	WD40 repeat	Zm00001d031315;	NA	NA
sh2 vs Wt	Zm00001eb033960	NA	-2.055057441	NA	NA	NA	NA	PF03765	CRAL/TRIO; N-terminal domain	IPR011074	CRAL/TRIO; N-terminal domain	Zm00001d031316;	NA	NA
sh2 vs Wt	Zm00001eb034260	NA	-3.0927079	-4.107068986	NA	NA	-3.750988949	PF00266	Aminotransferase class-V	IPR000192	Aminotransferase class V domain	Zm00001d031349;	NA	NA
sh2 vs Wt	Zm00001eb034730	-1.810978493	-2.25896587	NA	NA	NA	NA	NA	NA	NA	NA	Zm00001d031420;	NA	NA
sh2 vs Wt	Zm00001eb034810	3.161085309	2.499685451	NA	3.382016594	2.058331379	3.701787032	PF06925	Monogalactosyldiacylglycerol (MGDG) synthase	IPR009695	Diacylglycerol glucosyltransferase; N-terminal	Zm00001d031428;	NA	NA
sh2 vs Wt	Zm00001eb034820	NA	NA	1.639767953	NA	NA	NA	PF00294	pfkB family carbohydrate kinase	IPR011611	Carbohydrate kinase PfkB	Zm00001d031429;	NA	NA
sh2 vs Wt	Zm00001eb035190	NA	-2.171932991	NA	NA	NA	NA	NA	NA	NA	NA	Zm00001d031464;	NA	NA
sh2 vs Wt	Zm00001eb035350	NA	NA	NA	NA	NA	2.250228224	PF00069	Protein kinase domain	IPR000719	Protein kinase domain	Zm00001d031485;	NA	NA
sh2 vs Wt	Zm00001eb035490	-2.643386178	NA	NA	NA	NA	NA	PF00847	AP2 domain	IPR001471	AP2/ERF domain	Zm00001d031501;	NA	NA
sh2 vs Wt	Zm00001eb035700	-1.09588627	NA	NA	NA	NA	NA	PF00806	Pumilio-family RNA binding repeat	IPR001313	Pumilio RNA-binding repeat	Zm00001d031529;	NA	NA
sh2 vs Wt	Zm00001eb035730	NA	-1.360851372	-1.042871058	NA	NA	NA	NA	NA	NA	NA	Zm00001d031532;	NA	NA
sh2 vs Wt	Zm00001eb035770	NA	-1.002188015	NA	NA	NA	NA	PF01599	Ribosomal protein S27a	IPR002906	Ribosomal protein S27a		NA	NA
sh2 vs Wt	Zm00001eb035780	NA	NA	1.268091955	NA	NA	NA	PF01237	Oxysterol-binding protein	IPR000648	Oxysterol-binding protein	Zm00001d031536;	NA	NA
sh2 vs Wt	Zm00001eb036040	NA	NA	1.373570646	NA	NA	NA	PF00010	Helix-loop-helix DNA-binding domain	IPR011598	Myc-type; basic helix-loop-helix (bHLH) domain	Zm00001d031561;	NA	NA
sh2 vs Wt	Zm00001eb036300	NA	NA	NA	NA	1.893172115	NA	NA	NA	NA	NA	Zm00001d031586;	NA	NA
sh2 vs Wt	Zm00001eb036440	NA	NA	NA	NA	NA	2.059554534	PF00227	Proteasome subunit	IPR001353	Proteasome; subunit alpha/beta	Zm00001d031599;	NA	NA
sh2 vs Wt	Zm00001eb036880	NA	1.604909479	3.272298166	NA	2.892511407	2.903661333	NA	NA	NA	NA	Zm00001d031647;	NA	NA
sh2 vs Wt	Zm00001eb036920	NA	NA	NA	1.147204486	1.173269678	NA	PF02365	No apical meristem (NAM) protein	IPR003441	NAC domain	Zm00001d031655;	NA	NA
sh2 vs Wt	Zm00001eb037200	NA	NA	1.344151879	NA	NA	NA	PF00244	14-3-3 protein	IPR023410	14-3-3 domain	Zm00001d031688;	NA	NA
sh2 vs Wt	Zm00001eb037280	1.196981683	NA	1.539697152	1.67380799	NA	1.052813971	PF00254	FKBP-type peptidyl-prolyl cis-trans isomerase	IPR001179	FKBP-type peptidyl-prolyl cis-trans isomerase domain	Zm00001d031696;	NA	NA
sh2 vs Wt	Zm00001eb037310	NA	NA	NA	NA	-1.050906794	NA	PF01781	Ribosomal L38e protein family	IPR002675	Ribosomal protein L38e	Zm00001d031701;	NA	NA
sh2 vs Wt	Zm00001eb037470	NA	NA	NA	NA	NA	-1.744310377	PF08370	Plant PDR ABC transporter associated	IPR013581	Plant PDR ABC transporter associated	Zm00001d031724;	NA	NA
sh2 vs Wt	Zm00001eb037570	NA	1.067997512	1.219552862	NA	NA	NA	PF00240	Ubiquitin family	IPR000626	Ubiquitin-like domain	Zm00001d031732;	NA	NA
sh2 vs Wt	Zm00001eb037870	NA	NA	NA	NA	NA	-6.54221003	PF07722	Peptidase C26	IPR011697	Peptidase C26	Zm00001d031771;	NA	NA
sh2 vs Wt	Zm00001eb037890	-2.163820031	NA	NA	NA	1.38004255	-3.61382632	PF03134	TB2/DP1; HVA22 family	IPR004345	TB2/DP1/HVA22-related protein	Zm00001d031773;	NA	NA
sh2 vs Wt	Zm00001eb037930	NA	-1.794303222	NA	-1.439695115	NA	-1.439921945	PF02493	MORN repeat	IPR003409	MORN motif	Zm00001d031777;	NA	NA
sh2 vs Wt	Zm00001eb038020	NA	NA	-5.441661744	NA	NA	NA	NA	NA	NA	NA		NA	NA
sh2 vs Wt	Zm00001eb038400	NA	NA	NA	NA	NA	1.215638541	PF00443	Ubiquitin carboxyl-terminal hydrolase	IPR001394	Peptidase C19; ubiquitin carboxyl-terminal hydrolase	Zm00001d031832;	NA	NA
sh2 vs Wt	Zm00001eb038560	NA	NA	-4.503335981	NA	NA	NA	PF04281	Mitochondrial import receptor subunit Tom22	IPR005683	Mitochondrial import receptor subunit Tom22	Zm00001d031852;	NA	NA
sh2 vs Wt	Zm00001eb038660	-1.58608481	NA	NA	NA	NA	NA	PF00847	AP2 domain	IPR001471	AP2/ERF domain	Zm00001d031861;	NA	NA
sh2 vs Wt	Zm00001eb038670	NA	NA	1.684795669	NA	NA	NA	PF16987	KIX domain	IPR036546	Mediator complex subunit 15; KIX domain	Zm00001d031863;	NA	NA
sh2 vs Wt	Zm00001eb038730	NA	NA	NA	3.3569615	NA	3.368316389	PF00083	Sugar (and other) transporter	IPR005828	Major facilitator; sugar transporter-like	Zm00001d031875;	NA	NA
sh2 vs Wt	Zm00001eb038870	NA	NA	NA	NA	NA	-1.089257915	PF11940	Domain of unknown function (DUF3458) Ig-like fold	IPR035414	Peptidase M1; alanyl aminopeptidase; Ig-like fold	Zm00001d031891;	NA	NA
sh2 vs Wt	Zm00001eb038890	NA	NA	NA	NA	NA	-1.357005716	PF02458	Transferase family	IPR003480	Transferase	Zm00001d031893;	NA	NA
sh2 vs Wt	Zm00001eb039000	NA	NA	-1.371049126	NA	NA	NA	PF00080	Copper/zinc superoxide dismutase (SODC)	IPR001424	Superoxide dismutase; copper/zinc binding domain	Zm00001d031908;	NA	NA
sh2 vs Wt	Zm00001eb039160	NA	NA	NA	NA	NA	3.191930201	PF16639	Apocytochrome F; N-terminal	IPR024094	Cytochrome f large domain		NA	NA
sh2 vs Wt	Zm00001eb039180	NA	NA	1.344614461	NA	NA	1.506492037	PF02874	ATP synthase alpha/beta family; beta-barrel domain	IPR004100	ATPase; F1/V1/A1 complex; alpha/beta subunit; N-terminal domain	NA	NA	NA
sh2 vs Wt	Zm00001eb039190	NA	NA	NA	NA	NA	1.484175366	PF00189	Ribosomal protein S3; C-terminal domain	IPR001351	Ribosomal protein S3; C-terminal	Zm00001d000277;	NA	NA
sh2 vs Wt	Zm00001eb039380	NA	NA	1.026438228	NA	NA	NA	PF03297	S25 ribosomal protein	IPR004977	Ribosomal protein S25	Zm00001d031939;	NA	NA
sh2 vs Wt	Zm00001eb039420	NA	NA	NA	NA	-2.53635659	NA	PF00225	Kinesin motor domain	IPR001752	Kinesin motor domain	Zm00001d031943;	NA	NA
sh2 vs Wt	Zm00001eb039430	NA	NA	-1.454709293	NA	NA	NA	PF13417	Glutathione S-transferase; N-terminal domain	IPR004045	Glutathione S-transferase; N-terminal	Zm00001d031945;	NA	NA
sh2 vs Wt	Zm00001eb039440	NA	NA	-5.182146855	NA	NA	NA	NA	NA	NA	NA	Zm00001d031946;	NA	NA
sh2 vs Wt	Zm00001eb039590	NA	1.646308066	NA	NA	NA	NA	PF01627	Hpt domain	IPR008207	Signal transduction histidine kinase; phosphotransfer (Hpt) domain	Zm00001d031961;	NA	NA
sh2 vs Wt	Zm00001eb039630	NA	NA	NA	NA	NA	2.232950202	PF00076	RNA recognition motif. (a.k.a. RRM; RBD; or RNP domain)	IPR000504	RNA recognition motif domain	Zm00001d031969;	NA	NA
sh2 vs Wt	Zm00001eb039760	NA	NA	1.582702395	NA	NA	NA	PF02990	Endomembrane protein 70	IPR004240	Nonaspanin (TM9SF)	Zm00001d031986;Zm00001d031987;	NA	NA
sh2 vs Wt	Zm00001eb039790	NA	NA	NA	NA	-2.561974673	NA	NA	NA	NA	NA	Zm00001d031991;	NA	NA
sh2 vs Wt	Zm00001eb039900	NA	NA	NA	NA	NA	-3.809968402	PF03087	Arabidopsis protein of unknown function	IPR004320	Protein of unknown function DUF241; plant		NA	NA
sh2 vs Wt	Zm00001eb039980	NA	NA	-1.100109533	NA	NA	NA	PF01399	PCI domain	IPR000717	Proteasome component (PCI) domain	Zm00001d032010;	NA	NA
sh2 vs Wt	Zm00001eb040010	NA	NA	4.146448782	NA	NA	NA	NA	NA	NA	NA	Zm00001d032013;	NA	NA
sh2 vs Wt	Zm00001eb040040	1.002779038	1.168360508	1.574294388	1.194231785	NA	1.737579373	PF00550	Phosphopantetheine attachment site	IPR009081	Phosphopantetheine binding ACP domain	Zm00001d032019;	NA	NA
sh2 vs Wt	Zm00001eb040070	NA	NA	NA	NA	NA	-4.501883037	PF00249	Myb-like DNA-binding domain	IPR001005	SANT/Myb domain	Zm00001d032024;	NA	NA
sh2 vs Wt	Zm00001eb040100	NA	NA	NA	NA	NA	-2.532786477	PF00314	Thaumatin family	IPR001938	Thaumatin family	Zm00001d032027;	NA	NA
sh2 vs Wt	Zm00001eb040140	NA	-1.338565578	NA	NA	NA	-1.704820904	PF00226	DnaJ domain	IPR001623	DnaJ domain	Zm00001d032030;	NA	NA
sh2 vs Wt	Zm00001eb040180	NA	NA	NA	NA	NA	-3.479532082	PF00067	Cytochrome P450	IPR001128	Cytochrome P450	Zm00001d032035;	NA	NA
sh2 vs Wt	Zm00001eb040360	NA	NA	-1.967121103	NA	NA	NA	NA	NA	NA	NA	Zm00001d032056;	NA	NA
sh2 vs Wt	Zm00001eb040370	NA	NA	-1.159989247	NA	NA	NA	NA	NA	NA	NA	Zm00001d032057;	NA	NA
sh2 vs Wt	Zm00001eb040400	NA	NA	NA	NA	NA	-1.187233406	PF13328	HD domain			Zm00001d032060;	NA	NA
sh2 vs Wt	Zm00001eb040460	NA	NA	NA	NA	-1.09638981	1.176804071	PF00125	Core histone H2A/H2B/H3/H4	IPR007125	Histone H2A/H2B/H3	Zm00001d032070;	NA	NA
sh2 vs Wt	Zm00001eb040610	1.801347173	2.088720121	2.451495827	NA	NA	NA	PF02519	Auxin responsive protein	IPR003676	Small auxin-up RNA	Zm00001d032088;	NA	NA
sh2 vs Wt	Zm00001eb040830	NA	NA	6.964146278	NA	NA	NA	NA	NA	NA	NA	Zm00001d032105;Zm00001d032106;Zm00001d032107;	NA	NA
sh2 vs Wt	Zm00001eb041040	NA	NA	NA	NA	NA	-6.185923952	PF00366	Ribosomal protein S17	IPR000266	Ribosomal protein S17/S11	Zm00001d032139;	NA	NA
sh2 vs Wt	Zm00001eb041100	NA	NA	NA	NA	NA	-2.235038286	PF02458	Transferase family	IPR003480	Transferase	Zm00001d032148;	NA	NA
sh2 vs Wt	Zm00001eb041120	NA	NA	2.12927197	1.35196801	1.629387447	1.568606474	PF01370	NAD dependent epimerase/dehydratase family	IPR001509	NAD-dependent epimerase/dehydratase	Zm00001d032152;	NA	NA
sh2 vs Wt	Zm00001eb041130	NA	NA	NA	NA	NA	1.001598002	PF02297	Cytochrome oxidase c subunit VIb	IPR003213	Cytochrome c oxidase; subunit VIb	Zm00001d032153;	NA	NA
sh2 vs Wt	Zm00001eb041140	NA	NA	NA	NA	NA	4.719170697	PF03822	NAF domain	IPR004041	NAF domain	Zm00001d032155;	NA	NA
sh2 vs Wt	Zm00001eb041150	NA	NA	NA	NA	NA	-1.132268177	PF00487	Fatty acid desaturase	IPR005804	Fatty acid desaturase domain	Zm00001d032156;	NA	NA
sh2 vs Wt	Zm00001eb041220	NA	NA	2.635599392	NA	NA	NA	PF05910	Plant protein of unknown function (DUF868)	IPR008586	Protein of unknown function DUF868; plant	Zm00001d032164;	NA	NA
sh2 vs Wt	Zm00001eb041320	NA	NA	NA	NA	1.35617382	NA	PF00249	Myb-like DNA-binding domain	IPR001005	SANT/Myb domain	Zm00001d032178;	NA	NA
sh2 vs Wt	Zm00001eb041390	NA	NA	NA	1.062152626	NA	1.256744189	PF00445	Ribonuclease T2 family	IPR001568	Ribonuclease T2-like	Zm00001d032186;	NA	NA
sh2 vs Wt	Zm00001eb041400	NA	NA	1.640463159	NA	NA	1.733244202	PF02866	lactate/malate dehydrogenase; alpha/beta C-terminal domain	IPR022383	Lactate/malate dehydrogenase; C-terminal	Zm00001d032187;	NA	NA
sh2 vs Wt	Zm00001eb041410	NA	NA	5.084898262	NA	NA	NA	PF13632	Glycosyl transferase family group 2	IPR001173	Glycosyltransferase 2-like	Zm00001d032188;	NA	NA
sh2 vs Wt	Zm00001eb041460	NA	NA	NA	NA	NA	-4.848728044	PF00504	Chlorophyll A-B binding protein	IPR022796	Chlorophyll A-B binding protein	Zm00001d032197;	NA	NA
sh2 vs Wt	Zm00001eb041470	NA	NA	NA	NA	NA	-1.872549615	PF11835	RRM-like domain	IPR021790	PTBP1; RNA recognition motif 2-like	Zm00001d032198;	NA	NA
sh2 vs Wt	Zm00001eb041480	NA	NA	-1.986054825	NA	NA	1.547448714	PF06127	Protein of unknown function (DUF962)	IPR009305	Protein of unknown function DUF962	Zm00001d032199;	NA	NA
sh2 vs Wt	Zm00001eb041520	NA	NA	NA	NA	NA	1.814368026	NA	NA	NA	NA	Zm00001d032204;	NA	NA
sh2 vs Wt	Zm00001eb041560	NA	NA	NA	NA	1.59393816	1.862233451	NA	NA	NA	NA	Zm00001d032209;	NA	NA
sh2 vs Wt	Zm00001eb041610	NA	NA	-1.740315182	NA	NA	NA	PF00010	Helix-loop-helix DNA-binding domain	IPR011598	Myc-type; basic helix-loop-helix (bHLH) domain	Zm00001d032213;	NA	NA
sh2 vs Wt	Zm00001eb041710	2.154466396	NA	3.778655163	NA	NA	NA	PF03171	2OG-Fe(II) oxygenase superfamily	IPR005123	Oxoglutarate/iron-dependent dioxygenase	Zm00001d032223;	NA	NA
sh2 vs Wt	Zm00001eb041760	NA	NA	1.362250289	NA	NA	NA	PF00415	Regulator of chromosome condensation (RCC1) repeat	IPR000408	Regulator of chromosome condensation; RCC1	Zm00001d032229;	NA	NA
sh2 vs Wt	Zm00001eb042000	1.420204245	NA	2.052937817	NA	NA	NA	PF04564	U-box domain	IPR003613	U box domain	Zm00001d032264;	NA	NA
sh2 vs Wt	Zm00001eb042110	NA	NA	-1.547912564	NA	NA	NA	PF12698	ABC-2 family transporter protein			Zm00001d032279;	NA	NA
sh2 vs Wt	Zm00001eb042120	NA	NA	-1.18051769	NA	NA	NA	PF09439	Signal recognition particle receptor beta subunit	IPR019009	Signal recognition particle receptor; beta subunit	Zm00001d032280;	NA	NA
sh2 vs Wt	Zm00001eb042240	NA	NA	NA	NA	NA	-1.43136396	PF00847	AP2 domain	IPR001471	AP2/ERF domain	Zm00001d032295;	NA	NA
sh2 vs Wt	Zm00001eb042260	NA	NA	1.469113638	NA	NA	NA	PF02358	Trehalose-phosphatase	IPR003337	Trehalose-phosphatase	Zm00001d032298;	3.1.3.12	TPP
sh2 vs Wt	Zm00001eb042280	NA	NA	-1.826329128	NA	NA	NA	PF08241	Methyltransferase domain	IPR013216	Methyltransferase type 11	Zm00001d032301;	NA	NA
sh2 vs Wt	Zm00001eb042300	NA	NA	NA	NA	1.03342721	NA	PF00085	Thioredoxin	IPR013766	Thioredoxin domain	Zm00001d032303;	NA	NA
sh2 vs Wt	Zm00001eb042370	NA	NA	NA	NA	-1.034770931	NA	PF00982	Glycosyltransferase family 20	IPR001830	Glycosyl transferase; family 20	Zm00001d032311;	3.1.3.12	TPP
sh2 vs Wt	Zm00001eb042370	NA	NA	NA	NA	-1.034770931	NA	PF00982	Glycosyltransferase family 20	IPR001830	Glycosyl transferase; family 20	Zm00001d032311;	2.4.1.15	TPS
sh2 vs Wt	Zm00001eb042420	NA	NA	NA	NA	NA	-1.116922803	PF00076	RNA recognition motif. (a.k.a. RRM; RBD; or RNP domain)	IPR000504	RNA recognition motif domain	Zm00001d032319;	NA	NA
sh2 vs Wt	Zm00001eb042460	NA	-2.957953257	-3.26569212	NA	NA	-1.974339663	PF14009	Domain of unknown function (DUF4228)	IPR025322	Protein of unknown function DUF4228; plant	Zm00001d032324;	NA	NA
sh2 vs Wt	Zm00001eb042520	NA	NA	NA	NA	NA	-2.468273932	PF00160	Cyclophilin type peptidyl-prolyl cis-trans isomerase/CLD	IPR002130	Cyclophilin-type peptidyl-prolyl cis-trans isomerase domain	Zm00001d032331;	NA	NA
sh2 vs Wt	Zm00001eb042550	NA	NA	-2.819771164	NA	NA	NA	NA	NA	NA	NA	Zm00001d032332;Zm00001d032333;	NA	NA
sh2 vs Wt	Zm00001eb042620	NA	NA	1.675472718	1.333735757	NA	NA	PF04654	Protein of unknown function; DUF599	IPR006747	Protein of unknown function DUF599	Zm00001d032339;	NA	NA
sh2 vs Wt	Zm00001eb042670	NA	NA	1.036173666	NA	NA	NA	PF16363	GDP-mannose 4;6 dehydratase	IPR016040	NAD(P)-binding domain	Zm00001d032346;	NA	NA
sh2 vs Wt	Zm00001eb042730	NA	NA	NA	NA	NA	-3.344876367	PF01521	Iron-sulphur cluster biosynthesis	IPR000361	FeS cluster biogenesis	Zm00001d032357;	NA	NA
sh2 vs Wt	Zm00001eb042740	NA	NA	5.67475697	NA	NA	NA	PF04526	Protein of unknown function (DUF568)	IPR005018	DOMON domain	Zm00001d032358;	NA	NA
sh2 vs Wt	Zm00001eb042760	NA	NA	NA	NA	NA	-1.073156635	NA	NA	NA	NA	Zm00001d032361;	NA	NA
sh2 vs Wt	Zm00001eb042770	NA	NA	NA	NA	NA	-1.656388086	PF00035	Double-stranded RNA binding motif	IPR014720	Double-stranded RNA-binding domain	Zm00001d032362;	NA	NA
sh2 vs Wt	Zm00001eb042850	NA	NA	NA	NA	NA	-1.663711531	NA	NA	NA	NA	Zm00001d032372;	NA	NA
sh2 vs Wt	Zm00001eb042890	NA	NA	-4.794732629	NA	NA	NA	PF00931	NB-ARC domain	IPR002182	NB-ARC	Zm00001d032376;	NA	NA
sh2 vs Wt	Zm00001eb042920	NA	NA	-2.079687481	NA	NA	-2.376703703	PF01569	PAP2 superfamily	IPR000326	Phosphatidic acid phosphatase type 2/haloperoxidase	Zm00001d032379;	NA	NA
sh2 vs Wt	Zm00001eb042960	-1.962839515	NA	NA	NA	NA	NA	PF00072	Response regulator receiver domain	IPR001789	Signal transduction response regulator; receiver domain	Zm00001d032381;	NA	NA
sh2 vs Wt	Zm00001eb042980	NA	NA	NA	NA	NA	1.482284279	PF14379	MYB-CC type transfactor; LHEQLE motif	IPR025756	MYB-CC type transcription factor; LHEQLE-containing domain	Zm00001d032384;	NA	NA
sh2 vs Wt	Zm00001eb043030	NA	NA	NA	NA	NA	-1.272381241	PF05050	Methyltransferase FkbM domain	IPR006342	Methyltransferase FkbM	Zm00001d032396;	NA	NA
sh2 vs Wt	Zm00001eb043230	1.698625934	2.784944545	NA	1.485955731	1.376136358	NA	PF03018	Dirigent-like protein	IPR004265	Dirigent protein	Zm00001d032419;	NA	NA
sh2 vs Wt	Zm00001eb043360	NA	NA	NA	NA	1.402000854	NA	PF03478	Protein of unknown function (DUF295)	IPR005174	Domain unknown function DUF295	Zm00001d032433;	NA	NA
sh2 vs Wt	Zm00001eb043410	NA	NA	-4.27931549	NA	-7.216462221	NA	PF03834	Binding domain of DNA repair protein Ercc1 (rad10/Swi10)	IPR004579	ERCC1/RAD10/SWI10 family	Zm00001d032439;	NA	NA
sh2 vs Wt	Zm00001eb043420	NA	NA	1.477070664	NA	NA	NA	PF00069	Protein kinase domain	IPR000719	Protein kinase domain	Zm00001d032440;	NA	NA
sh2 vs Wt	Zm00001eb043440	NA	NA	1.099426365	NA	NA	NA	PF00173	Cytochrome b5-like Heme/Steroid binding domain	IPR001199	Cytochrome b5-like heme/steroid binding domain	Zm00001d032442;	NA	NA
sh2 vs Wt	Zm00001eb043460	NA	NA	-4.842302198	NA	NA	NA	PF16363	GDP-mannose 4;6 dehydratase	IPR016040	NAD(P)-binding domain	NA	NA	NA
sh2 vs Wt	Zm00001eb043480	NA	NA	1.308383932	NA	1.675525511	NA	NA	NA	NA	NA	Zm00001d000294;	NA	NA
sh2 vs Wt	Zm00001eb043590	-1.067440561	-1.201552472	-2.119287834	NA	NA	-1.36497934	PF13450	NAD(P)-binding Rossmann-like domain			Zm00001d032455;	NA	NA
sh2 vs Wt	Zm00001eb043620	NA	NA	NA	NA	NA	3.718894398	PF00067	Cytochrome P450	IPR001128	Cytochrome P450	Zm00001d032458;	NA	NA
sh2 vs Wt	Zm00001eb043650	NA	NA	NA	NA	1.095474947	-1.811814077	PF00230	Major intrinsic protein	IPR000425	Major intrinsic protein	Zm00001d032461;	NA	NA
sh2 vs Wt	Zm00001eb043720	1.239968767	NA	NA	NA	NA	1.444280843	PF02201	SWIB/MDM2 domain	IPR003121	SWIB/MDM2 domain	Zm00001d032470;Zm00001d032471;	NA	NA
sh2 vs Wt	Zm00001eb043730	NA	-1.279142117	NA	NA	NA	NA	PF05577	Serine carboxypeptidase S28	IPR008758	Peptidase S28	Zm00001d032472;	NA	NA
sh2 vs Wt	Zm00001eb043750	NA	NA	NA	NA	-1.20246121	-1.440265401	PF00069	Protein kinase domain	IPR000719	Protein kinase domain	Zm00001d032473;	NA	NA
sh2 vs Wt	Zm00001eb043770	NA	NA	1.128131249	NA	NA	2.395931664	PF03141	Putative S-adenosyl-L-methionine-dependent methyltransferase	IPR004159	Putative S-adenosyl-L-methionine-dependent methyltransferase	Zm00001d032476;	NA	NA
sh2 vs Wt	Zm00001eb043810	NA	2.683249974	3.547565106	NA	NA	NA	NA	NA	NA	NA	Zm00001d032481;	NA	NA
sh2 vs Wt	Zm00001eb043820	NA	NA	4.702841371	NA	NA	NA	PF05514	HR-like lesion-inducing	IPR008637	HR-like lesion-inducer	Zm00001d032483;Zm00001d032484;	NA	NA
sh2 vs Wt	Zm00001eb043920	NA	NA	NA	NA	NA	1.811878188	PF15801	zf-MYND-like zinc finger; mRNA-binding	IPR031615	MYND-like zinc finger; mRNA-binding	Zm00001d032499;Zm00001d032500;	NA	NA
sh2 vs Wt	Zm00001eb043930	NA	NA	1.551687197	NA	NA	3.087198296	PF02265	S1/P1 Nuclease	IPR003154	S1/P1 nuclease	Zm00001d032501;	NA	NA
sh2 vs Wt	Zm00001eb043960	NA	-2.337468073	-3.127583299	NA	NA	-4.540484129	PF07732	Multicopper oxidase	IPR011707	Multicopper oxidase; type 3	Zm00001d032504;	NA	NA
sh2 vs Wt	Zm00001eb044060	NA	NA	1.253325155	NA	1.658993101	NA	PF00403	Heavy-metal-associated domain	IPR006121	Heavy metal-associated domain; HMA	Zm00001d032517;	NA	NA
sh2 vs Wt	Zm00001eb044080	NA	NA	NA	NA	NA	-1.625958606	NA	NA	NA	NA	Zm00001d032519;	NA	NA
sh2 vs Wt	Zm00001eb044110	NA	NA	NA	NA	NA	1.191453875	NA	NA	NA	NA	Zm00001d032522;	NA	NA
sh2 vs Wt	Zm00001eb044160	NA	NA	NA	NA	NA	5.167523006	PF10358	N-terminal C2 in EEIG1 and EHBP1 proteins	IPR019448	NT-type C2 domain	Zm00001d032528;	NA	NA
sh2 vs Wt	Zm00001eb044210	NA	NA	NA	NA	NA	-3.180576982	PF05201	Glutamyl-tRNAGlu reductase; N-terminal domain	IPR015895	Tetrapyrrole biosynthesis; glutamyl-tRNA reductase; N-terminal	Zm00001d032532;	NA	NA
sh2 vs Wt	Zm00001eb044250	1.369801479	1.9061693	NA	1.310945112	1.914737016	2.095812244	NA	NA	NA	NA	Zm00001d032535;	NA	NA
sh2 vs Wt	Zm00001eb044470	NA	-1.279456426	-1.911783229	-1.913814242	NA	-2.297777616	PF00583	Acetyltransferase (GNAT) family	IPR000182	GNAT domain	Zm00001d032556;	NA	NA
sh2 vs Wt	Zm00001eb044480	-1.246266451	-1.417357824	NA	NA	NA	NA	PF13920	Zinc finger; C3HC4 type (RING finger)			Zm00001d032557;	NA	NA
sh2 vs Wt	Zm00001eb044500	1.041425324	NA	NA	NA	NA	NA	PF00571	CBS domain	IPR000644	CBS domain	Zm00001d032560;Zm00001d032561;	NA	NA
sh2 vs Wt	Zm00001eb044540	NA	NA	NA	NA	-1.246642968	1.067525419	PF03271	EB1-like C-terminal motif	IPR004953	EB1; C-terminal	Zm00001d032565;	NA	NA
sh2 vs Wt	Zm00001eb044660	NA	1.893129383	NA	NA	NA	NA	PF02701	Dof domain; zinc finger	IPR003851	Zinc finger; Dof-type	Zm00001d032578;	NA	NA
sh2 vs Wt	Zm00001eb044840	NA	1.2680747	NA	NA	NA	NA	PF17801	Alpha galactosidase C-terminal beta sandwich domain	IPR041233	Alpha galactosidase; C-terminal beta sandwich domain	Zm00001d032605;	NA	NA
sh2 vs Wt	Zm00001eb044970	NA	NA	NA	NA	NA	1.066451995	PF03168	Late embryogenesis abundant protein	IPR004864	Late embryogenesis abundant protein; LEA_2 subgroup	Zm00001d032620;	NA	NA
sh2 vs Wt	Zm00001eb045680	NA	NA	NA	NA	-2.275076431	NA	PF03656	Pam16			Zm00001d032686;Zm00001d032687;	NA	NA
sh2 vs Wt	Zm00001eb045740	NA	NA	-2.232336868	NA	NA	-3.221952057	NA	NA	NA	NA		NA	NA
sh2 vs Wt	Zm00001eb045790	NA	NA	NA	NA	-1.483898398	NA	PF02866	lactate/malate dehydrogenase; alpha/beta C-terminal domain	IPR022383	Lactate/malate dehydrogenase; C-terminal	Zm00001d032695;	NA	NA
sh2 vs Wt	Zm00001eb045900	NA	NA	NA	NA	-5.05938461	-5.99604801	NA	NA	NA	NA	Zm00001d032709;	NA	NA
sh2 vs Wt	Zm00001eb045970	-1.128907039	NA	NA	NA	NA	NA	NA	NA	NA	NA		NA	NA
sh2 vs Wt	Zm00001eb046050	NA	NA	2.336780631	NA	NA	NA	PF08392	FAE1/Type III polyketide synthase-like protein	IPR013601	FAE1/Type III polyketide synthase-like protein	Zm00001d032728;	NA	NA
sh2 vs Wt	Zm00001eb046090	NA	NA	NA	NA	3.953176837	NA	NA	NA	NA	NA	Zm00001d032733;	NA	NA
sh2 vs Wt	Zm00001eb046100	NA	NA	NA	NA	1.143404864	NA	PF13432	Tetratricopeptide repeat			Zm00001d032734;	NA	NA
sh2 vs Wt	Zm00001eb046260	NA	NA	NA	NA	-1.362644852	NA	PF00076	RNA recognition motif. (a.k.a. RRM; RBD; or RNP domain)	IPR000504	RNA recognition motif domain	Zm00001d032748;	NA	NA
sh2 vs Wt	Zm00001eb046280	NA	NA	NA	NA	-2.363223333	1.506164936	PF14624	VWA / Hh protein intein-like	IPR032838	VWA-Hint protein; Vwaint domain	Zm00001d032750;	NA	NA
sh2 vs Wt	Zm00001eb046310	NA	-1.688898769	NA	NA	NA	-1.596805746	PF00400	WD domain; G-beta repeat	IPR001680	WD40 repeat	Zm00001d032754;	NA	NA
sh2 vs Wt	Zm00001eb046580	NA	NA	1.733641152	NA	NA	NA	PF00118	TCP-1/cpn60 chaperonin family	IPR002423	Chaperonin Cpn60/TCP-1 family	Zm00001d032789;	NA	NA
sh2 vs Wt	Zm00001eb046750	NA	NA	NA	NA	NA	-1.096324286	PF00071	Ras family	IPR001806	Small GTPase	Zm00001d032811;Zm00001d032812;	NA	NA
sh2 vs Wt	Zm00001eb046870	2.079916797	NA	NA	NA	NA	NA	PF13561	Enoyl-(Acyl carrier protein) reductase				NA	NA
sh2 vs Wt	Zm00001eb046920	NA	NA	NA	1.572152209	1.972497769	NA	NA	NA	NA	NA	Zm00001d032825;	NA	NA
sh2 vs Wt	Zm00001eb046980	NA	NA	NA	NA	NA	-1.068634104	PF00179	Ubiquitin-conjugating enzyme	IPR000608	Ubiquitin-conjugating enzyme E2	Zm00001d032830;Zm00001d032831;	NA	NA
sh2 vs Wt	Zm00001eb047010	NA	NA	NA	NA	-1.637127831	NA	PF08879	WRC	IPR014977	WRC domain	Zm00001d032836;	NA	NA
sh2 vs Wt	Zm00001eb047060	NA	NA	NA	NA	1.260439487	NA	PF13639	Ring finger domain	IPR001841	Zinc finger; RING-type	Zm00001d032849;	NA	NA
sh2 vs Wt	Zm00001eb047470	NA	NA	NA	NA	NA	-4.593147577	NA	NA	NA	NA		NA	NA
sh2 vs Wt	Zm00001eb047490	2.800295425	3.34739781	5.959483033	3.330481407	3.293326942	NA	PF00011	Hsp20/alpha crystallin family	IPR002068	Alpha crystallin/Hsp20 domain	Zm00001d032893;	NA	NA
sh2 vs Wt	Zm00001eb047510	NA	NA	NA	NA	NA	1.271090877	PF00830	Ribosomal L28 family	IPR026569	Ribosomal protein L28/L24	Zm00001d032896;	NA	NA
sh2 vs Wt	Zm00001eb047520	NA	3.002609722	NA	NA	NA	-1.720275727	PF02485	Core-2/I-Branching enzyme	IPR003406	Glycosyl transferase; family 14	Zm00001d032897;	NA	NA
sh2 vs Wt	Zm00001eb047570	NA	NA	NA	NA	2.888465856	NA	PF03735	ENT domain	IPR005491	ENT domain	Zm00001d032901;	NA	NA
sh2 vs Wt	Zm00001eb047830	NA	NA	NA	NA	-1.497198306	NA	PF07765	KIP1-like protein	IPR011684	Protein Networked (NET); actin-binding (NAB) domain	Zm00001d032933;	NA	NA
sh2 vs Wt	Zm00001eb047840	NA	NA	NA	NA	1.904495823	NA	PF01535	PPR repeat	IPR002885	Pentatricopeptide repeat	Zm00001d032934;	NA	NA
sh2 vs Wt	Zm00001eb047990	NA	-1.722209185	NA	-1.44784341	NA	-1.092614646	PF04720	PDDEXK-like family of unknown function	IPR006502	Protein of unknown function PDDEXK-like	Zm00001d032956;Zm00001d032955;	NA	NA
sh2 vs Wt	Zm00001eb048090	NA	NA	NA	NA	-3.016187972	NA	PF00590	Tetrapyrrole (Corrin/Porphyrin) Methylases	IPR000878	Tetrapyrrole methylase	Zm00001d032968;	NA	NA
sh2 vs Wt	Zm00001eb048140	1.370206877	NA	NA	NA	2.334019828	1.435287835	PF00314	Thaumatin family	IPR001938	Thaumatin family	Zm00001d032972;	NA	NA
sh2 vs Wt	Zm00001eb048150	NA	NA	NA	NA	2.69722669	1.906677639	PF01553	Acyltransferase	IPR002123	Phospholipid/glycerol acyltransferase	Zm00001d032973;	NA	NA
sh2 vs Wt	Zm00001eb048310	1.097858775	NA	NA	NA	NA	NA	PF01095	Pectinesterase	IPR000070	Pectinesterase; catalytic	Zm00001d032992;	NA	NA
sh2 vs Wt	Zm00001eb048390	NA	NA	NA	NA	1.962088493	NA	PF00365	Phosphofructokinase	IPR000023	Phosphofructokinase domain	Zm00001d033002;	NA	NA
sh2 vs Wt	Zm00001eb048670	NA	NA	NA	NA	1.342994885	NA	NA	NA	NA	NA	Zm00001d033038;	NA	NA
sh2 vs Wt	Zm00001eb048730	NA	NA	NA	NA	1.690546527	4.609333832	PF03105	SPX domain	IPR004331	SPX domain	Zm00001d033047;	NA	NA
sh2 vs Wt	Zm00001eb048740	NA	NA	-1.688319843	NA	NA	NA	PF09425	Divergent CCT motif	IPR018467	CO/COL/TOC1; conserved site	Zm00001d033048;	NA	NA
sh2 vs Wt	Zm00001eb048790	NA	NA	NA	NA	1.33319266	NA	PF16983	Molybdate transporter of MFS superfamily	IPR031563	Molybdate transporter 1/2	Zm00001d033053;	NA	NA
sh2 vs Wt	Zm00001eb048860	NA	NA	NA	NA	NA	3.000719243	PF01554	MatE	IPR002528	Multi antimicrobial extrusion protein	Zm00001d033061;	NA	NA
sh2 vs Wt	Zm00001eb049190	NA	NA	NA	NA	NA	-2.218710294	NA	NA	NA	NA	Zm00001d033098;	NA	NA
sh2 vs Wt	Zm00001eb049610	NA	NA	NA	NA	-1.022898524	NA	PF08701	GNL3L/Grn1 putative GTPase	IPR014813	Guanine nucleotide-binding protein-like 3; N-terminal domain	Zm00001d033130;	NA	NA
sh2 vs Wt	Zm00001eb049850	NA	-1.716461005	NA	NA	NA	NA	NA	NA	NA	NA	Zm00001d033160;	NA	NA
sh2 vs Wt	Zm00001eb050070	NA	NA	NA	NA	1.135444423	NA	PF03009	Glycerophosphoryl diester phosphodiesterase family	IPR030395	Glycerophosphodiester phosphodiesterase domain	Zm00001d033187;	NA	NA
sh2 vs Wt	Zm00001eb050410	NA	NA	1.851192359	NA	NA	NA	PF02780	Transketolase; C-terminal domain	IPR033248	Transketolase; C-terminal domain	Zm00001d033225;	NA	NA
sh2 vs Wt	Zm00001eb050700	NA	NA	-3.29579479	NA	NA	-4.141404536	PF01734	Patatin-like phospholipase	IPR002641	Patatin-like phospholipase domain	Zm00001d033254;	NA	NA
sh2 vs Wt	Zm00001eb050760	NA	NA	1.255433788	NA	NA	NA	PF06943	LSD1 zinc finger	IPR005735	Zinc finger; LSD1-type	Zm00001d033262;	NA	NA
sh2 vs Wt	Zm00001eb050790	NA	NA	-3.238711743	NA	NA	NA	PF00010	Helix-loop-helix DNA-binding domain	IPR011598	Myc-type; basic helix-loop-helix (bHLH) domain	Zm00001d033267;	NA	NA
sh2 vs Wt	Zm00001eb050840	NA	NA	NA	NA	NA	-1.096880452	PF00083	Sugar (and other) transporter	IPR005828	Major facilitator; sugar transporter-like	Zm00001d033272;	NA	NA
sh2 vs Wt	Zm00001eb050870	NA	NA	NA	NA	1.108602789	NA	PF07714	Protein tyrosine kinase	IPR001245	Serine-threonine/tyrosine-protein kinase; catalytic domain	Zm00001d033275;	NA	NA
sh2 vs Wt	Zm00001eb051100	NA	-6.211249801	NA	NA	-6.428064219	-6.377489068	PF01125	G10 protein	IPR001748	G10 protein	Zm00001d033323;	NA	NA
sh2 vs Wt	Zm00001eb051490	NA	NA	NA	3.629952923	NA	NA	NA	NA	NA	NA	Zm00001d033337;	NA	NA
sh2 vs Wt	Zm00001eb051510	NA	NA	NA	NA	NA	2.315039128	PF00069	Protein kinase domain	IPR000719	Protein kinase domain	Zm00001d033339;	NA	NA
sh2 vs Wt	Zm00001eb051930	NA	NA	NA	-5.645794864	NA	NA	NA	NA	NA	NA		NA	NA
sh2 vs Wt	Zm00001eb052000	1.92055152	NA	2.993366926	NA	NA	NA	PF05678	VQ motif	IPR008889	VQ	Zm00001d033389;	NA	NA
sh2 vs Wt	Zm00001eb052020	NA	1.097112922	NA	2.02940594	NA	NA	NA	NA	NA	NA	Zm00001d033391;	NA	NA
sh2 vs Wt	Zm00001eb052220	NA	NA	NA	-1.184181606	NA	NA	PF00025	ADP-ribosylation factor family	IPR006689	Small GTPase superfamily; ARF/SAR type	Zm00001d033414;	NA	NA
sh2 vs Wt	Zm00001eb052300	1.637323419	NA	NA	NA	NA	NA	PF02705	K+ potassium transporter	IPR003855	Potassium transporter	Zm00001d033423;Zm00001d033424;	NA	NA
sh2 vs Wt	Zm00001eb052450	NA	NA	NA	-1.776567265	NA	-1.55806917	PF00190	Cupin	IPR006045	Cupin 1	Zm00001d033447;	NA	NA
sh2 vs Wt	Zm00001eb052510	NA	NA	NA	-3.679221935	NA	NA	PF04099	Sybindin-like family	IPR007233	Trafficking protein particle complex subunit	Zm00001d033454;	NA	NA
sh2 vs Wt	Zm00001eb052540	NA	NA	NA	-1.588713403	NA	NA	PF00091	Tubulin/FtsZ family; GTPase domain	IPR003008	Tubulin/FtsZ; GTPase domain	Zm00001d033457;	NA	NA
sh2 vs Wt	Zm00001eb052610	NA	NA	NA	4.312725406	NA	NA	NA	NA	NA	NA	Zm00001d033465;	NA	NA
sh2 vs Wt	Zm00001eb052680	NA	NA	NA	NA	NA	-1.330627043	PF00352	Transcription factor TFIID (or TATA-binding protein; TBP)	IPR000814	TATA-box binding protein	Zm00001d033472;	NA	NA
sh2 vs Wt	Zm00001eb052690	NA	NA	2.338482232	NA	NA	2.360354082	PF01029	NusB family	IPR006027	NusB/RsmB/TIM44	Zm00001d033473;	NA	NA
sh2 vs Wt	Zm00001eb052740	-1.059024366	NA	-1.079521418	-1.187713028	NA	NA	PF06645	Microsomal signal peptidase 12 kDa subunit (SPC12)	IPR009542	Microsomal signal peptidase 12kDa subunit	Zm00001d033479;	NA	NA
sh2 vs Wt	Zm00001eb052820	NA	NA	NA	-1.300231443	NA	NA	PF07847	PCO_ADO	IPR012864	Cysteine oxygenase/2-aminoethanethiol dioxygenase	Zm00001d033489;	NA	NA
sh2 vs Wt	Zm00001eb052910	NA	NA	NA	-2.40617067	NA	NA	PF04515	Plasma-membrane choline transporter	IPR007603	Choline transporter-like	Zm00001d033497;	NA	NA
sh2 vs Wt	Zm00001eb053210	1.817125457	NA	NA	NA	NA	NA	PF01544	CorA-like Mg2+ transporter protein	IPR002523	Mg2+ transporter protein; CorA-like/Zinc transport protein ZntB	Zm00001d033527;	NA	NA
sh2 vs Wt	Zm00001eb053220	NA	NA	NA	-2.253465422	NA	NA	PF00854	POT family	IPR000109	Proton-dependent oligopeptide transporter family	Zm00001d033528;	NA	NA
sh2 vs Wt	Zm00001eb053240	NA	NA	NA	NA	NA	22.55357241	PF17250	NADH-ubiquinone oxidoreductase 11 kDa subunit	IPR035204	NADH-ubiquinone oxidoreductase 11kDa subunit	Zm00001d033530;	NA	NA
sh2 vs Wt	Zm00001eb053250	NA	NA	NA	NA	-4.391473322	NA	NA	NA	NA	NA	Zm00001d033530;	NA	NA
sh2 vs Wt	Zm00001eb053340	NA	1.708647735	NA	NA	NA	NA	PF00117	Glutamine amidotransferase class-I	IPR017926	Glutamine amidotransferase	Zm00001d033539;	NA	NA
sh2 vs Wt	Zm00001eb053670	NA	NA	NA	NA	1.068020127	NA	NA	NA	NA	NA	Zm00001d033578;	NA	NA
sh2 vs Wt	Zm00001eb053790	NA	1.048596196	NA	NA	NA	NA	PF00227	Proteasome subunit	IPR001353	Proteasome; subunit alpha/beta	Zm00001d033596;	NA	NA
sh2 vs Wt	Zm00001eb053850	NA	NA	NA	-1.39486271	NA	NA	PF03226	Yippee zinc-binding/DNA-binding /Mis18; centromere assembly	IPR004910	Yippee/Mis18/Cereblon	Zm00001d033606;	NA	NA
sh2 vs Wt	Zm00001eb053890	-1.442214565	NA	NA	NA	NA	NA	PF01277	Oleosin	IPR000136	Oleosin	Zm00001d033612;	NA	NA
sh2 vs Wt	Zm00001eb053900	NA	NA	NA	NA	-10.98070627	NA	NA	NA	NA	NA	Zm00001d033612;	NA	NA
sh2 vs Wt	Zm00001eb053980	NA	6.665161343	NA	NA	NA	NA	NA	NA	NA	NA	Zm00001d033617;	NA	NA
sh2 vs Wt	Zm00001eb054050	1.450264056	NA	NA	1.581824635	NA	NA	PF00305	Lipoxygenase	IPR013819	Lipoxygenase; C-terminal	Zm00001d033624;	NA	NA
sh2 vs Wt	Zm00001eb054100	NA	NA	NA	NA	NA	-1.32106667	PF13419	Haloacid dehalogenase-like hydrolase	IPR041492	Haloacid dehalogenase-like hydrolase	Zm00001d033633;	NA	NA
sh2 vs Wt	Zm00001eb054250	NA	-1.000846041	NA	NA	NA	NA	PF00232	Glycosyl hydrolase family 1	IPR001360	Glycoside hydrolase family 1	Zm00001d033651;	3.2.1.21	B-glucosidase
sh2 vs Wt	Zm00001eb054290	NA	NA	1.006240622	NA	NA	NA	PF00069	Protein kinase domain	IPR000719	Protein kinase domain	Zm00001d033655;	NA	NA
sh2 vs Wt	Zm00001eb054760	NA	NA	NA	1.254831522	NA	NA	NA	NA	NA	NA	Zm00001d033714;	NA	NA
sh2 vs Wt	Zm00001eb054790	NA	NA	NA	NA	-1.618109159	NA	NA	NA	NA	NA	Zm00001d033717;	NA	NA
sh2 vs Wt	Zm00001eb054930	NA	1.983409631	-6.515378505	NA	-4.947169981	NA	NA	NA	NA	NA	Zm00001d033740;	NA	NA
sh2 vs Wt	Zm00001eb055380	NA	22.73984327	NA	NA	NA	-3.374552546	PF14547	Hydrophobic seed protein	IPR027923	Hydrophobic seed protein domain	Zm00001d033793;	NA	NA
sh2 vs Wt	Zm00001eb055460	NA	NA	NA	NA	NA	-1.797745476	PF00989	PAS fold	IPR013767	PAS fold	Zm00001d033799;	NA	NA
sh2 vs Wt	Zm00001eb055560	NA	NA	NA	NA	NA	-1.325263658	PF01956	Integral membrane protein EMC3/TMCO1-like	IPR002809	Integral membrane protein EMC3/TMCO1-like	Zm00001d033818;	NA	NA
sh2 vs Wt	Zm00001eb055590	NA	NA	NA	NA	NA	1.224933281	PF00125	Core histone H2A/H2B/H3/H4	IPR007125	Histone H2A/H2B/H3	Zm00001d033822;	NA	NA
sh2 vs Wt	Zm00001eb055910	NA	NA	NA	NA	1.202325487	NA	PF05057	Putative serine esterase (DUF676)	IPR007751	Domain of unknown function DUF676; lipase-like	Zm00001d033858;	NA	NA
sh2 vs Wt	Zm00001eb055990	NA	NA	NA	NA	-2.370736453	NA	PF00010	Helix-loop-helix DNA-binding domain	IPR011598	Myc-type; basic helix-loop-helix (bHLH) domain	Zm00001d033870;	NA	NA
sh2 vs Wt	Zm00001eb056010	-1.668645983	NA	NA	NA	NA	NA	NA	NA	NA	NA	Zm00001d033872;	NA	NA
sh2 vs Wt	Zm00001eb056060	NA	NA	NA	NA	2.18861412	NA	NA	NA	NA	NA	Zm00001d033877;	NA	NA
sh2 vs Wt	Zm00001eb056300	NA	NA	NA	NA	NA	2.083979649	PF05030	SSXT protein (N-terminal region)	IPR007726	SS18 family	Zm00001d033905;	NA	NA
sh2 vs Wt	Zm00001eb056320	1.16451228	NA	NA	NA	NA	NA	PF04137	Endoplasmic Reticulum Oxidoreductin 1 (ERO1)	IPR007266	Endoplasmic reticulum oxidoreductin 1	Zm00001d033906;	NA	NA
sh2 vs Wt	Zm00001eb056340	NA	NA	NA	NA	1.415391305	1.098184746	PF00483	Nucleotidyl transferase	IPR005835	Nucleotidyl transferase domain	Zm00001d033910;	2.7.7.27	ADP glucose-PP
sh2 vs Wt	Zm00001eb056450	NA	-1.34560401	NA	-1.879065478	NA	-1.546663917	PF00571	CBS domain	IPR000644	CBS domain	Zm00001d033925;	NA	NA
sh2 vs Wt	Zm00001eb056510	NA	NA	NA	1.0838293	NA	NA	PF08240	Alcohol dehydrogenase GroES-like domain	IPR013154	Alcohol dehydrogenase; N-terminal	Zm00001d033931;	NA	NA
sh2 vs Wt	Zm00001eb056580	NA	-1.027298098	NA	NA	NA	NA	PF03000	NPH3 family	IPR027356	NPH3 domain	Zm00001d033941;	NA	NA
sh2 vs Wt	Zm00001eb056650	NA	NA	NA	NA	10.21195305	NA	NA	NA	NA	NA	Zm00001d033948;	NA	NA
sh2 vs Wt	Zm00001eb056720	NA	NA	NA	NA	1.086219192	NA	PF04676	Protein similar to CwfJ C-terminus 2	IPR006767	Cwf19-like protein; C-terminal domain-2	Zm00001d033954;	NA	NA
sh2 vs Wt	Zm00001eb056780	NA	NA	NA	NA	-1.351936883	NA	PF10533	Plant zinc cluster domain	IPR018872	Zn-cluster domain	Zm00001d033965;	NA	NA
sh2 vs Wt	Zm00001eb056870	NA	NA	NA	NA	2.388365902	NA	PF02309	AUX/IAA family	IPR033389	AUX/IAA domain	Zm00001d033976;	NA	NA
sh2 vs Wt	Zm00001eb056900	NA	NA	NA	NA	-2.128908853	1.113999544	PF13499	EF-hand domain pair	IPR002048	EF-hand domain	Zm00001d033980;	NA	NA
sh2 vs Wt	Zm00001eb056970	NA	NA	NA	NA	-3.985764648	NA	NA	NA	NA	NA	Zm00001d033987;	NA	NA
sh2 vs Wt	Zm00001eb057040	NA	1.200870367	NA	NA	NA	1.442561713	PF00271	Helicase conserved C-terminal domain	IPR001650	Helicase; C-terminal	Zm00001d033992;Zm00001d033993;Zm00001d033994;	NA	NA
sh2 vs Wt	Zm00001eb057120	-1.817279193	NA	NA	NA	NA	NA	PF04927	Seed maturation protein	IPR007011	Late embryogenesis abundant protein; SMP subgroup domain	Zm00001d034002;	NA	NA
sh2 vs Wt	Zm00001eb057130	NA	NA	NA	NA	NA	-2.360140984	PF04927	Seed maturation protein	IPR007011	Late embryogenesis abundant protein; SMP subgroup domain	Zm00001d034003;	NA	NA
sh2 vs Wt	Zm00001eb057150	NA	NA	NA	NA	NA	-1.216259857	PF04146	YT521-B-like domain	IPR007275	YTH domain	Zm00001d034005;	NA	NA
sh2 vs Wt	Zm00001eb057210	NA	NA	NA	NA	-2.710639334	NA	PF07717	Oligonucleotide/oligosaccharide-binding (OB)-fold	IPR011709	Domain of unknown function DUF1605	Zm00001d034013;	NA	NA
sh2 vs Wt	Zm00001eb057230	NA	NA	1.918904508	NA	NA	NA	PF00933	Glycosyl hydrolase family 3 N terminal domain	IPR001764	Glycoside hydrolase; family 3; N-terminal	Zm00001d034015;	3.2.1.21	B-glucosidase
sh2 vs Wt	Zm00001eb057250	NA	NA	NA	NA	1.821275934	-2.682838499	PF01915	Glycosyl hydrolase family 3 C-terminal domain	IPR002772	Glycoside hydrolase family 3 C-terminal domain	Zm00001d034017;	NA	NA
sh2 vs Wt	Zm00001eb057290	NA	NA	4.18623204	NA	NA	NA	PF03953	Tubulin C-terminal domain	IPR018316	Tubulin/FtsZ; 2-layer sandwich domain	Zm00001d034022;	NA	NA
sh2 vs Wt	Zm00001eb057300	NA	NA	NA	NA	-1.078902569	NA	PF00478	IMP dehydrogenase / GMP reductase domain	IPR001093	IMP dehydrogenase/GMP reductase	Zm00001d034023;	NA	NA
sh2 vs Wt	Zm00001eb057350	-1.715030868	NA	NA	NA	NA	NA	PF00582	Universal stress protein family	IPR006016	UspA	Zm00001d034027;	NA	NA
sh2 vs Wt	Zm00001eb057400	NA	NA	1.26216034	NA	-1.568207503	NA	PF03088	Strictosidine synthase	IPR018119	Strictosidine synthase; conserved region	Zm00001d034032;	NA	NA
sh2 vs Wt	Zm00001eb057470	1.319312204	NA	NA	NA	3.003377192	NA	NA	NA	NA	NA	Zm00001d034037;	NA	NA
sh2 vs Wt	Zm00001eb057500	NA	NA	NA	NA	-5.247256296	NA	PF07885	Ion channel	IPR013099	Potassium channel domain	Zm00001d034039;	NA	NA
sh2 vs Wt	Zm00001eb057530	NA	NA	-1.263576546	NA	NA	NA	NA	NA	NA	NA		NA	NA
sh2 vs Wt	Zm00001eb057570	NA	NA	2.215568047	NA	NA	NA	PF00173	Cytochrome b5-like Heme/Steroid binding domain	IPR001199	Cytochrome b5-like heme/steroid binding domain	Zm00001d034048;	NA	NA
sh2 vs Wt	Zm00001eb057720	NA	NA	-1.181339603	NA	-1.530283401	NA	PF03669	Uncharacterised protein family (UPF0139)	IPR005351	Uncharacterised protein family UPF0139	Zm00001d034064;	NA	NA
sh2 vs Wt	Zm00001eb057770	NA	NA	NA	NA	NA	-4.035125946	PF00201	UDP-glucoronosyl and UDP-glucosyl transferase	IPR002213	UDP-glucuronosyl/UDP-glucosyltransferase	Zm00001d034068;	NA	NA
sh2 vs Wt	Zm00001eb057790	NA	NA	-4.578935999	NA	NA	NA	PF00201	UDP-glucoronosyl and UDP-glucosyl transferase	IPR002213	UDP-glucuronosyl/UDP-glucosyltransferase	Zm00001d034069;Zm00001d034070;Zm00001d034071;	NA	NA
sh2 vs Wt	Zm00001eb057840	NA	NA	NA	NA	1.073877817	1.403337172	PF00343	Carbohydrate phosphorylase	IPR000811	Glycosyl transferase; family 35	Zm00001d034074;	2.4.1.1	glycogen phosphorylase
sh2 vs Wt	Zm00001eb057860	NA	NA	NA	NA	3.464286911	NA	PF00520	Ion transport protein	IPR005821	Ion transport domain	Zm00001d034076;	NA	NA
sh2 vs Wt	Zm00001eb057870	NA	NA	-1.306547894	NA	-2.341068269	NA	PF02298	Plastocyanin-like domain	IPR003245	Phytocyanin domain	Zm00001d034077;	NA	NA
sh2 vs Wt	Zm00001eb058010	NA	NA	NA	NA	-1.660422098	NA	PF10250	GDP-fucose protein O-fucosyltransferase	IPR019378	GDP-fucose protein O-fucosyltransferase	Zm00001d034090;	NA	NA
sh2 vs Wt	Zm00001eb058130	NA	NA	NA	NA	NA	-1.354589476	PF00481	Protein phosphatase 2C	IPR001932	PPM-type phosphatase domain	Zm00001d034109;	NA	NA
sh2 vs Wt	Zm00001eb058150	NA	NA	NA	NA	-1.452391678	NA	PF17766	Fibronectin type-III domain	IPR041469	Subtilisin-like protease; fibronectin type-III domain	Zm00001d034112;	NA	NA
sh2 vs Wt	Zm00001eb058330	NA	NA	-1.267118439	NA	-1.38746118	NA	PF10559	Plug domain of Sec61p	IPR019561	Translocon Sec61/SecY; plug domain	Zm00001d034139;	NA	NA
sh2 vs Wt	Zm00001eb058370	NA	NA	NA	NA	NA	-1.315173737	PF13912	C2H2-type zinc finger			Zm00001d034145;	NA	NA
sh2 vs Wt	Zm00001eb058480	NA	NA	-2.10968033	NA	NA	NA	PF02701	Dof domain; zinc finger	IPR003851	Zinc finger; Dof-type	Zm00001d034163;	NA	NA
sh2 vs Wt	Zm00001eb058490	NA	NA	-2.979830854	NA	-1.515330788	NA	PF00069	Protein kinase domain	IPR000719	Protein kinase domain	Zm00001d034164;Zm00001d034165;Zm00001d034166;	NA	NA
sh2 vs Wt	Zm00001eb058550	NA	-1.594414462	-2.250644544	NA	NA	-2.158452827	NA	NA	NA	NA	Zm00001d034175;	NA	NA
sh2 vs Wt	Zm00001eb058980	NA	NA	1.597936497	NA	NA	NA	NA	NA	NA	NA	Zm00001d034223;	NA	NA
sh2 vs Wt	Zm00001eb059100	NA	NA	NA	NA	1.509466226	NA	PF05761	5' nucleotidase family	IPR008380	HAD-superfamily hydrolase; subfamily IG; 5'-nucleotidase	Zm00001d034245;	NA	NA
sh2 vs Wt	Zm00001eb059140	NA	NA	4.363477556	NA	NA	NA	NA	NA	NA	NA	Zm00001d034248;	NA	NA
sh2 vs Wt	Zm00001eb059710	NA	NA	7.275137211	NA	NA	NA	PF00241	Cofilin/tropomyosin-type actin-binding protein	IPR002108	Actin-depolymerising factor homology domain	Zm00001d034326;	NA	NA
sh2 vs Wt	Zm00001eb059860	NA	NA	NA	NA	1.465171442	NA	PF08718	Glycolipid transfer protein (GLTP)	IPR014830	Glycolipid transfer protein domain	Zm00001d034346;	NA	NA
sh2 vs Wt	Zm00001eb059920	NA	NA	-2.865170368	NA	NA	NA	PF03634	TCP family transcription factor	IPR017887	Transcription factor TCP subgroup	Zm00001d034353;	NA	NA
sh2 vs Wt	Zm00001eb060040	-1.625284743	-2.034156806	-2.548656312	-2.186288192	NA	-2.166737893	PF00612	IQ calmodulin-binding motif	IPR000048	IQ motif; EF-hand binding site	Zm00001d034366;	NA	NA
sh2 vs Wt	Zm00001eb060130	1.25573279	1.395147672	1.526933872	NA	NA	1.229316203	PF02469	Fasciclin domain	IPR000782	FAS1 domain	Zm00001d034373;	NA	NA
sh2 vs Wt	Zm00001eb060170	1.08698447	NA	NA	NA	1.186067141	NA	PF04576	Zein-binding	IPR007656	GTD-binding domain	Zm00001d034380;	NA	NA
sh2 vs Wt	Zm00001eb060460	NA	NA	NA	NA	NA	-2.29690125	PF00190	Cupin	IPR006045	Cupin 1	Zm00001d034413;	NA	NA
sh2 vs Wt	Zm00001eb060780	NA	-1.481416141	NA	NA	NA	NA	PF04720	PDDEXK-like family of unknown function	IPR006502	Protein of unknown function PDDEXK-like	Zm00001d034444;	NA	NA
sh2 vs Wt	Zm00001eb061070	NA	-1.002583536	NA	NA	NA	NA	PF06886	Targeting protein for Xklp2 (TPX2)	IPR027329	TPX2; C-terminal	Zm00001d034480;	NA	NA
sh2 vs Wt	Zm00001eb061250	NA	NA	NA	NA	NA	2.297996856	PF12734	Cysteine-rich TM module stress tolerance	IPR028144	Cysteine-rich transmembrane CYSTM domain	Zm00001d034497;	NA	NA
sh2 vs Wt	Zm00001eb061280	NA	NA	1.491679897	NA	NA	NA	PF14363	Domain associated at C-terminal with AAA	IPR025753	AAA-type ATPase; N-terminal domain	Zm00001d034501;	NA	NA
sh2 vs Wt	Zm00001eb061670	NA	-2.911766913	NA	NA	NA	NA	PF00301	Rubredoxin	IPR024935	Rubredoxin domain	Zm00001d034538;	NA	NA
sh2 vs Wt	Zm00001eb061750	NA	NA	NA	-1.4000592	NA	NA	PF04862	Protein of unknown function (DUF642)	IPR006946	Domain of unknown function DUF642	Zm00001d034547;	NA	NA
sh2 vs Wt	Zm00001eb062200	NA	NA	NA	NA	NA	-1.783924439	PF00847	AP2 domain	IPR001471	AP2/ERF domain	Zm00001d034605;	NA	NA
sh2 vs Wt	Zm00001eb062500	NA	NA	NA	NA	1.22315964	NA	PF00403	Heavy-metal-associated domain	IPR006121	Heavy metal-associated domain; HMA	Zm00001d034634;	NA	NA
sh2 vs Wt	Zm00001eb062730	NA	NA	NA	NA	NA	-1.110561012	PF07714	Protein tyrosine kinase	IPR001245	Serine-threonine/tyrosine-protein kinase; catalytic domain	Zm00001d034662;	NA	NA
sh2 vs Wt	Zm00001eb062880	NA	NA	NA	NA	NA	-3.818843277	NA	NA	NA	NA	Zm00001d034673;	NA	NA
sh2 vs Wt	Zm00001eb062930	-1.519397001	NA	NA	NA	NA	NA	PF12554	Mitotic-spindle organizing gamma-tubulin ring associated	IPR022214	Mitotic-spindle organizing protein 1	Zm00001d034680;	NA	NA
sh2 vs Wt	Zm00001eb063160	NA	NA	NA	NA	NA	1.320416027	PF11493	Thylakoid soluble phosphoprotein TSP9	IPR021584	Thylakoid soluble phosphoprotein TSP9	Zm00001d034705;	NA	NA
sh2 vs Wt	Zm00001eb063180	NA	NA	NA	NA	NA	-8.109348005	PF12776	Myb/SANT-like DNA-binding domain	IPR024752	Myb/SANT-like domain		NA	NA
sh2 vs Wt	Zm00001eb063220	NA	NA	NA	NA	NA	1.00342501	PF04715	Anthranilate synthase component I; N terminal region	IPR006805	Anthranilate synthase component I; N-terminal	Zm00001d034713;	NA	NA
sh2 vs Wt	Zm00001eb063360	NA	NA	NA	-1.993946824	NA	NA	PF00383	Cytidine and deoxycytidylate deaminase zinc-binding region	IPR002125	Cytidine and deoxycytidylate deaminase domain	Zm00001d034726;	NA	NA
sh2 vs Wt	Zm00001eb063430	NA	NA	NA	NA	NA	-2.343661697	PF08544	GHMP kinases C terminal	IPR013750	GHMP kinase; C-terminal domain	Zm00001d034733;	NA	NA
sh2 vs Wt	Zm00001eb063510	NA	NA	NA	-4.049930744	NA	NA	PF00561	alpha/beta hydrolase fold	IPR000073	Alpha/beta hydrolase fold-1	Zm00001d034740;	NA	NA
sh2 vs Wt	Zm00001eb063680	NA	NA	NA	-1.005883422	NA	NA	PF01012	Electron transfer flavoprotein domain	IPR014730	Electron transfer flavoprotein; alpha/beta-subunit; N-terminal	Zm00001d034757;	NA	NA
sh2 vs Wt	Zm00001eb063700	NA	NA	-1.064036261	NA	NA	NA	PF13415	Galactose oxidase; central domain			Zm00001d034759;	NA	NA
sh2 vs Wt	Zm00001eb063760	NA	NA	NA	NA	NA	6.073941135	PF00650	CRAL/TRIO domain	IPR001251	CRAL-TRIO lipid binding domain	Zm00001d034765;Zm00001d034764;Zm00001d034766;Zm00001d034767;	NA	NA
sh2 vs Wt	Zm00001eb064010	NA	2.99837292	1.048471693	4.365938233	NA	NA	NA	NA	NA	NA	Zm00001d034796;	NA	NA
sh2 vs Wt	Zm00001eb064040	NA	NA	NA	-2.279118103	NA	NA	PF04266	ASCH domain	IPR007374	ASCH domain	Zm00001d034799;Zm00001d034800;	NA	NA
sh2 vs Wt	Zm00001eb064100	NA	-1.274985479	NA	NA	NA	NA	PF03839	Translocation protein Sec62	IPR004728	Translocation protein Sec62	Zm00001d034805;	NA	NA
sh2 vs Wt	Zm00001eb064190	NA	NA	NA	-1.692642465	NA	NA	PF05028	Poly (ADP-ribose) glycohydrolase (PARG)	IPR007724	Poly(ADP-ribose) glycohydrolase	Zm00001d034814;	NA	NA
sh2 vs Wt	Zm00001eb064230	NA	NA	NA	NA	-4.547387957	NA	PF00657	GDSL-like Lipase/Acylhydrolase	IPR001087	GDSL lipase/esterase	Zm00001d034818;	NA	NA
sh2 vs Wt	Zm00001eb064420	NA	NA	NA	NA	1.169627694	NA	PF00786	P21-Rho-binding domain	IPR000095	CRIB domain	Zm00001d034836;	NA	NA
sh2 vs Wt	Zm00001eb064450	NA	2.017714501	NA	NA	NA	NA	PF14008	Iron/zinc purple acid phosphatase-like protein C	IPR025733	Iron/zinc purple acid phosphatase-like C-terminal domain	Zm00001d034839;	NA	NA
sh2 vs Wt	Zm00001eb064540	NA	1.530769308	NA	NA	NA	NA	PF10063	Uncharacterized integral membrane protein (DUF2301)	IPR019275	Protein of unknown function DUF2301	Zm00001d034852;	NA	NA
sh2 vs Wt	Zm00001eb064650	NA	NA	NA	NA	NA	1.688736702	PF17830	STI1 domain	IPR041243	STI1 domain	Zm00001d034865;	NA	NA
sh2 vs Wt	Zm00001eb064780	NA	2.150006273	NA	3.635013522	NA	1.710755294	PF08381	Transcription factor regulating root and shoot growth via Pin3	IPR013591	Brevis radix (BRX) domain	Zm00001d034877;	NA	NA
sh2 vs Wt	Zm00001eb064830	NA	NA	NA	1.469275005	NA	NA	PF00400	WD domain; G-beta repeat	IPR001680	WD40 repeat	Zm00001d034883;	NA	NA
sh2 vs Wt	Zm00001eb064850	1.114403181	NA	NA	NA	NA	NA	PF01412	Putative GTPase activating protein for Arf	IPR001164	Arf GTPase activating protein	Zm00001d034885;	NA	NA
sh2 vs Wt	Zm00001eb064870	NA	NA	NA	4.593352135	NA	NA	PF13242	HAD-hyrolase-like			Zm00001d034887;	NA	NA
sh2 vs Wt	Zm00001eb065100	NA	-2.402539564	-2.08002344	-2.513258859	NA	-2.782536855	PF01554	MatE	IPR002528	Multi antimicrobial extrusion protein	Zm00001d034916;	NA	NA
sh2 vs Wt	Zm00001eb065360	NA	NA	NA	-3.430509365	NA	-3.392829451	PF02798	Glutathione S-transferase; N-terminal domain	IPR004045	Glutathione S-transferase; N-terminal	Zm00001d034937;	NA	NA
sh2 vs Wt	Zm00001eb065720	NA	NA	NA	NA	NA	-2.107658339	PF07714	Protein tyrosine kinase	IPR001245	Serine-threonine/tyrosine-protein kinase; catalytic domain	Zm00001d001779;Zm00001d001780;	NA	NA
sh2 vs Wt	Zm00001eb065740	NA	NA	NA	NA	NA	-3.40086796	PF03479	Plants and Prokaryotes Conserved (PCC) domain	IPR005175	PPC domain	Zm00001d001784;	NA	NA
sh2 vs Wt	Zm00001eb065870	NA	NA	NA	NA	NA	1.076672285	PF13472	GDSL-like Lipase/Acylhydrolase family	IPR013830	SGNH hydrolase-type esterase domain	Zm00001d001800;Zm00001d001802;	NA	NA
sh2 vs Wt	Zm00001eb066100	NA	NA	NA	NA	1.333402908	NA	PF02701	Dof domain; zinc finger	IPR003851	Zinc finger; Dof-type	Zm00001d001824;	NA	NA
sh2 vs Wt	Zm00001eb066180	NA	NA	NA	NA	NA	-1.335741677	NA	NA	NA	NA	Zm00001d001830;	NA	NA
sh2 vs Wt	Zm00001eb066540	NA	NA	NA	NA	1.052896668	NA	NA	NA	NA	NA	Zm00001d001862;	NA	NA
sh2 vs Wt	Zm00001eb066960	NA	1.736639505	NA	NA	1.205736561	NA	PF00403	Heavy-metal-associated domain	IPR006121	Heavy metal-associated domain; HMA	Zm00001d001915;	NA	NA
sh2 vs Wt	Zm00001eb066990	NA	1.718626416	NA	NA	NA	NA	PF00646	F-box domain	IPR001810	F-box domain	Zm00001d001923;Zm00001d001917;	NA	NA
sh2 vs Wt	Zm00001eb067000	NA	NA	-9.800402823	NA	NA	NA	PF00646	F-box domain	IPR001810	F-box domain	Zm00001d001923;Zm00001d001917;	NA	NA
sh2 vs Wt	Zm00001eb067250	NA	NA	NA	NA	NA	2.202763335	PF00251	Glycosyl hydrolases family 32 N-terminal domain	IPR013148	Glycosyl hydrolase family 32; N-terminal	Zm00001d001943;	NA	NA
sh2 vs Wt	Zm00001eb067370	NA	NA	NA	NA	1.260410148	NA	PF01227	GTP cyclohydrolase I	IPR020602	GTP cyclohydrolase I domain	Zm00001d001959;	NA	NA
sh2 vs Wt	Zm00001eb067720	NA	NA	NA	NA	-1.705965752	NA	PF13507	CobB/CobQ-like glutamine amidotransferase domain			Zm00001d002003;	NA	NA
sh2 vs Wt	Zm00001eb067730	NA	1.838729405	NA	NA	NA	NA	PF00141	Peroxidase	IPR002016	Haem peroxidase	Zm00001d002004;	NA	NA
sh2 vs Wt	Zm00001eb067740	NA	NA	4.947001759	NA	NA	NA	PF03110	SBP domain	IPR004333	SBP domain	Zm00001d002005;	NA	NA
sh2 vs Wt	Zm00001eb068100	NA	NA	NA	NA	NA	1.327076439	NA	NA	NA	NA	Zm00001d002033;	NA	NA
sh2 vs Wt	Zm00001eb068270	NA	NA	1.116888416	NA	NA	1.020125314	PF01842	ACT domain	IPR002912	ACT domain	Zm00001d002051;	NA	NA
sh2 vs Wt	Zm00001eb068280	NA	NA	NA	NA	NA	-1.086901772	PF01112	Asparaginase	IPR000246	Peptidase T2; asparaginase 2	Zm00001d002052;	NA	NA
sh2 vs Wt	Zm00001eb068400	NA	NA	NA	NA	NA	-1.567332374	PF00396	Granulin	IPR000118	Granulin	Zm00001d002065;	NA	NA
sh2 vs Wt	Zm00001eb068410	NA	NA	NA	NA	NA	2.087312242	PF04669	Polysaccharide biosynthesis	IPR021148	Polysaccharide biosynthesis domain	Zm00001d002066;	NA	NA
sh2 vs Wt	Zm00001eb068440	NA	2.048105926	NA	NA	NA	NA	PF00069	Protein kinase domain	IPR000719	Protein kinase domain	Zm00001d002068;	NA	NA
sh2 vs Wt	Zm00001eb068480	NA	NA	NA	NA	NA	-2.474249768	NA	NA	NA	NA	Zm00001d002072;	NA	NA
sh2 vs Wt	Zm00001eb068680	NA	NA	4.33837908	NA	NA	2.405840779	NA	NA	NA	NA	Zm00001d002096;	NA	NA
sh2 vs Wt	Zm00001eb068880	NA	NA	NA	NA	NA	1.887656023	PF00005	ABC transporter	IPR003439	ABC transporter-like	Zm00001d002119;	NA	NA
sh2 vs Wt	Zm00001eb068910	NA	NA	NA	NA	1.022772532	NA	PF00076	RNA recognition motif. (a.k.a. RRM; RBD; or RNP domain)	IPR000504	RNA recognition motif domain	Zm00001d002122;	NA	NA
sh2 vs Wt	Zm00001eb069020	NA	NA	NA	NA	NA	-1.003393768	NA	NA	NA	NA	Zm00001d002130;	NA	NA
sh2 vs Wt	Zm00001eb069310	-1.041418096	NA	NA	NA	NA	NA	PF12609	Wound-induced protein	IPR022251	Protein of unknown function wound-induced	Zm00001d002158;	NA	NA
sh2 vs Wt	Zm00001eb069580	NA	NA	NA	NA	NA	1.400647824	PF00856	SET domain	IPR001214	SET domain	Zm00001d002185;	NA	NA
sh2 vs Wt	Zm00001eb070270	-1.016625983	-1.53499518	-2.021164247	-2.507893798	NA	-1.649892805	PF01070	FMN-dependent dehydrogenase	IPR000262	FMN-dependent dehydrogenase	Zm00001d002260;	NA	NA
sh2 vs Wt	Zm00001eb070410	NA	NA	NA	NA	NA	1.419287043	PF00240	Ubiquitin family	IPR000626	Ubiquitin-like domain	Zm00001d002277;	NA	NA
sh2 vs Wt	Zm00001eb070480	NA	NA	NA	NA	NA	-1.300734571	PF01344	Kelch motif	IPR006652	Kelch repeat type 1	Zm00001d002284;	NA	NA
sh2 vs Wt	Zm00001eb070540	NA	NA	NA	NA	1.140730795	1.804617319	PF03947	Ribosomal Proteins L2; C-terminal domain	IPR022669	Ribosomal protein L2; C-terminal		NA	NA
sh2 vs Wt	Zm00001eb070570	-2.347255991	NA	NA	NA	NA	NA	PF00475	Imidazoleglycerol-phosphate dehydratase	IPR000807	Imidazoleglycerol-phosphate dehydratase	Zm00001d002296;	NA	NA
sh2 vs Wt	Zm00001eb070780	2.761433921	NA	NA	NA	NA	NA	PF12734	Cysteine-rich TM module stress tolerance	IPR028144	Cysteine-rich transmembrane CYSTM domain	Zm00001d002318;	NA	NA
sh2 vs Wt	Zm00001eb070790	NA	NA	NA	NA	1.056342601	NA	PF02450	Lecithin:cholesterol acyltransferase	IPR003386	Lecithin:cholesterol/phospholipid:diacylglycerol acyltransferase	Zm00001d002319;Zm00001d002320;	NA	NA
sh2 vs Wt	Zm00001eb070940	-1.093743174	NA	NA	NA	NA	NA	PF01704	UTP--glucose-1-phosphate uridylyltransferase	IPR002618	UDPGP family	Zm00001d002338;	NA	NA
sh2 vs Wt	Zm00001eb071050	NA	NA	-2.303731097	NA	NA	-2.930401685	PF14547	Hydrophobic seed protein	IPR027923	Hydrophobic seed protein domain	Zm00001d002347;	NA	NA
sh2 vs Wt	Zm00001eb071110	NA	NA	NA	NA	NA	-5.097281356	PF02458	Transferase family	IPR003480	Transferase	Zm00001d002353;	NA	NA
sh2 vs Wt	Zm00001eb071160	NA	NA	NA	NA	1.279962603	-2.090209817	NA	NA	NA	NA	Zm00001d002360;	NA	NA
sh2 vs Wt	Zm00001eb071240	3.143455463	NA	NA	NA	NA	-2.05152908	PF00481	Protein phosphatase 2C	IPR001932	PPM-type phosphatase domain	Zm00001d002369;	NA	NA
sh2 vs Wt	Zm00001eb071290	NA	NA	NA	NA	NA	2.45922803	PF04146	YT521-B-like domain	IPR007275	YTH domain	Zm00001d002372;	NA	NA
sh2 vs Wt	Zm00001eb071650	NA	NA	NA	NA	NA	-2.035142754	PF00722	Glycosyl hydrolases family 16	IPR000757	Glycoside hydrolase family 16	Zm00001d002410;	NA	NA
sh2 vs Wt	Zm00001eb071830	NA	NA	-2.065808978	NA	NA	-1.969475104	PF08880	QLQ	IPR014978	Glutamine-Leucine-Glutamine; QLQ	Zm00001d002429;	NA	NA
sh2 vs Wt	Zm00001eb071850	1.709977116	NA	NA	1.764321426	NA	3.017673807	PF08381	Transcription factor regulating root and shoot growth via Pin3	IPR013591	Brevis radix (BRX) domain	Zm00001d002432;Zm00001d002433;	NA	NA
sh2 vs Wt	Zm00001eb071920	NA	NA	NA	NA	NA	4.184072073	PF00249	Myb-like DNA-binding domain	IPR001005	SANT/Myb domain	Zm00001d002439;	NA	NA
sh2 vs Wt	Zm00001eb072080	NA	NA	NA	NA	NA	-3.909381526	PF14938	Soluble NSF attachment protein; SNAP			Zm00001d002458;	NA	NA
sh2 vs Wt	Zm00001eb072290	NA	NA	NA	NA	1.420833396	NA	PF09335	SNARE associated Golgi protein	IPR032816	SNARE associated Golgi protein	Zm00001d000439;	NA	NA
sh2 vs Wt	Zm00001eb072350	NA	NA	-1.580606229	NA	NA	NA	NA	NA	NA	NA	Zm00001d002488;	NA	NA
sh2 vs Wt	Zm00001eb072480	-2.603035146	NA	-3.193262146	NA	NA	NA	NA	NA	NA	NA	Zm00001d002500;	NA	NA
sh2 vs Wt	Zm00001eb072510	NA	NA	NA	NA	NA	2.214525489	PF00005	ABC transporter	IPR003439	ABC transporter-like	Zm00001d002503;	NA	NA
sh2 vs Wt	Zm00001eb072570	NA	NA	-2.193475884	NA	NA	NA	PF01903	CbiX	IPR002762	Cobalamin (vitamin B12) biosynthesis CbiX	Zm00001d002511;	NA	NA
sh2 vs Wt	Zm00001eb072700	NA	NA	NA	-2.090697138	NA	NA	PF04570	zinc-finger of the FCS-type; C2-C2	IPR007650	Zf-FLZ domain	Zm00001d002530;	NA	NA
sh2 vs Wt	Zm00001eb072780	NA	NA	-2.609099245	NA	NA	NA	NA	NA	NA	NA	Zm00001d002537;	NA	NA
sh2 vs Wt	Zm00001eb072850	NA	NA	NA	NA	NA	1.230489315	PF15511	Centromere kinetochore component CENP-T histone fold	IPR035425	CENP-T/Histone H4; histone fold	Zm00001d002543;	NA	NA
sh2 vs Wt	Zm00001eb072860	2.464568349	NA	2.795783475	2.023435292	2.11695981	2.818062784	PF08381	Transcription factor regulating root and shoot growth via Pin3	IPR013591	Brevis radix (BRX) domain	Zm00001d002544;	NA	NA
sh2 vs Wt	Zm00001eb072880	NA	NA	NA	NA	-1.477394221	NA	PF09811	Essential protein Yae1; N terminal	IPR019191	Essential protein Yae1; N-terminal	Zm00001d002547;	NA	NA
sh2 vs Wt	Zm00001eb072900	-1.723577532	NA	NA	-2.155216881	NA	-2.596246627	NA	NA	NA	NA	Zm00001d002549;	NA	NA
sh2 vs Wt	Zm00001eb072980	NA	NA	-4.485643298	NA	2.225578764	NA	PF00403	Heavy-metal-associated domain	IPR006121	Heavy metal-associated domain; HMA	Zm00001d002558;	NA	NA
sh2 vs Wt	Zm00001eb073150	NA	-1.104026133	NA	NA	NA	NA	NA	NA	NA	NA	Zm00001d002576;	NA	NA
sh2 vs Wt	Zm00001eb073360	NA	NA	NA	NA	NA	-1.100972032	PF03152	Ubiquitin fusion degradation protein UFD1	IPR004854	Ubiquitin fusion degradation protein Ufd1-like	Zm00001d002598;	NA	NA
sh2 vs Wt	Zm00001eb073500	NA	NA	4.409013408	NA	NA	NA	PF05199	GMC oxidoreductase	IPR007867	Glucose-methanol-choline oxidoreductase; C-terminal	Zm00001d002613;	NA	NA
sh2 vs Wt	Zm00001eb073630	NA	NA	-1.681885941	NA	NA	-1.45749438	PF03141	Putative S-adenosyl-L-methionine-dependent methyltransferase	IPR004159	Putative S-adenosyl-L-methionine-dependent methyltransferase	Zm00001d002625;	NA	NA
sh2 vs Wt	Zm00001eb074040	NA	NA	NA	NA	-4.21219104	NA	PF00153	Mitochondrial carrier protein	IPR018108	Mitochondrial substrate/solute carrier	Zm00001d002674;	NA	NA
sh2 vs Wt	Zm00001eb074170	NA	2.072168516	2.029020397	NA	NA	NA	PF00067	Cytochrome P450	IPR001128	Cytochrome P450	Zm00001d002687;	NA	NA
sh2 vs Wt	Zm00001eb074210	NA	NA	NA	NA	NA	-1.490098677	PF00230	Major intrinsic protein	IPR000425	Major intrinsic protein	Zm00001d002690;	NA	NA
sh2 vs Wt	Zm00001eb074310	1.641213349	2.844692517	2.799004081	NA	NA	3.465750038	NA	NA	NA	NA	Zm00001d002700;	NA	NA
sh2 vs Wt	Zm00001eb074620	-6.850519444	NA	NA	-3.067484716	NA	NA	PF14008	Iron/zinc purple acid phosphatase-like protein C	IPR025733	Iron/zinc purple acid phosphatase-like C-terminal domain	Zm00001d002735;	NA	NA
sh2 vs Wt	Zm00001eb074940	NA	NA	NA	NA	1.122286675	NA	PF01277	Oleosin	IPR000136	Oleosin	Zm00001d002768;	NA	NA
sh2 vs Wt	Zm00001eb075230	NA	NA	NA	NA	NA	-2.344394843	PF02183	Homeobox associated leucine zipper	IPR003106	Leucine zipper; homeobox-associated	Zm00001d002799;	NA	NA
sh2 vs Wt	Zm00001eb075240	NA	NA	-1.575443141	NA	NA	NA	NA	NA	NA	NA	NA	NA	NA
sh2 vs Wt	Zm00001eb075560	NA	NA	-1.148539415	NA	NA	NA	PF07714	Protein tyrosine kinase	IPR001245	Serine-threonine/tyrosine-protein kinase; catalytic domain	Zm00001d002835;	NA	NA
sh2 vs Wt	Zm00001eb075580	NA	NA	3.724548961	NA	NA	2.210378346	PF03188	Eukaryotic cytochrome b561	IPR006593	Cytochrome b561/ferric reductase transmembrane	Zm00001d002837;	NA	NA
sh2 vs Wt	Zm00001eb075630	1.005699234	NA	1.522507329	NA	1.036938756	NA	PF03766	Remorin; N-terminal region	IPR005518	Remorin; N-terminal	Zm00001d002842;	NA	NA
sh2 vs Wt	Zm00001eb075730	NA	NA	NA	NA	NA	-2.532594902	PF14310	Fibronectin type III-like domain	IPR026891	Fibronectin type III-like domain	Zm00001d002853;	NA	NA
sh2 vs Wt	Zm00001eb075760	NA	-1.870013236	NA	-3.037977681	NA	-2.262283915	PF00097	Zinc finger; C3HC4 type (RING finger)	IPR018957	Zinc finger; C3HC4 RING-type	Zm00001d002856;	NA	NA
sh2 vs Wt	Zm00001eb075970	NA	-2.037662051	-1.669405641	-1.907351495	NA	NA	PF05623	Protein of unknown function (DUF789)	IPR008507	Protein of unknown function DUF789	Zm00001d002874;	NA	NA
sh2 vs Wt	Zm00001eb076050	NA	NA	-1.094126642	-1.721059839	NA	-1.554696115	PF00646	F-box domain	IPR001810	F-box domain	Zm00001d002882;	NA	NA
sh2 vs Wt	Zm00001eb076600	NA	NA	2.143025849	NA	NA	NA	PF00759	Glycosyl hydrolase family 9	IPR001701	Glycoside hydrolase family 9	Zm00001d002943;	NA	NA
sh2 vs Wt	Zm00001eb076690	NA	NA	NA	NA	1.430942212	NA	PF00230	Major intrinsic protein	IPR000425	Major intrinsic protein	Zm00001d002952;	NA	NA
sh2 vs Wt	Zm00001eb076730	NA	NA	NA	-1.669508319	NA	-2.146962961	PF03097	BRO1-like domain	IPR004328	BRO1 domain	Zm00001d002955;Zm00001d002956;Zm00001d002954;	NA	NA
sh2 vs Wt	Zm00001eb077000	NA	NA	NA	NA	NA	4.920140308	NA	NA	NA	NA	Zm00001d002991;	NA	NA
sh2 vs Wt	Zm00001eb077140	NA	1.099989767	NA	NA	NA	NA	PF13812	Pentatricopeptide repeat domain	IPR002885	Pentatricopeptide repeat	Zm00001d003007;	NA	NA
sh2 vs Wt	Zm00001eb077160	-2.400110581	-1.949870884	-2.443223482	-1.971677352	NA	-2.374635764	PF04520	Senescence regulator	IPR007608	Senescence regulator S40	Zm00001d003009;	NA	NA
sh2 vs Wt	Zm00001eb077220	NA	2.025756009	NA	NA	NA	1.842612121	PF00221	Aromatic amino acid lyase	IPR001106	Aromatic amino acid lyase	Zm00001d003015;	NA	NA
sh2 vs Wt	Zm00001eb078070	NA	NA	NA	1.693742059	NA	NA	PF00156	Phosphoribosyl transferase domain	IPR000836	Phosphoribosyltransferase domain	Zm00001d003108;	NA	NA
sh2 vs Wt	Zm00001eb078120	NA	NA	-2.951863266	NA	NA	-1.877784904	PF06813	Nodulin-like	IPR010658	Nodulin-like	Zm00001d003116;	NA	NA
sh2 vs Wt	Zm00001eb078730	NA	NA	NA	2.890015584	NA	NA	PF00187	Chitin recognition protein	IPR001002	Chitin-binding; type 1	Zm00001d003190;	NA	NA
sh2 vs Wt	Zm00001eb078850	NA	NA	NA	NA	1.024844522	NA	PF01485	IBR domain; a half RING-finger domain	IPR002867	IBR domain	Zm00001d003207;	NA	NA
sh2 vs Wt	Zm00001eb079170	NA	NA	-1.727960064	NA	NA	-1.934185833	PF01274	Malate synthase	IPR001465	Malate synthase	Zm00001d003247;	NA	NA
sh2 vs Wt	Zm00001eb079460	NA	NA	NA	NA	1.367804529	NA	PF05691	Raffinose synthase or seed imbibition protein Sip1	IPR008811	Glycosyl hydrolases 36	Zm00001d003279;Zm00001d003278;Zm00001d003280;	NA	NA
sh2 vs Wt	Zm00001eb079480	-1.970821634	NA	NA	NA	NA	-2.691901168	NA	NA	NA	NA	Zm00001d003282;	NA	NA
sh2 vs Wt	Zm00001eb079490	NA	NA	NA	NA	NA	-3.067366928	PF00067	Cytochrome P450	IPR001128	Cytochrome P450	Zm00001d003283;	NA	NA
sh2 vs Wt	Zm00001eb079590	-4.808709687	NA	NA	NA	NA	NA	NA	NA	NA	NA	Zm00001d003291;	NA	NA
sh2 vs Wt	Zm00001eb079630	NA	NA	NA	NA	NA	-2.547276664	PF02365	No apical meristem (NAM) protein	IPR003441	NAC domain	Zm00001d003293;	NA	NA
sh2 vs Wt	Zm00001eb079750	NA	NA	NA	NA	NA	1.012454942	PF09468	Ydr279p protein family (RNase H2 complex component) wHTH domain	IPR019024	Ribonuclease H2 subunit B; wHTH domain	Zm00001d003308;	NA	NA
sh2 vs Wt	Zm00001eb079790	NA	NA	NA	NA	1.165731074	NA	PF14226	non-haem dioxygenase in morphine synthesis N-terminal	IPR026992	Non-haem dioxygenase N-terminal domain	Zm00001d003311;	NA	NA
sh2 vs Wt	Zm00001eb079980	NA	NA	NA	1.007013819	1.305939825	NA	NA	NA	NA	NA	Zm00001d003334;	NA	NA
sh2 vs Wt	Zm00001eb080090	NA	NA	NA	NA	1.026393836	NA	PF00071	Ras family	IPR001806	Small GTPase	Zm00001d003347;	NA	NA
sh2 vs Wt	Zm00001eb080110	NA	NA	NA	-4.003949379	NA	NA	PF00067	Cytochrome P450	IPR001128	Cytochrome P450	Zm00001d003349;	NA	NA
sh2 vs Wt	Zm00001eb080380	NA	NA	NA	NA	1.530492785	1.198030385	PF00407	Pathogenesis-related protein Bet v I family	IPR000916	Bet v I/Major latex protein	Zm00001d003379;	NA	NA
sh2 vs Wt	Zm00001eb080510	NA	NA	NA	-1.352567801	NA	NA	PF00117	Glutamine amidotransferase class-I	IPR017926	Glutamine amidotransferase	Zm00001d003395;	NA	NA
sh2 vs Wt	Zm00001eb080550	NA	NA	1.529512416	NA	NA	NA	PF00069	Protein kinase domain	IPR000719	Protein kinase domain	Zm00001d003399;	NA	NA
sh2 vs Wt	Zm00001eb080790	1.072140126	NA	NA	NA	NA	1.282658551	NA	NA	NA	NA	Zm00001d003425;	NA	NA
sh2 vs Wt	Zm00001eb080870	1.175807274	NA	NA	NA	NA	NA	PF01263	Aldose 1-epimerase	IPR008183	Aldose 1-/Glucose-6-phosphate 1-epimerase	Zm00001d003432;	NA	NA
sh2 vs Wt	Zm00001eb081200	NA	-2.14030347	NA	NA	NA	-2.274893147	PF00875	DNA photolyase	IPR006050	DNA photolyase; N-terminal	Zm00001d003477;	NA	NA
sh2 vs Wt	Zm00001eb081280	NA	2.086301328	2.538289349	1.314247529	NA	NA	NA	NA	NA	NA	Zm00001d003494;Zm00001d003495;Zm00001d003496;	NA	NA
sh2 vs Wt	Zm00001eb081290	NA	NA	2.550193433	NA	NA	NA	NA	NA	NA	NA	Zm00001d003494;Zm00001d003495;Zm00001d003496;	NA	NA
sh2 vs Wt	Zm00001eb081420	NA	NA	NA	NA	NA	-1.28888271	NA	NA	NA	NA	Zm00001d003508;	NA	NA
sh2 vs Wt	Zm00001eb081430	NA	NA	NA	NA	NA	-1.416658568	PF00481	Protein phosphatase 2C	IPR001932	PPM-type phosphatase domain	Zm00001d003509;	NA	NA
sh2 vs Wt	Zm00001eb081480	1.91900802	2.217073221	2.215825669	1.314655727	1.200777247	2.553138886	PF14541	Xylanase inhibitor C-terminal	IPR032799	Xylanase inhibitor; C-terminal	Zm00001d003515;	NA	NA
sh2 vs Wt	Zm00001eb081690	NA	NA	NA	NA	1.263062939	NA	NA	NA	NA	NA	Zm00001d003545;	NA	NA
sh2 vs Wt	Zm00001eb081750	NA	-3.10884497	NA	NA	NA	NA	PF05899	Protein of unknown function (DUF861)	IPR008579	Domain of unknown function DUF861; cupin-3	Zm00001d003552;	NA	NA
sh2 vs Wt	Zm00001eb081800	NA	NA	-5.664573533	NA	NA	NA	NA	NA	NA	NA		NA	NA
sh2 vs Wt	Zm00001eb081910	NA	NA	NA	NA	1.778498398	NA	PF00334	Nucleoside diphosphate kinase	IPR034907	Nucleoside diphosphate kinase-like domain		NA	NA
sh2 vs Wt	Zm00001eb082100	NA	NA	NA	NA	2.004525833	1.875872699	PF04398	Protein of unknown function; DUF538	IPR007493	Protein of unknown function DUF538	Zm00001d003593;	NA	NA
sh2 vs Wt	Zm00001eb082900	-1.014298096	-1.888403558	NA	-1.541654738	NA	-1.810599107	PF00010	Helix-loop-helix DNA-binding domain	IPR011598	Myc-type; basic helix-loop-helix (bHLH) domain	Zm00001d003677;	NA	NA
sh2 vs Wt	Zm00001eb083310	NA	NA	NA	NA	-1.186406427	NA	PF00125	Core histone H2A/H2B/H3/H4	IPR007125	Histone H2A/H2B/H3	Zm00001d003725;	NA	NA
sh2 vs Wt	Zm00001eb083380	NA	NA	NA	NA	-1.052734942	1.432805387	PF00125	Core histone H2A/H2B/H3/H4	IPR007125	Histone H2A/H2B/H3	Zm00001d003730;	NA	NA
sh2 vs Wt	Zm00001eb083840	NA	NA	NA	NA	2.068583517	-1.724892645	PF00194	Eukaryotic-type carbonic anhydrase	IPR001148	Alpha carbonic anhydrase domain	Zm00001d003781;	NA	NA
sh2 vs Wt	Zm00001eb084000	NA	NA	NA	NA	NA	-1.972721455	PF00190	Cupin	IPR006045	Cupin 1	Zm00001d003800;Zm00001d003801;	NA	NA
sh2 vs Wt	Zm00001eb084020	-2.672271174	NA	NA	NA	NA	NA	PF12697	Alpha/beta hydrolase family	IPR000073	Alpha/beta hydrolase fold-1	Zm00001d003800;Zm00001d003801;	NA	NA
sh2 vs Wt	Zm00001eb084160	1.142721653	NA	NA	1.430652298	NA	1.207580398	PF02922	Carbohydrate-binding module 48 (Isoamylase N-terminal domain)	IPR004193	Glycoside hydrolase; family 13; N-terminal	Zm00001d003817;	2.4.1.18	alpha-Glucan branching
sh2 vs Wt	Zm00001eb084190	NA	NA	NA	NA	1.674780005	NA	PF00067	Cytochrome P450	IPR001128	Cytochrome P450	Zm00001d003823;	NA	NA
sh2 vs Wt	Zm00001eb084430	NA	NA	NA	NA	NA	2.91149792	PF07786	Protein of unknown function (DUF1624)	IPR012429	Domain of unknown function DUF1624	Zm00001d003848;	NA	NA
sh2 vs Wt	Zm00001eb084480	NA	NA	NA	NA	1.04400627	NA	PF13668	Ferritin-like domain			Zm00001d000128;	NA	NA
sh2 vs Wt	Zm00001eb084500	NA	NA	NA	NA	NA	-3.885788241	NA	NA	NA	NA		NA	NA
sh2 vs Wt	Zm00001eb084580	-2.609075564	NA	NA	-4.803203074	NA	-3.49966448	PF02458	Transferase family	IPR003480	Transferase	Zm00001d003856;	NA	NA
sh2 vs Wt	Zm00001eb084670	NA	NA	-1.670070289	NA	NA	NA	PF16561	Glycogen recognition site of AMP-activated protein kinase	IPR032640	AMP-activated protein kinase; glycogen-binding domain	Zm00001d003864;	NA	NA
sh2 vs Wt	Zm00001eb084820	NA	NA	NA	NA	NA	-3.883208694	PF00847	AP2 domain	IPR001471	AP2/ERF domain	Zm00001d003884;	NA	NA
sh2 vs Wt	Zm00001eb084990	NA	NA	1.165965798	NA	NA	NA	PF04051	Transport protein particle (TRAPP) component	IPR007194	Transport protein particle (TRAPP) component	Zm00001d003904;	NA	NA
sh2 vs Wt	Zm00001eb085040	-3.67725704	NA	-3.30585269	NA	NA	-4.774849805	PF12734	Cysteine-rich TM module stress tolerance	IPR028144	Cysteine-rich transmembrane CYSTM domain	Zm00001d003912;	NA	NA
sh2 vs Wt	Zm00001eb085280	NA	NA	NA	NA	2.248713896	NA	PF00106	short chain dehydrogenase	IPR002347	Short-chain dehydrogenase/reductase SDR	Zm00001d003938;	NA	NA
sh2 vs Wt	Zm00001eb085290	NA	NA	NA	NA	1.048742239	NA	PF00106	short chain dehydrogenase	IPR002347	Short-chain dehydrogenase/reductase SDR	Zm00001d003939;	NA	NA
sh2 vs Wt	Zm00001eb085320	NA	NA	NA	NA	1.008079644	NA	PF03169	OPT oligopeptide transporter protein	IPR004813	Oligopeptide transporter; OPT superfamily	Zm00001d003941;	NA	NA
sh2 vs Wt	Zm00001eb085560	NA	NA	NA	NA	NA	-1.020573652	PF00171	Aldehyde dehydrogenase family	IPR015590	Aldehyde dehydrogenase domain	Zm00001d003983;	NA	NA
sh2 vs Wt	Zm00001eb085720	NA	NA	-1.911780314	NA	-5.514007694	NA	PF02201	SWIB/MDM2 domain	IPR003121	SWIB/MDM2 domain		NA	NA
sh2 vs Wt	Zm00001eb086000	NA	NA	2.052130961	NA	NA	NA	PF13561	Enoyl-(Acyl carrier protein) reductase			Zm00001d004042;	NA	NA
sh2 vs Wt	Zm00001eb086160	NA	NA	NA	NA	-1.231985284	NA	PF00076	RNA recognition motif. (a.k.a. RRM; RBD; or RNP domain)	IPR000504	RNA recognition motif domain	Zm00001d004070;	NA	NA
sh2 vs Wt	Zm00001eb086560	NA	NA	NA	NA	NA	1.002850921	PF02785	Biotin carboxylase C-terminal domain	IPR005482	Biotin carboxylase; C-terminal	Zm00001d004125;	NA	NA
sh2 vs Wt	Zm00001eb087050	NA	NA	NA	NA	1.001295395	NA	PF04535	Domain of unknown function (DUF588)	IPR006702	Casparian strip membrane protein domain	Zm00001d004198;	NA	NA
sh2 vs Wt	Zm00001eb087090	NA	2.487147462	NA	NA	2.166751951	NA	PF13639	Ring finger domain	IPR001841	Zinc finger; RING-type	Zm00001d004208;	NA	NA
sh2 vs Wt	Zm00001eb088330	NA	NA	NA	NA	-1.300858361	NA	NA	NA	NA	NA		NA	NA
sh2 vs Wt	Zm00001eb088450	NA	-2.399409682	NA	NA	NA	NA	PF00400	WD domain; G-beta repeat	IPR001680	WD40 repeat	Zm00001d004407;	NA	NA
sh2 vs Wt	Zm00001eb088500	NA	NA	1.68526947	NA	NA	NA	PF00291	Pyridoxal-phosphate dependent enzyme	IPR001926	Pyridoxal-phosphate dependent enzyme	Zm00001d004413;	NA	NA
sh2 vs Wt	Zm00001eb088740	NA	-1.730666316	-1.993526048	NA	1.119543548	NA	PF11852	Domain of unknown function (DUF3372)	IPR024561	Alpha-1;6-glucosidases; pullulanase-type; C-terminal	Zm00001d004438;	NA	NA
sh2 vs Wt	Zm00001eb088880	NA	-1.789237063	NA	NA	NA	-1.875156077	PF05282	AAR2 protein	IPR007946	A1 cistron-splicing factor; AAR2	Zm00001d004460;	NA	NA
sh2 vs Wt	Zm00001eb089020	NA	NA	1.247084765	NA	NA	NA	PF00676	Dehydrogenase E1 component	IPR001017	Dehydrogenase; E1 component	Zm00001d004473;	NA	NA
sh2 vs Wt	Zm00001eb089470	NA	NA	NA	NA	NA	-2.986431759	PF00139	Legume lectin domain	IPR001220	Legume lectin domain	Zm00001d004524;	NA	NA
sh2 vs Wt	Zm00001eb090610	NA	NA	-2.712123304	NA	NA	NA	PF12776	Myb/SANT-like DNA-binding domain	IPR024752	Myb/SANT-like domain		NA	NA
sh2 vs Wt	Zm00001eb090640	NA	-5.743215464	NA	NA	NA	NA	PF00076	RNA recognition motif. (a.k.a. RRM; RBD; or RNP domain)	IPR000504	RNA recognition motif domain		NA	NA
sh2 vs Wt	Zm00001eb091110	NA	NA	NA	NA	NA	3.43629249	NA	NA	NA	NA	Zm00001d004721;	NA	NA
sh2 vs Wt	Zm00001eb091200	1.675126489	3.050713991	2.269060724	2.126899288	2.813481705	3.260511818	PF00171	Aldehyde dehydrogenase family	IPR015590	Aldehyde dehydrogenase domain	Zm00001d004731;	NA	NA
sh2 vs Wt	Zm00001eb091920	NA	NA	NA	-1.754614995	NA	NA	PF02496	ABA/WDS induced protein	IPR003496	ABA/WDS induced protein	Zm00001d004843;	NA	NA
sh2 vs Wt	Zm00001eb093210	NA	1.007177751	1.890748893	NA	NA	1.419100185	PF13202	EF hand	IPR002048	EF-hand domain	Zm00001d004972;	NA	NA
sh2 vs Wt	Zm00001eb093360	NA	-4.253568204	NA	NA	NA	-4.43833622	NA	NA	NA	NA		NA	NA
sh2 vs Wt	Zm00001eb093560	NA	NA	1.751039477	NA	NA	1.793998076	PF00847	AP2 domain	IPR001471	AP2/ERF domain	Zm00001d005016;	NA	NA
sh2 vs Wt	Zm00001eb093580	NA	1.713831197	NA	NA	NA	NA	PF01554	MatE	IPR002528	Multi antimicrobial extrusion protein	Zm00001d005018;	NA	NA
sh2 vs Wt	Zm00001eb093780	NA	NA	NA	NA	1.837054999	NA	PF04525	LURP-one-related	IPR007612	LURP-one-related	Zm00001d005038;	NA	NA
sh2 vs Wt	Zm00001eb093800	NA	NA	1.508765292	NA	1.554713374	NA	PF03168	Late embryogenesis abundant protein	IPR004864	Late embryogenesis abundant protein; LEA_2 subgroup	Zm00001d005039;	NA	NA
sh2 vs Wt	Zm00001eb094240	NA	NA	NA	NA	-1.145588668	NA	PF00466	Ribosomal protein L10	IPR001790	Ribosomal protein L10P	Zm00001d005089;	NA	NA
sh2 vs Wt	Zm00001eb094710	4.851554466	NA	3.282112131	4.653685155	4.191037617	4.692160832	PF04535	Domain of unknown function (DUF588)	IPR006702	Casparian strip membrane protein domain	Zm00001d005158;	NA	NA
sh2 vs Wt	Zm00001eb094730	NA	NA	NA	NA	NA	-1.248690631	PF17284	Spermidine synthase tetramerisation domain	IPR035246	Spermidine synthase; tetramerisation domain	Zm00001d005159;	NA	NA
sh2 vs Wt	Zm00001eb094990	NA	-1.149469447	NA	NA	NA	NA	PF12165	Alfin	IPR021998	Alfin	Zm00001d005185;	NA	NA
sh2 vs Wt	Zm00001eb095020	NA	NA	NA	NA	NA	-4.133805279	PF00702	haloacid dehalogenase-like hydrolase			Zm00001d005190;	NA	NA
sh2 vs Wt	Zm00001eb095030	NA	NA	NA	NA	NA	-1.958713471	PF04525	LURP-one-related	IPR007612	LURP-one-related	Zm00001d005193;	NA	NA
sh2 vs Wt	Zm00001eb095070	-1.041395692	NA	NA	NA	NA	NA	PF00069	Protein kinase domain	IPR000719	Protein kinase domain	Zm00001d005199;	NA	NA
sh2 vs Wt	Zm00001eb095160	NA	NA	NA	NA	-5.536864024	-5.35083796	PF13499	EF-hand domain pair	IPR002048	EF-hand domain	Zm00001d005219;	NA	NA
sh2 vs Wt	Zm00001eb095210	NA	-1.33128949	-1.246108555	NA	NA	NA	PF00234	Protease inhibitor/seed storage/LTP family	IPR016140	Bifunctional inhibitor/plant lipid transfer protein/seed storage helical domain	Zm00001d005230;	NA	NA
sh2 vs Wt	Zm00001eb095270	NA	NA	NA	NA	NA	-1.379148194	NA	NA	NA	NA	Zm00001d005241;	NA	NA
sh2 vs Wt	Zm00001eb095510	1.321051256	NA	NA	NA	NA	NA	PF00069	Protein kinase domain	IPR000719	Protein kinase domain	Zm00001d005271;	NA	NA
sh2 vs Wt	Zm00001eb095580	-2.256492689	NA	NA	NA	NA	-1.792256741	NA	NA	NA	NA	Zm00001d005283;Zm00001d005284;	NA	NA
sh2 vs Wt	Zm00001eb095890	NA	1.701587923	NA	NA	NA	NA	PF00069	Protein kinase domain	IPR000719	Protein kinase domain	Zm00001d005324;Zm00001d005325;	NA	NA
sh2 vs Wt	Zm00001eb095930	NA	NA	NA	NA	1.550618635	NA	PF13419	Haloacid dehalogenase-like hydrolase	IPR041492	Haloacid dehalogenase-like hydrolase	Zm00001d005329;	NA	NA
sh2 vs Wt	Zm00001eb096060	NA	NA	1.281278448	NA	NA	1.442438739	PF00248	Aldo/keto reductase family	IPR023210	NADP-dependent oxidoreductase domain	Zm00001d005346;	NA	NA
sh2 vs Wt	Zm00001eb096070	NA	NA	1.021873036	NA	NA	NA	PF07992	Pyridine nucleotide-disulphide oxidoreductase	IPR023753	FAD/NAD(P)-binding domain	Zm00001d005347;	NA	NA
sh2 vs Wt	Zm00001eb096500	NA	NA	NA	1.417377514	NA	NA	PF13639	Ring finger domain	IPR001841	Zinc finger; RING-type	Zm00001d005393;	NA	NA
sh2 vs Wt	Zm00001eb096510	NA	NA	1.738117846	NA	NA	1.02399322	PF06749	Protein of unknown function (DUF1218)	IPR009606	Modifying wall lignin-1/2	Zm00001d005394;	NA	NA
sh2 vs Wt	Zm00001eb096940	NA	NA	-6.616103967	NA	NA	NA	PF00201	UDP-glucoronosyl and UDP-glucosyl transferase	IPR002213	UDP-glucuronosyl/UDP-glucosyltransferase	Zm00001d005456;Zm00001d019254;	NA	NA
sh2 vs Wt	Zm00001eb096980	NA	NA	2.199171348	NA	1.143463525	NA	PF00262	Calreticulin family	IPR001580	Calreticulin/calnexin	Zm00001d005460;	NA	NA
sh2 vs Wt	Zm00001eb096990	NA	NA	1.480827351	NA	1.53006765	NA	PF00400	WD domain; G-beta repeat	IPR001680	WD40 repeat	Zm00001d005461;	NA	NA
sh2 vs Wt	Zm00001eb097050	NA	NA	4.994043613	NA	4.77073243	NA	PF03168	Late embryogenesis abundant protein	IPR004864	Late embryogenesis abundant protein; LEA_2 subgroup	Zm00001d005470;	NA	NA
sh2 vs Wt	Zm00001eb097100	NA	NA	2.358658809	NA	NA	NA	PF14569	Zinc-binding RING-finger	IPR027934	Cellulose synthase; RING-type zinc finger	Zm00001d005478;	NA	NA
sh2 vs Wt	Zm00001eb097220	NA	-1.336907691	NA	NA	NA	NA	PF00071	Ras family	IPR001806	Small GTPase	Zm00001d005495;	NA	NA
sh2 vs Wt	Zm00001eb097240	NA	NA	2.253056727	NA	NA	1.043833669	PF00996	GDP dissociation inhibitor	IPR018203	GDP dissociation inhibitor	Zm00001d005498;	NA	NA
sh2 vs Wt	Zm00001eb097690	NA	NA	NA	NA	-1.246231941	NA	PF03151	Triose-phosphate Transporter family	IPR004853	Sugar phosphate transporter domain	Zm00001d005542;	NA	NA
sh2 vs Wt	Zm00001eb097730	NA	NA	NA	NA	1.145606024	NA	PF00483	Nucleotidyl transferase	IPR005835	Nucleotidyl transferase domain	Zm00001d005546;	2.7.7.27	ADP glucose-PP
sh2 vs Wt	Zm00001eb097940	NA	NA	NA	NA	1.5653494	NA	PF01569	PAP2 superfamily	IPR000326	Phosphatidic acid phosphatase type 2/haloperoxidase	Zm00001d005579;	NA	NA
sh2 vs Wt	Zm00001eb097950	NA	NA	-5.119167963	NA	-6.547299297	NA	NA	NA	NA	NA		NA	NA
sh2 vs Wt	Zm00001eb098300	NA	NA	-4.118535382	NA	NA	NA	PF00201	UDP-glucoronosyl and UDP-glucosyl transferase	IPR002213	UDP-glucuronosyl/UDP-glucosyltransferase	Zm00001d005620;	NA	NA
sh2 vs Wt	Zm00001eb098380	NA	NA	NA	NA	-1.21112502	NA	NA	NA	NA	NA	Zm00001d005628;	NA	NA
sh2 vs Wt	Zm00001eb098460	NA	NA	1.459715615	NA	NA	NA	PF05664	Plant family of unknown function (DUF810)			Zm00001d005638;	NA	NA
sh2 vs Wt	Zm00001eb098510	NA	NA	NA	NA	-1.247539972	NA	PF01247	Ribosomal protein L35Ae	IPR001780	Ribosomal protein L35A	Zm00001d005642;	NA	NA
sh2 vs Wt	Zm00001eb098540	NA	NA	NA	NA	-2.107412142	NA	PF07714	Protein tyrosine kinase	IPR001245	Serine-threonine/tyrosine-protein kinase; catalytic domain	Zm00001d005647;	NA	NA
sh2 vs Wt	Zm00001eb098580	NA	NA	NA	NA	-1.137132114	NA	PF01459	Eukaryotic porin	IPR027246	Eukaryotic porin/Tom40	Zm00001d005649;	NA	NA
sh2 vs Wt	Zm00001eb098610	NA	NA	-1.627555801	NA	-1.438648836	NA	NA	NA	NA	NA	Zm00001d005653;	NA	NA
sh2 vs Wt	Zm00001eb098620	NA	NA	NA	NA	NA	-1.514677729	PF05553	Cotton fibre expressed protein	IPR008480	Protein of unknown function DUF761; plant	Zm00001d005654;	NA	NA
sh2 vs Wt	Zm00001eb098650	NA	NA	NA	NA	NA	2.616673988	PF02358	Trehalose-phosphatase	IPR003337	Trehalose-phosphatase	Zm00001d005658;	3.1.3.12	TPP
sh2 vs Wt	Zm00001eb098660	-2.914541913	NA	NA	NA	NA	NA	NA	NA	NA	NA	Zm00001d005659;	NA	NA
sh2 vs Wt	Zm00001eb098710	NA	NA	NA	NA	NA	4.94737555	PF00806	Pumilio-family RNA binding repeat	IPR001313	Pumilio RNA-binding repeat	Zm00001d005666;	NA	NA
sh2 vs Wt	Zm00001eb098760	NA	NA	-4.885576792	NA	-5.236084478	-7.331914478	PF00113	Enolase; C-terminal TIM barrel domain	IPR020810	Enolase; C-terminal TIM barrel domain	Zm00001d005674;	NA	NA
sh2 vs Wt	Zm00001eb098910	NA	NA	NA	NA	NA	-4.067292752	PF02358	Trehalose-phosphatase	IPR003337	Trehalose-phosphatase	Zm00001d005687;	3.1.3.12	TPP
sh2 vs Wt	Zm00001eb098910	NA	NA	NA	NA	NA	-4.067292752	PF02358	Trehalose-phosphatase	IPR003337	Trehalose-phosphatase	Zm00001d005687;	2.4.1.15	TPS
sh2 vs Wt	Zm00001eb098980	NA	NA	NA	NA	NA	-3.641035391	NA	NA	NA	NA	Zm00001d005694;	NA	NA
sh2 vs Wt	Zm00001eb098990	NA	NA	NA	NA	-1.287466111	-1.381602415	NA	NA	NA	NA	Zm00001d005695;	NA	NA
sh2 vs Wt	Zm00001eb099010	NA	NA	NA	NA	-17.99753539	NA	NA	NA	NA	NA	Zm00001d005698;	NA	NA
sh2 vs Wt	Zm00001eb099020	NA	NA	NA	1.571880607	NA	NA	PF01428	AN1-like Zinc finger	IPR000058	Zinc finger; AN1-type	Zm00001d005698;	NA	NA
sh2 vs Wt	Zm00001eb099090	NA	NA	NA	NA	-3.699713215	-3.277626078	PF18117	Enhanced disease susceptibility 1 protein EP domain	IPR041266	EDS1; EP domain	Zm00001d005708;	NA	NA
sh2 vs Wt	Zm00001eb099120	NA	NA	NA	NA	NA	-1.378392908	PF00191	Annexin	IPR018502	Annexin repeat	Zm00001d005713;	NA	NA
sh2 vs Wt	Zm00001eb099240	NA	NA	NA	NA	NA	1.434318405	PF06200	tify domain	IPR010399	Tify domain	Zm00001d005726;	NA	NA
sh2 vs Wt	Zm00001eb099340	NA	NA	NA	NA	-3.216227245	-3.970768842	NA	NA	NA	NA	Zm00001d005736;	NA	NA
sh2 vs Wt	Zm00001eb099550	NA	NA	NA	NA	NA	-4.067676236	PF04770	ZF-HD protein dimerisation region	IPR006456	ZF-HD homeobox protein; Cys/His-rich dimerisation domain	Zm00001d005757;	NA	NA
sh2 vs Wt	Zm00001eb099810	NA	NA	NA	NA	-5.974726512	NA	PF01094	Receptor family ligand binding region	IPR001828	Receptor; ligand binding region	Zm00001d005782;	NA	NA
sh2 vs Wt	Zm00001eb099820	NA	NA	NA	NA	3.934034966	NA	PF00060	Ligand-gated ion channel	IPR001320	Ionotropic glutamate receptor	Zm00001d005783;	NA	NA
sh2 vs Wt	Zm00001eb100010	NA	NA	4.34683357	NA	NA	NA	PF02519	Auxin responsive protein	IPR003676	Small auxin-up RNA	Zm00001d005803;	NA	NA
sh2 vs Wt	Zm00001eb100260	NA	NA	NA	NA	2.35828139	NA	PF00112	Papain family cysteine protease	IPR000668	Peptidase C1A; papain C-terminal	Zm00001d005828;	NA	NA
sh2 vs Wt	Zm00001eb100530	1.444998201	NA	NA	NA	NA	NA	NA	NA	NA	NA	Zm00001d005856;	NA	NA
sh2 vs Wt	Zm00001eb100540	NA	NA	NA	NA	2.238927054	NA	PF01105	emp24/gp25L/p24 family/GOLD	IPR009038	GOLD domain	Zm00001d005857;	NA	NA
sh2 vs Wt	Zm00001eb100600	NA	-1.075678841	NA	NA	NA	NA	PF07800	Protein of unknown function (DUF1644)	IPR012866	Protein of unknown function DUF1644	Zm00001d005864;	NA	NA
sh2 vs Wt	Zm00001eb100610	NA	NA	NA	NA	NA	-1.12794597	PF04504	Protein of unknown function; DUF573	IPR007592	GLABROUS1 enhancer-binding protein family	Zm00001d005865;	NA	NA
sh2 vs Wt	Zm00001eb100710	NA	-3.426995873	NA	NA	NA	-4.353217741	NA	NA	NA	NA	Zm00001d005879;	NA	NA
sh2 vs Wt	Zm00001eb100770	NA	NA	NA	NA	1.503864257	NA	PF00447	HSF-type DNA-binding	IPR000232	Heat shock factor (HSF)-type; DNA-binding	Zm00001d005888;	NA	NA
sh2 vs Wt	Zm00001eb101050	NA	NA	NA	NA	NA	-1.363379045	PF00484	Carbonic anhydrase	IPR001765	Carbonic anhydrase	Zm00001d005920;	NA	NA
sh2 vs Wt	Zm00001eb101160	NA	NA	NA	NA	1.722046582	NA	PF16913	Purine nucleobase transmembrane transport			Zm00001d005933;	NA	NA
sh2 vs Wt	Zm00001eb101220	NA	NA	NA	NA	1.008333458	NA	NA	NA	NA	NA	Zm00001d005944;	NA	NA
sh2 vs Wt	Zm00001eb101320	NA	NA	NA	NA	1.209711466	NA	NA	NA	NA	NA	Zm00001d005958;	NA	NA
sh2 vs Wt	Zm00001eb101410	1.03278268	NA	NA	NA	1.035370024	NA	PF00010	Helix-loop-helix DNA-binding domain	IPR011598	Myc-type; basic helix-loop-helix (bHLH) domain	Zm00001d005969;	NA	NA
sh2 vs Wt	Zm00001eb101660	NA	NA	-2.641141833	NA	2.281087255	-2.517676475	PF01241	Photosystem I psaG / psaK	IPR000549	Photosystem I PsaG/PsaK protein	Zm00001d005996;	NA	NA
sh2 vs Wt	Zm00001eb101680	NA	NA	NA	NA	1.631080668	NA	PF01596	O-methyltransferase	IPR002935	Class I-like SAM-dependent O-methyltransferase	Zm00001d005998;	NA	NA
sh2 vs Wt	Zm00001eb101770	NA	NA	2.643810443	1.293232691	3.356623432	1.973657125	NA	NA	NA	NA	Zm00001d006010;	NA	NA
sh2 vs Wt	Zm00001eb101820	NA	NA	-4.877510611	NA	-3.477402659	NA	NA	NA	NA	NA		NA	NA
sh2 vs Wt	Zm00001eb101930	NA	NA	NA	NA	NA	1.163115264	NA	NA	NA	NA	Zm00001d006029;	NA	NA
sh2 vs Wt	Zm00001eb101950	NA	NA	2.907346699	NA	NA	NA	NA	NA	NA	NA	Zm00001d006031;	NA	NA
sh2 vs Wt	Zm00001eb101990	NA	NA	NA	NA	NA	1.411104861	PF00012	Hsp70 protein	IPR013126	Heat shock protein 70 family	Zm00001d006036;	NA	NA
sh2 vs Wt	Zm00001eb102000	NA	NA	NA	NA	-3.881714091	NA	PF01370	NAD dependent epimerase/dehydratase family	IPR001509	NAD-dependent epimerase/dehydratase	Zm00001d006037;	NA	NA
sh2 vs Wt	Zm00001eb102090	NA	-2.117095251	NA	NA	NA	NA	PF07496	CW-type Zinc Finger	IPR011124	Zinc finger; CW-type	Zm00001d006046;	NA	NA
sh2 vs Wt	Zm00001eb102200	NA	NA	-1.568158744	NA	NA	NA	PF10250	GDP-fucose protein O-fucosyltransferase	IPR019378	GDP-fucose protein O-fucosyltransferase	Zm00001d006057;	NA	NA
sh2 vs Wt	Zm00001eb102210	NA	-1.719780369	NA	-1.249250524	NA	-2.171698028	NA	NA	NA	NA	Zm00001d006059;	NA	NA
sh2 vs Wt	Zm00001eb102260	NA	NA	NA	NA	1.627931865	NA	PF00010	Helix-loop-helix DNA-binding domain	IPR011598	Myc-type; basic helix-loop-helix (bHLH) domain	Zm00001d006065;	NA	NA
sh2 vs Wt	Zm00001eb102360	NA	NA	2.595804703	NA	1.918632683	1.245051872	PF01643	Acyl-ACP thioesterase	IPR002864	Acyl-ACP thioesterase	Zm00001d006080;Zm00001d006081;	NA	NA
sh2 vs Wt	Zm00001eb102420	1.27652893	NA	NA	NA	NA	NA	PF02301	HORMA domain	IPR003511	HORMA domain	Zm00001d006088;Zm00001d006089;	NA	NA
sh2 vs Wt	Zm00001eb102710	NA	NA	-1.041791473	NA	NA	NA	PF01239	Protein prenyltransferase alpha subunit repeat	IPR002088	Protein prenyltransferase; alpha subunit	Zm00001d006118;	NA	NA
sh2 vs Wt	Zm00001eb102940	NA	NA	3.779620567	NA	2.570089792	NA	PF13578	Methyltransferase domain			Zm00001d006149;Zm00001d006144;	NA	NA
sh2 vs Wt	Zm00001eb103000	-1.081630268	NA	NA	NA	NA	NA	PF00170	bZIP transcription factor	IPR004827	Basic-leucine zipper domain	Zm00001d006157;	NA	NA
sh2 vs Wt	Zm00001eb103070	NA	NA	-1.74954695	NA	NA	NA	PF08540	Hydroxymethylglutaryl-coenzyme A synthase C terminal	IPR013746	Hydroxymethylglutaryl-coenzyme A synthase C-terminal domain	Zm00001d006166;	NA	NA
sh2 vs Wt	Zm00001eb103190	NA	NA	NA	1.488724272	3.102995067	NA	PF01694	Rhomboid family	IPR022764	Peptidase S54; rhomboid domain	Zm00001d006179;	NA	NA
sh2 vs Wt	Zm00001eb103220	NA	NA	-2.181930677	NA	-2.400027149	NA	PF03328	HpcH/HpaI aldolase/citrate lyase family	IPR005000	HpcH/HpaI aldolase/citrate lyase domain	Zm00001d006182;	NA	NA
sh2 vs Wt	Zm00001eb103250	NA	NA	3.192683804	NA	1.715838749	NA	NA	NA	NA	NA	Zm00001d006184;	NA	NA
sh2 vs Wt	Zm00001eb103400	NA	NA	NA	NA	1.278737853	NA	NA	NA	NA	NA	Zm00001d006204;	NA	NA
sh2 vs Wt	Zm00001eb103490	NA	NA	NA	NA	1.731370673	NA	PF00072	Response regulator receiver domain	IPR001789	Signal transduction response regulator; receiver domain	Zm00001d006212;	NA	NA
sh2 vs Wt	Zm00001eb103500	NA	NA	NA	NA	3.759417726	NA	PF16211	C-terminus of histone H2A	IPR032454	Histone H2A; C-terminal domain	Zm00001d006213;	NA	NA
sh2 vs Wt	Zm00001eb103570	NA	NA	NA	NA	1.223484015	NA	PF00382	Transcription factor TFIIB repeat	IPR013150	Transcription factor TFIIB; cyclin-like domain	Zm00001d006220;	NA	NA
sh2 vs Wt	Zm00001eb103760	NA	NA	NA	NA	-1.409888714	NA	PF00168	C2 domain	IPR000008	C2 domain	Zm00001d006238;	NA	NA
sh2 vs Wt	Zm00001eb103820	NA	NA	NA	NA	-2.702730064	NA	PF10018	Vitamin-D-receptor interacting Mediator subunit 4	IPR019258	Mediator complex; subunit Med4	Zm00001d006244;	NA	NA
sh2 vs Wt	Zm00001eb104040	NA	-1.453157241	NA	NA	-1.287441419	NA	PF07714	Protein tyrosine kinase	IPR001245	Serine-threonine/tyrosine-protein kinase; catalytic domain	Zm00001d006267;	NA	NA
sh2 vs Wt	Zm00001eb104300	NA	NA	NA	NA	NA	-3.298722069	PF01453	D-mannose binding lectin	IPR001480	Bulb-type lectin domain	Zm00001d006297;	NA	NA
sh2 vs Wt	Zm00001eb104350	NA	NA	NA	NA	2.998260637	NA	PF00505	HMG (high mobility group) box	IPR009071	High mobility group box domain	Zm00001d006306;	NA	NA
sh2 vs Wt	Zm00001eb104430	NA	1.164700936	1.403075335	NA	NA	NA	NA	NA	NA	NA	Zm00001d006312;	NA	NA
sh2 vs Wt	Zm00001eb104640	NA	NA	NA	NA	2.843241972	NA	PF13837	Myb/SANT-like DNA-binding domain			Zm00001d006331;	NA	NA
sh2 vs Wt	Zm00001eb104790	NA	NA	NA	NA	1.466123778	NA	PF08880	QLQ	IPR014978	Glutamine-Leucine-Glutamine; QLQ	Zm00001d006348;	NA	NA
sh2 vs Wt	Zm00001eb104840	2.683392397	NA	NA	2.876512735	NA	1.929882162	NA	NA	NA	NA	Zm00001d006354;	NA	NA
sh2 vs Wt	Zm00001eb104880	NA	NA	NA	NA	2.862183262	NA	PF01357	Pollen allergen	IPR007117	Expansin; cellulose-binding-like domain	Zm00001d006360;	NA	NA
sh2 vs Wt	Zm00001eb104900	NA	NA	-2.476048841	NA	-3.314442254	NA	PF05890	Eukaryotic rRNA processing protein EBP2	IPR008610	Eukaryotic rRNA processing	Zm00001d006361;	NA	NA
sh2 vs Wt	Zm00001eb104920	NA	NA	NA	NA	-17.75642087	NA	NA	NA	NA	NA	Zm00001d006364;	NA	NA
sh2 vs Wt	Zm00001eb105130	NA	NA	NA	NA	2.186871632	NA	PF00620	RhoGAP domain	IPR000198	Rho GTPase-activating protein domain	Zm00001d006389;	NA	NA
sh2 vs Wt	Zm00001eb105290	NA	NA	2.46714875	NA	NA	NA	PF00860	Permease family	IPR006043	Xanthine/uracil/vitamin C permease	Zm00001d006408;	NA	NA
sh2 vs Wt	Zm00001eb105300	NA	NA	NA	NA	1.317326909	NA	PF00641	Zn-finger in Ran binding protein and others	IPR001876	Zinc finger; RanBP2-type	Zm00001d006409;	NA	NA
sh2 vs Wt	Zm00001eb105500	NA	NA	3.06577189	NA	NA	NA	NA	NA	NA	NA		NA	NA
sh2 vs Wt	Zm00001eb105540	NA	NA	2.306108742	NA	NA	NA	PF13087	AAA domain	IPR041679	DNA2/NAM7 helicase-like; AAA domain	Zm00001d006438;	NA	NA
sh2 vs Wt	Zm00001eb105740	NA	NA	NA	NA	-1.910005472	NA	NA	NA	NA	NA	Zm00001d006460;	NA	NA
sh2 vs Wt	Zm00001eb105870	NA	NA	NA	NA	NA	-1.994467084	PF00330	Aconitase family (aconitate hydratase)	IPR001030	Aconitase/3-isopropylmalate dehydratase large subunit; alpha/beta/alpha domain	Zm00001d006476;	NA	NA
sh2 vs Wt	Zm00001eb105950	NA	NA	NA	NA	3.138645968	NA	PF00481	Protein phosphatase 2C	IPR001932	PPM-type phosphatase domain	Zm00001d006486;	NA	NA
sh2 vs Wt	Zm00001eb105960	NA	NA	NA	NA	1.336796348	NA	PF13088	BNR repeat-like domain	IPR011040	Sialidase	Zm00001d006488;	NA	NA
sh2 vs Wt	Zm00001eb106020	NA	NA	NA	NA	-1.428692585	1.375138278	PF01554	MatE	IPR002528	Multi antimicrobial extrusion protein	Zm00001d006494;	NA	NA
sh2 vs Wt	Zm00001eb106160	NA	2.551149909	NA	NA	NA	NA	PF03151	Triose-phosphate Transporter family	IPR004853	Sugar phosphate transporter domain	Zm00001d006511;	NA	NA
sh2 vs Wt	Zm00001eb106300	NA	NA	NA	NA	4.082169383	NA	PF14543	Xylanase inhibitor N-terminal	IPR032861	Xylanase inhibitor; N-terminal	Zm00001d006525;	NA	NA
sh2 vs Wt	Zm00001eb106450	NA	NA	NA	NA	-1.663221607	1.164238431	PF16211	C-terminus of histone H2A	IPR032454	Histone H2A; C-terminal domain	Zm00001d006547;	NA	NA
sh2 vs Wt	Zm00001eb106740	NA	NA	NA	NA	-1.271474067	NA	PF08879	WRC	IPR014977	WRC domain	Zm00001d006580;	NA	NA
sh2 vs Wt	Zm00001eb106950	NA	NA	NA	NA	NA	-3.338717979	PF05553	Cotton fibre expressed protein	IPR008480	Protein of unknown function DUF761; plant	Zm00001d006601;	NA	NA
sh2 vs Wt	Zm00001eb107170	NA	NA	NA	NA	-1.229516978	NA	PF12796	Ankyrin repeats (3 copies)	IPR020683	Ankyrin repeat-containing domain	Zm00001d006619;	NA	NA
sh2 vs Wt	Zm00001eb107430	NA	1.094088647	NA	NA	2.464996906	NA	NA	NA	NA	NA	Zm00001d006646;	NA	NA
sh2 vs Wt	Zm00001eb107440	NA	NA	NA	NA	-4.25606144	NA	PF13912	C2H2-type zinc finger			Zm00001d006647;	NA	NA
sh2 vs Wt	Zm00001eb107480	NA	NA	1.519122946	NA	NA	NA	NA	NA	NA	NA	Zm00001d006650;	NA	NA
sh2 vs Wt	Zm00001eb107490	NA	NA	1.029073088	NA	NA	NA	PF03953	Tubulin C-terminal domain	IPR018316	Tubulin/FtsZ; 2-layer sandwich domain	Zm00001d006651;	NA	NA
sh2 vs Wt	Zm00001eb107520	NA	NA	NA	NA	1.427930497	NA	PF01040	UbiA prenyltransferase family	IPR000537	UbiA prenyltransferase family	Zm00001d006657;	NA	NA
sh2 vs Wt	Zm00001eb107640	NA	NA	NA	NA	2.422096184	NA	PF13347	MFS/sugar transport protein			Zm00001d006672;Zm00001d006673;	NA	NA
sh2 vs Wt	Zm00001eb107700	NA	NA	NA	NA	-1.607459778	NA	PF03151	Triose-phosphate Transporter family	IPR004853	Sugar phosphate transporter domain	Zm00001d006679;	NA	NA
sh2 vs Wt	Zm00001eb107720	NA	NA	NA	NA	1.15916747	NA	PF13320	Domain of unknown function (DUF4091)	IPR025150	Domain of unknown function DUF4091	Zm00001d006681;	NA	NA
sh2 vs Wt	Zm00001eb107760	NA	NA	NA	NA	-3.448088306	NA	PF00201	UDP-glucoronosyl and UDP-glucosyl transferase	IPR002213	UDP-glucuronosyl/UDP-glucosyltransferase	Zm00001d006684;	NA	NA
sh2 vs Wt	Zm00001eb108020	NA	NA	-1.44852387	NA	NA	NA	NA	NA	NA	NA	Zm00001d006713;	NA	NA
sh2 vs Wt	Zm00001eb108170	NA	NA	NA	NA	-1.820277201	NA	PF05004	Interferon-related developmental regulator (IFRD)	IPR007701	Interferon-related developmental regulator; N-terminal	Zm00001d006731;	NA	NA
sh2 vs Wt	Zm00001eb108280	NA	NA	1.203176456	NA	NA	NA	NA	NA	NA	NA		NA	NA
sh2 vs Wt	Zm00001eb108300	NA	-1.353071208	NA	NA	NA	-1.032308843	NA	NA	NA	NA	Zm00001d006750;	NA	NA
sh2 vs Wt	Zm00001eb108330	NA	NA	NA	NA	NA	-2.152538604	PF03321	GH3 auxin-responsive promoter	IPR004993	GH3 family	Zm00001d006753;	NA	NA
sh2 vs Wt	Zm00001eb108530	NA	NA	NA	NA	NA	-1.09147297	PF07983	X8 domain	IPR012946	X8 domain	Zm00001d006776;Zm00001d006778;Zm00001d006777;Zm00001d006779;	NA	NA
sh2 vs Wt	Zm00001eb108630	NA	NA	-2.730154431	NA	NA	NA	PF00249	Myb-like DNA-binding domain	IPR001005	SANT/Myb domain	Zm00001d006791;	NA	NA
sh2 vs Wt	Zm00001eb108670	-1.144414413	NA	NA	NA	NA	NA	PF13561	Enoyl-(Acyl carrier protein) reductase			Zm00001d006796;	NA	NA
sh2 vs Wt	Zm00001eb108730	NA	NA	NA	-2.890425392	NA	NA	NA	NA	NA	NA	Zm00001d006810;	NA	NA
sh2 vs Wt	Zm00001eb108890	NA	1.988879312	NA	NA	NA	NA	PF14309	Domain of unknown function (DUF4378)	IPR025486	Domain of unknown function DUF4378	Zm00001d006828;	NA	NA
sh2 vs Wt	Zm00001eb109070	NA	3.345893228	NA	NA	NA	NA	PF00227	Proteasome subunit	IPR001353	Proteasome; subunit alpha/beta	Zm00001d006849;	NA	NA
sh2 vs Wt	Zm00001eb109110	NA	NA	NA	NA	NA	-3.798533699	PF03088	Strictosidine synthase	IPR018119	Strictosidine synthase; conserved region	Zm00001d006853;	NA	NA
sh2 vs Wt	Zm00001eb109130	NA	NA	NA	NA	1.657231414	NA	PF13768	von Willebrand factor type A domain	IPR002035	von Willebrand factor; type A	Zm00001d006855;Zm00001d006856;	NA	NA
sh2 vs Wt	Zm00001eb109270	NA	-1.111718996	NA	NA	NA	NA	NA	NA	NA	NA	Zm00001d006864;	NA	NA
sh2 vs Wt	Zm00001eb109290	NA	NA	NA	NA	NA	1.921518173	PF00109	Beta-ketoacyl synthase; N-terminal domain	IPR014030	Beta-ketoacyl synthase; N-terminal	Zm00001d006866;	NA	NA
sh2 vs Wt	Zm00001eb109500	NA	NA	NA	-3.44061923	NA	NA	PF00069	Protein kinase domain	IPR000719	Protein kinase domain	Zm00001d006885;	NA	NA
sh2 vs Wt	Zm00001eb109550	NA	NA	-4.80497232	NA	NA	NA	NA	NA	NA	NA		NA	NA
sh2 vs Wt	Zm00001eb109860	NA	2.513001795	NA	5.471305142	NA	NA	PF00249	Myb-like DNA-binding domain	IPR001005	SANT/Myb domain		NA	NA
sh2 vs Wt	Zm00001eb110040	NA	NA	NA	NA	-2.988611782	NA	PF00067	Cytochrome P450	IPR001128	Cytochrome P450	Zm00001d006947;	NA	NA
sh2 vs Wt	Zm00001eb110080	NA	NA	NA	NA	NA	-1.062420978	NA	NA	NA	NA	Zm00001d007009;	NA	NA
sh2 vs Wt	Zm00001eb110100	NA	NA	NA	2.428953939	NA	NA	PF00076	RNA recognition motif. (a.k.a. RRM; RBD; or RNP domain)	IPR000504	RNA recognition motif domain	Zm00001d007012;	NA	NA
sh2 vs Wt	Zm00001eb110400	NA	NA	NA	-1.974858391	NA	NA	NA	NA	NA	NA	Zm00001d007045;	NA	NA
sh2 vs Wt	Zm00001eb110450	NA	NA	NA	1.794849729	NA	NA	PF00481	Protein phosphatase 2C	IPR001932	PPM-type phosphatase domain	Zm00001d007050;	NA	NA
sh2 vs Wt	Zm00001eb110460	NA	NA	NA	-1.599824387	NA	NA	PF04178	Got1/Sft2-like family	IPR007305	Vesicle transport protein; Got1/SFT2-like	Zm00001d007053;	NA	NA
sh2 vs Wt	Zm00001eb110580	NA	NA	NA	-1.645680399	NA	NA	PF08551	Eukaryotic integral membrane protein (DUF1751)	IPR013861	TMEM115/Pdh1/Rbl19	Zm00001d007067;	NA	NA
sh2 vs Wt	Zm00001eb110600	NA	NA	NA	-1.33051658	NA	NA	PF04969	CS domain	IPR007052	CS domain	Zm00001d007069;	NA	NA
sh2 vs Wt	Zm00001eb110630	-1.329594623	NA	NA	NA	NA	NA	PF03350	Uncharacterized protein family; UPF0114	IPR005134	Uncharacterised protein family UPF0114	Zm00001d007072;	NA	NA
sh2 vs Wt	Zm00001eb110750	NA	NA	NA	NA	NA	-5.436761009	PF00125	Core histone H2A/H2B/H3/H4	IPR007125	Histone H2A/H2B/H3	Zm00001d007084;	NA	NA
sh2 vs Wt	Zm00001eb110810	NA	NA	NA	-3.300667978	NA	NA	PF00889	Elongation factor TS	IPR014039	Translation elongation factor EFTs/EF1B; dimerisation	Zm00001d007092;	NA	NA
sh2 vs Wt	Zm00001eb110840	NA	NA	NA	4.835822871	NA	NA	PF00953	Glycosyl transferase family 4	IPR000715	Glycosyl transferase; family 4	Zm00001d007095;	NA	NA
sh2 vs Wt	Zm00001eb111050	NA	NA	1.401662236	1.895423477	NA	NA	PF01926	50S ribosome-binding GTPase	IPR006073	GTP binding domain	Zm00001d007117;	NA	NA
sh2 vs Wt	Zm00001eb111100	NA	NA	NA	NA	NA	-1.057425578	PF07496	CW-type Zinc Finger	IPR011124	Zinc finger; CW-type	Zm00001d007121;	NA	NA
sh2 vs Wt	Zm00001eb111480	NA	NA	-3.355088368	NA	NA	NA	NA	NA	NA	NA	Zm00001d036684;Zm00001d007163;	NA	NA
sh2 vs Wt	Zm00001eb111560	-1.392289225	NA	NA	NA	NA	NA	PF00170	bZIP transcription factor	IPR004827	Basic-leucine zipper domain	Zm00001d007172;	NA	NA
sh2 vs Wt	Zm00001eb111670	NA	NA	NA	-2.088348767	NA	NA	NA	NA	NA	NA	Zm00001d007187;	NA	NA
sh2 vs Wt	Zm00001eb111730	NA	NA	NA	NA	-1.928980474	NA	PF04628	Sedlin; N-terminal conserved region	IPR006722	Trafficking protein particle complex subunit 2	Zm00001d007193;	NA	NA
sh2 vs Wt	Zm00001eb111740	NA	NA	NA	NA	-1.56140364	NA	PF13499	EF-hand domain pair	IPR002048	EF-hand domain	Zm00001d007194;	NA	NA
sh2 vs Wt	Zm00001eb111830	NA	NA	NA	NA	NA	-2.452167547	NA	NA	NA	NA	Zm00001d007205;	NA	NA
sh2 vs Wt	Zm00001eb111990	NA	NA	NA	NA	1.449138508	NA	PF00387	Phosphatidylinositol-specific phospholipase C; Y domain	IPR001711	Phospholipase C; phosphatidylinositol-specific; Y domain	Zm00001d007229;	NA	NA
sh2 vs Wt	Zm00001eb112210	NA	NA	1.441629927	NA	NA	NA	PF07859	alpha/beta hydrolase fold	IPR013094	Alpha/beta hydrolase fold-3	Zm00001d007258;	NA	NA
sh2 vs Wt	Zm00001eb112360	-1.281076651	NA	NA	NA	NA	NA	NA	NA	NA	NA	Zm00001d007274;	NA	NA
sh2 vs Wt	Zm00001eb112390	NA	NA	NA	-2.768100188	NA	NA	NA	NA	NA	NA		NA	NA
sh2 vs Wt	Zm00001eb112480	NA	NA	NA	NA	-2.023051102	NA	PF13710	ACT domain			Zm00001d007288;	NA	NA
sh2 vs Wt	Zm00001eb112570	NA	NA	NA	NA	1.414670331	-1.932967617	PF00234	Protease inhibitor/seed storage/LTP family	IPR016140	Bifunctional inhibitor/plant lipid transfer protein/seed storage helical domain	Zm00001d007299;	NA	NA
sh2 vs Wt	Zm00001eb112590	NA	NA	NA	NA	-2.239752643	NA	PF00085	Thioredoxin	IPR013766	Thioredoxin domain	Zm00001d007301;	NA	NA
sh2 vs Wt	Zm00001eb112630	NA	NA	NA	NA	NA	-1.485020156	PF05653	Magnesium transporter NIPA	IPR008521	Magnesium transporter NIPA	Zm00001d007307;	NA	NA
sh2 vs Wt	Zm00001eb112670	-2.318973049	NA	NA	NA	NA	NA	PF00854	POT family	IPR000109	Proton-dependent oligopeptide transporter family	Zm00001d007310;	NA	NA
sh2 vs Wt	Zm00001eb112740	NA	-1.76614397	NA	NA	NA	NA	PF00186	Dihydrofolate reductase	IPR001796	Dihydrofolate reductase domain	Zm00001d007318;	NA	NA
sh2 vs Wt	Zm00001eb113030	NA	NA	NA	NA	1.31568739	NA	PF18791	Transport inhibitor response 1 protein domain	IPR041101	Transport inhibitor response 1 domain	Zm00001d007357;	NA	NA
sh2 vs Wt	Zm00001eb113080	NA	NA	NA	NA	NA	-3.1433426	PF03083	Sugar efflux transporter for intercellular exchange	IPR004316	SWEET sugar transporter	Zm00001d007365;	NA	NA
sh2 vs Wt	Zm00001eb113150	NA	NA	NA	NA	-5.722511379	NA	NA	NA	NA	NA	Zm00001d007370;	NA	NA
sh2 vs Wt	Zm00001eb113220	NA	-1.5030501	NA	NA	-2.614965428	NA	PF00010	Helix-loop-helix DNA-binding domain	IPR011598	Myc-type; basic helix-loop-helix (bHLH) domain	Zm00001d007382;	NA	NA
sh2 vs Wt	Zm00001eb113360	NA	NA	NA	3.501868193	NA	NA	PF03321	GH3 auxin-responsive promoter	IPR004993	GH3 family	Zm00001d007395;	NA	NA
sh2 vs Wt	Zm00001eb113490	-2.644542086	NA	NA	-2.071883029	NA	-2.519564763	NA	NA	NA	NA	Zm00001d007411;	NA	NA
sh2 vs Wt	Zm00001eb113600	NA	NA	NA	-1.223492203	NA	NA	PF16189	Creatinase/Prolidase N-terminal domain			Zm00001d007422;	NA	NA
sh2 vs Wt	Zm00001eb113610	NA	NA	NA	-4.400025569	NA	NA	PF03004	Plant transposase (Ptta/En/Spm family)	IPR004252	Probable transposase; Ptta/En/Spm; plant	Zm00001d007424;	NA	NA
sh2 vs Wt	Zm00001eb113780	NA	NA	NA	NA	NA	1.140886924	PF13415	Galactose oxidase; central domain			Zm00001d007445;	NA	NA
sh2 vs Wt	Zm00001eb113960	NA	NA	NA	-4.073108501	NA	NA	NA	NA	NA	NA	Zm00001d007466;	NA	NA
sh2 vs Wt	Zm00001eb114130	NA	NA	2.339440911	NA	NA	NA	PF00201	UDP-glucoronosyl and UDP-glucosyl transferase	IPR002213	UDP-glucuronosyl/UDP-glucosyltransferase	Zm00001d007486;	NA	NA
sh2 vs Wt	Zm00001eb114290	-1.59285124	NA	NA	NA	NA	-3.545578009	PF00067	Cytochrome P450	IPR001128	Cytochrome P450	Zm00001d007504;	NA	NA
sh2 vs Wt	Zm00001eb114310	NA	NA	NA	NA	-1.970491002	NA	PF00098	Zinc knuckle	IPR001878	Zinc finger; CCHC-type	Zm00001d007507;	NA	NA
sh2 vs Wt	Zm00001eb114360	NA	NA	NA	1.021211586	NA	NA	PF04410	Gar1/Naf1 RNA binding region	IPR007504	H/ACA ribonucleoprotein complex; subunit Gar1/Naf1	Zm00001d007514;	NA	NA
sh2 vs Wt	Zm00001eb114970	NA	NA	NA	-1.48001565	NA	NA	PF00160	Cyclophilin type peptidyl-prolyl cis-trans isomerase/CLD	IPR002130	Cyclophilin-type peptidyl-prolyl cis-trans isomerase domain	Zm00001d007594;	NA	NA
sh2 vs Wt	Zm00001eb114980	NA	NA	NA	-5.108705862	NA	NA	PF04398	Protein of unknown function; DUF538	IPR007493	Protein of unknown function DUF538	Zm00001d007595;	NA	NA
sh2 vs Wt	Zm00001eb115110	NA	NA	NA	NA	1.658280589	NA	PF13639	Ring finger domain	IPR001841	Zinc finger; RING-type	Zm00001d007609;	NA	NA
sh2 vs Wt	Zm00001eb115230	NA	NA	NA	NA	1.336326837	NA	PF06624	Ribosome associated membrane protein RAMP4	IPR010580	Stress-associated endoplasmic reticulum protein	Zm00001d007633;	NA	NA
sh2 vs Wt	Zm00001eb115240	NA	NA	NA	4.32149882	1.746495402	NA	PF14303	No apical meristem-associated C-terminal domain	IPR029466	No apical meristem-associated; C-terminal domain	Zm00001d007635;	NA	NA
sh2 vs Wt	Zm00001eb115270	NA	NA	NA	NA	-1.254806505	NA	PF16076	Acyltransferase C-terminus	IPR032098	Acyltransferase; C-terminal domain	Zm00001d007638;	NA	NA
sh2 vs Wt	Zm00001eb115450	-1.453228913	-2.063040887	-2.030435854	NA	NA	-2.343218333	PF11250	Fantastic Four meristem regulator	IPR021410	The fantastic four family	Zm00001d007657;	NA	NA
sh2 vs Wt	Zm00001eb115600	NA	NA	NA	3.315121774	NA	NA	NA	NA	NA	NA	Zm00001d007670;Zm00001d007667;Zm00001d007672;Zm00001d007675;	NA	NA
sh2 vs Wt	Zm00001eb115900	NA	NA	NA	NA	NA	-1.323089608	PF01485	IBR domain; a half RING-finger domain	IPR002867	IBR domain	Zm00001d007709;	NA	NA
sh2 vs Wt	Zm00001eb115920	NA	NA	NA	NA	-5.375799895	NA	NA	NA	NA	NA	Zm00001d007710;	NA	NA
sh2 vs Wt	Zm00001eb115980	NA	NA	NA	NA	-1.657322396	NA	NA	NA	NA	NA	Zm00001d007715;	NA	NA
sh2 vs Wt	Zm00001eb116230	NA	NA	NA	NA	1.609387255	NA	PF14541	Xylanase inhibitor C-terminal	IPR032799	Xylanase inhibitor; C-terminal	Zm00001d007753;	NA	NA
sh2 vs Wt	Zm00001eb116370	NA	NA	NA	NA	-1.469877398	NA	PF01762	Galactosyltransferase	IPR002659	Glycosyl transferase; family 31	Zm00001d007764;	NA	NA
sh2 vs Wt	Zm00001eb116670	NA	NA	NA	NA	1.80942947	NA	PF00646	F-box domain	IPR001810	F-box domain	Zm00001d007790;Zm00001d007791;Zm00001d007792;Zm00001d007793;	NA	NA
sh2 vs Wt	Zm00001eb116740	NA	NA	NA	NA	2.166912875	NA	PF00085	Thioredoxin	IPR013766	Thioredoxin domain	Zm00001d007800;	NA	NA
sh2 vs Wt	Zm00001eb116750	NA	NA	NA	NA	-2.168497666	NA	PF00646	F-box domain	IPR001810	F-box domain	Zm00001d007801;	NA	NA
sh2 vs Wt	Zm00001eb116940	NA	NA	NA	NA	-5.754658031	NA	NA	NA	NA	NA	Zm00001d007825;	NA	NA
sh2 vs Wt	Zm00001eb116960	2.517963152	NA	NA	NA	-5.694733783	4.566873139	PF00504	Chlorophyll A-B binding protein	IPR022796	Chlorophyll A-B binding protein	Zm00001d007827;	NA	NA
sh2 vs Wt	Zm00001eb116970	NA	NA	NA	NA	-4.783212477	NA	PF00141	Peroxidase	IPR002016	Haem peroxidase	Zm00001d007828;	NA	NA
sh2 vs Wt	Zm00001eb117000	NA	NA	NA	NA	NA	1.032015513	PF14368	Probable lipid transfer	IPR016140	Bifunctional inhibitor/plant lipid transfer protein/seed storage helical domain	Zm00001d007831;	NA	NA
sh2 vs Wt	Zm00001eb117170	NA	NA	NA	NA	-1.235547387	NA	PF00400	WD domain; G-beta repeat	IPR001680	WD40 repeat	Zm00001d007900;	NA	NA
sh2 vs Wt	Zm00001eb117400	NA	NA	NA	NA	1.61716699	NA	PF12047	Cytosine specific DNA methyltransferase replication foci domain	IPR022702	DNA (cytosine-5)-methyltransferase 1; replication foci domain	Zm00001d007886;	NA	NA
sh2 vs Wt	Zm00001eb117470	NA	NA	NA	NA	NA	1.239187515	NA	NA	NA	NA	Zm00001d007877;	NA	NA
sh2 vs Wt	Zm00001eb117480	NA	NA	NA	NA	NA	-4.130352148	PF03055	Retinal pigment epithelial membrane protein	IPR004294	Carotenoid oxygenase	Zm00001d007876;	NA	NA
sh2 vs Wt	Zm00001eb117530	NA	NA	NA	NA	1.022092873	NA	PF12874	Zinc-finger of C2H2 type			Zm00001d007870;	NA	NA
sh2 vs Wt	Zm00001eb117670	NA	NA	NA	NA	-4.274960983	1.743591969	PF01789	PsbP	IPR002683	PsbP; C-terminal	Zm00001d007857;	NA	NA
sh2 vs Wt	Zm00001eb117720	NA	NA	NA	NA	3.192126978	NA	PF00931	NB-ARC domain	IPR002182	NB-ARC	Zm00001d007851;	NA	NA
sh2 vs Wt	Zm00001eb118210	NA	NA	NA	NA	-1.794613775	NA	PF01287	Eukaryotic elongation factor 5A hypusine; DNA-binding OB fold	IPR020189	Translation elongation factor; IF5A C-terminal	Zm00001d007940;	NA	NA
sh2 vs Wt	Zm00001eb118340	NA	NA	NA	NA	NA	1.061345679	PF00076	RNA recognition motif. (a.k.a. RRM; RBD; or RNP domain)	IPR000504	RNA recognition motif domain	Zm00001d007929;	NA	NA
sh2 vs Wt	Zm00001eb118510	NA	NA	NA	NA	NA	-1.105879622	PF13967	Late exocytosis; associated with Golgi transport	IPR032880	Calcium permeable stress-gated cation channel 1; N-terminal transmembrane domain	Zm00001d000077;	NA	NA
sh2 vs Wt	Zm00001eb118870	NA	NA	NA	NA	NA	3.189070136	PF03151	Triose-phosphate Transporter family	IPR004853	Sugar phosphate transporter domain	Zm00001d039258;	NA	NA
sh2 vs Wt	Zm00001eb118930	NA	NA	1.287740411	NA	NA	NA	PF01063	Amino-transferase class IV	IPR001544	Aminotransferase class IV	Zm00001d039263;Zm00001d039264;	NA	NA
sh2 vs Wt	Zm00001eb118970	NA	-1.355734549	NA	NA	NA	NA	PF06507	Auxin response factor	IPR010525	Auxin response factor	Zm00001d039267;	NA	NA
sh2 vs Wt	Zm00001eb119010	NA	-1.586498977	-1.391617728	NA	NA	NA	PF05928	Zea mays MURB-like protein (MuDR)	IPR009227	Zea mays MURB-like	Zm00001d039271;Zm00001d039273;Zm00001d039272;	NA	NA
sh2 vs Wt	Zm00001eb119100	-1.282181156	NA	NA	NA	NA	NA	PF00179	Ubiquitin-conjugating enzyme	IPR000608	Ubiquitin-conjugating enzyme E2	Zm00001d039280;	NA	NA
sh2 vs Wt	Zm00001eb119260	NA	-1.144134845	NA	NA	-1.072610556	NA	PF00410	Ribosomal protein S8	IPR000630	Ribosomal protein S8	Zm00001d039299;	NA	NA
sh2 vs Wt	Zm00001eb119320	1.103705766	NA	NA	NA	NA	NA	PF03127	GAT domain	IPR004152	GAT domain	Zm00001d039303;Zm00001d039304;	NA	NA
sh2 vs Wt	Zm00001eb119390	NA	NA	NA	NA	NA	-5.031638855	PF00067	Cytochrome P450	IPR001128	Cytochrome P450	Zm00001d039310;	NA	NA
sh2 vs Wt	Zm00001eb119570	NA	NA	NA	NA	NA	-2.149417194	NA	NA	NA	NA	Zm00001d039325;	NA	NA
sh2 vs Wt	Zm00001eb119630	NA	NA	NA	NA	NA	-1.26791755	PF01991	ATP synthase (E/31 kDa) subunit	IPR002842	V-type ATPase subunit E	Zm00001d039330;	NA	NA
sh2 vs Wt	Zm00001eb119670	NA	NA	3.663613919	2.711482119	4.516087396	NA	NA	NA	NA	NA	Zm00001d039339;	NA	NA
sh2 vs Wt	Zm00001eb119730	NA	NA	-4.597922303	NA	NA	NA	PF03321	GH3 auxin-responsive promoter	IPR004993	GH3 family	Zm00001d039346;	NA	NA
sh2 vs Wt	Zm00001eb119910	NA	NA	NA	NA	1.034506896	NA	PF01965	DJ-1/PfpI family	IPR002818	DJ-1/PfpI	Zm00001d039363;	NA	NA
sh2 vs Wt	Zm00001eb120200	NA	1.264848637	1.261124158	NA	NA	NA	PF04832	SOUL heme-binding protein	IPR006917	SOUL haem-binding protein	Zm00001d039387;	NA	NA
sh2 vs Wt	Zm00001eb120310	NA	NA	-1.826966922	NA	NA	NA	PF00076	RNA recognition motif. (a.k.a. RRM; RBD; or RNP domain)	IPR000504	RNA recognition motif domain	Zm00001d039400;	NA	NA
sh2 vs Wt	Zm00001eb120320	NA	NA	-1.077030115	NA	NA	NA	PF07145	Ataxin-2 C-terminal region	IPR009818	Ataxin-2; C-terminal	Zm00001d039401;	NA	NA
sh2 vs Wt	Zm00001eb120430	2.699602359	NA	NA	NA	NA	NA	NA	NA	NA	NA	Zm00001d039412;	NA	NA
sh2 vs Wt	Zm00001eb120680	NA	NA	-3.45938929	-3.143675851	NA	NA	PF02298	Plastocyanin-like domain	IPR003245	Phytocyanin domain	Zm00001d039430;	NA	NA
sh2 vs Wt	Zm00001eb120900	NA	NA	NA	NA	-1.18633585	NA	PF01663	Type I phosphodiesterase / nucleotide pyrophosphatase	IPR002591	Type I phosphodiesterase/nucleotide pyrophosphatase/phosphate transferase	Zm00001d039454;	NA	NA
sh2 vs Wt	Zm00001eb121060	NA	NA	-2.122810022	NA	NA	NA	PF13178	Protein of unknown function (DUF4005)	IPR025064	Domain of unknown function DUF4005	Zm00001d039471;	NA	NA
sh2 vs Wt	Zm00001eb121210	NA	NA	NA	NA	-1.228284789	NA	NA	NA	NA	NA	Zm00001d039489;	NA	NA
sh2 vs Wt	Zm00001eb121400	NA	NA	-1.367100313	NA	NA	-1.565658448	PF00349	Hexokinase	IPR022672	Hexokinase; N-terminal	Zm00001d039512;	NA	NA
sh2 vs Wt	Zm00001eb121410	2.163583302	NA	NA	NA	NA	NA	PF02309	AUX/IAA family	IPR033389	AUX/IAA domain	Zm00001d039513;	NA	NA
sh2 vs Wt	Zm00001eb121420	NA	1.804587345	1.920892168	NA	1.364631374	1.25483949	PF02668	Taurine catabolism dioxygenase TauD; TfdA family	IPR003819	TauD/TfdA-like domain	Zm00001d039514;	NA	NA
sh2 vs Wt	Zm00001eb121470	NA	NA	NA	NA	-1.881918954	NA	PF00390	Malic enzyme; N-terminal domain	IPR012301	Malic enzyme; N-terminal domain	Zm00001d000316;	NA	NA
sh2 vs Wt	Zm00001eb121500	NA	NA	NA	NA	2.054061991	NA	PF09265	Cytokinin dehydrogenase 1; FAD and cytokinin binding	IPR015345	Cytokinin dehydrogenase 1; FAD/cytokinin binding domain	Zm00001d039520;	NA	NA
sh2 vs Wt	Zm00001eb121650	NA	NA	1.13343994	1.05919855	NA	NA	PF02458	Transferase family	IPR003480	Transferase	Zm00001d039535;	NA	NA
sh2 vs Wt	Zm00001eb122060	-1.405390949	-1.125322139	NA	-1.522915806	NA	NA	PF03372	Endonuclease/Exonuclease/phosphatase family	IPR005135	Endonuclease/exonuclease/phosphatase	Zm00001d039582;	NA	NA
sh2 vs Wt	Zm00001eb122410	NA	NA	NA	-1.372570907	NA	-1.633167723	PF02309	AUX/IAA family	IPR033389	AUX/IAA domain	Zm00001d039624;	NA	NA
sh2 vs Wt	Zm00001eb122620	NA	NA	NA	NA	NA	3.994641985	PF00201	UDP-glucoronosyl and UDP-glucosyl transferase	IPR002213	UDP-glucuronosyl/UDP-glucosyltransferase	Zm00001d039643;	NA	NA
sh2 vs Wt	Zm00001eb122670	NA	-1.707215607	NA	NA	NA	-2.178828465	NA	NA	NA	NA	Zm00001d039648;	NA	NA
sh2 vs Wt	Zm00001eb122700	NA	NA	NA	NA	NA	-4.966206614	PF00069	Protein kinase domain	IPR000719	Protein kinase domain	Zm00001d039654;	NA	NA
sh2 vs Wt	Zm00001eb122860	NA	NA	1.046807837	NA	NA	NA	PF00168	C2 domain	IPR000008	C2 domain	Zm00001d039670;	NA	NA
sh2 vs Wt	Zm00001eb123210	NA	NA	NA	NA	NA	-1.129289152	PF07765	KIP1-like protein	IPR011684	Protein Networked (NET); actin-binding (NAB) domain	Zm00001d039711;	NA	NA
sh2 vs Wt	Zm00001eb123620	NA	NA	NA	NA	-1.260006743	NA	PF02771	Acyl-CoA dehydrogenase; N-terminal domain	IPR013786	Acyl-CoA dehydrogenase/oxidase; N-terminal	Zm00001d039768;	NA	NA
sh2 vs Wt	Zm00001eb123800	-4.951651467	NA	NA	NA	-5.227163395	NA	PF03018	Dirigent-like protein	IPR004265	Dirigent protein	Zm00001d039788;	NA	NA
sh2 vs Wt	Zm00001eb124040	1.228105127	NA	NA	1.68448624	1.63025203	NA	PF05056	Protein of unknown function (DUF674)	IPR007750	Protein of unknown function DUF674	Zm00001d039818;	NA	NA
sh2 vs Wt	Zm00001eb124070	NA	NA	NA	NA	NA	1.38602095	PF00125	Core histone H2A/H2B/H3/H4	IPR007125	Histone H2A/H2B/H3	Zm00001d039821;	NA	NA
sh2 vs Wt	Zm00001eb124120	NA	NA	NA	NA	2.432961594	NA	NA	NA	NA	NA	Zm00001d039827;	NA	NA
sh2 vs Wt	Zm00001eb124200	NA	NA	-1.017004532	NA	NA	NA	PF03737	Aldolase/RraA	IPR005493	Ribonuclease E inhibitor RraA/RraA-like protein	Zm00001d039841;	NA	NA
sh2 vs Wt	Zm00001eb124290	-1.40037624	-1.10977436	-1.178605937	NA	NA	-1.549015053	NA	NA	NA	NA	Zm00001d039851;	NA	NA
sh2 vs Wt	Zm00001eb124380	-2.149663725	NA	-1.797446518	NA	NA	NA	PF01439	Metallothionein	IPR000347	Metallothionein; family 15; plant	Zm00001d039859;	NA	NA
sh2 vs Wt	Zm00001eb124440	NA	NA	NA	NA	1.445109637	NA	PF01694	Rhomboid family	IPR022764	Peptidase S54; rhomboid domain	Zm00001d039870;	NA	NA
sh2 vs Wt	Zm00001eb124560	NA	NA	NA	NA	-1.040978504	NA	PF02330	Mitochondrial glycoprotein	IPR003428	Mitochondrial glycoprotein	Zm00001d039883;	NA	NA
sh2 vs Wt	Zm00001eb124730	NA	NA	NA	NA	-1.033744666	NA	PF04212	MIT (microtubule interacting and transport) domain	IPR007330	MIT	Zm00001d039904;	NA	NA
sh2 vs Wt	Zm00001eb124810	NA	NA	NA	NA	2.81300635	NA	PF00564	PB1 domain	IPR000270	PB1 domain	Zm00001d039916;	NA	NA
sh2 vs Wt	Zm00001eb124820	NA	NA	NA	NA	1.617647297	NA	PF02746	Mandelate racemase / muconate lactonizing enzyme; N-terminal domain	IPR013341	Mandelate racemase/muconate lactonizing enzyme; N-terminal domain	Zm00001d039918;	NA	NA
sh2 vs Wt	Zm00001eb124940	2.943764122	NA	NA	NA	NA	NA	PF00011	Hsp20/alpha crystallin family	IPR002068	Alpha crystallin/Hsp20 domain	Zm00001d039933;	NA	NA
sh2 vs Wt	Zm00001eb125220	NA	NA	NA	-1.16170772	-1.506478284	NA	PF05553	Cotton fibre expressed protein	IPR008480	Protein of unknown function DUF761; plant	Zm00001d039974;	NA	NA
sh2 vs Wt	Zm00001eb125300	NA	NA	NA	NA	NA	2.982257525	PF11805	Protein of unknown function (DUF3326)	IPR021763	Protein of unknown function DUF3326	Zm00001d039987;	NA	NA
sh2 vs Wt	Zm00001eb125330	NA	-1.105169116	-1.048805002	NA	NA	NA	PF00847	AP2 domain	IPR001471	AP2/ERF domain		NA	NA
sh2 vs Wt	Zm00001eb125340	NA	NA	NA	NA	-2.986493526	NA	NA	NA	NA	NA	Zm00001d039991;	NA	NA
sh2 vs Wt	Zm00001eb125460	NA	NA	-1.065843993	NA	NA	NA	PF10151	TMEM214; C-terminal; caspase 4 activator	IPR019308	Transmembrane protein 214	Zm00001d040010;	NA	NA
sh2 vs Wt	Zm00001eb125590	NA	NA	NA	NA	NA	-1.327910529	NA	NA	NA	NA	Zm00001d040027;Zm00001d040028;Zm00001d040029;	NA	NA
sh2 vs Wt	Zm00001eb125830	1.918582436	NA	NA	NA	NA	NA	NA	NA	NA	NA	Zm00001d040050;	NA	NA
sh2 vs Wt	Zm00001eb125920	NA	NA	NA	NA	1.447867801	NA	PF04577	Protein of unknown function (DUF563)	IPR007657	Glycosyltransferase 61	Zm00001d040066;	NA	NA
sh2 vs Wt	Zm00001eb125980	NA	1.475457959	NA	NA	NA	NA	PF04577	Protein of unknown function (DUF563)	IPR007657	Glycosyltransferase 61	Zm00001d040075;	NA	NA
sh2 vs Wt	Zm00001eb126080	NA	NA	1.013077955	NA	NA	NA	PF00274	Fructose-bisphosphate aldolase class-I	IPR000741	Fructose-bisphosphate aldolase; class-I	Zm00001d040084;	NA	NA
sh2 vs Wt	Zm00001eb126230	NA	NA	NA	NA	NA	-2.491962589	PF00514	Armadillo/beta-catenin-like repeat	IPR000225	Armadillo	Zm00001d040107;	NA	NA
sh2 vs Wt	Zm00001eb126760	NA	-1.913573107	NA	NA	NA	NA	NA	NA	NA	NA	Zm00001d040171;	NA	NA
sh2 vs Wt	Zm00001eb126780	NA	NA	6.099141342	NA	NA	NA	PF05368	NmrA-like family	IPR008030	NmrA-like domain	Zm00001d040173;	NA	NA
sh2 vs Wt	Zm00001eb126900	-1.024946541	NA	NA	NA	NA	NA	NA	NA	NA	NA	Zm00001d040190;	NA	NA
sh2 vs Wt	Zm00001eb126970	NA	NA	-1.556741772	NA	NA	NA	NA	NA	NA	NA	Zm00001d040197;	NA	NA
sh2 vs Wt	Zm00001eb127020	NA	NA	NA	NA	-1.469003619	NA	NA	NA	NA	NA	Zm00001d040204;	NA	NA
sh2 vs Wt	Zm00001eb127030	NA	NA	NA	NA	3.442775583	NA	PF04185	Phosphoesterase family	IPR007312	Phosphoesterase	Zm00001d040205;	NA	NA
sh2 vs Wt	Zm00001eb127120	NA	3.772347555	NA	6.841742554	NA	NA	PF08241	Methyltransferase domain	IPR013216	Methyltransferase type 11	Zm00001d040216;	NA	NA
sh2 vs Wt	Zm00001eb127280	NA	NA	NA	NA	-4.482809739	NA	PF12680	SnoaL-like domain	IPR037401	SnoaL-like domain	Zm00001d040242;	NA	NA
sh2 vs Wt	Zm00001eb127690	NA	NA	NA	NA	-2.347559873	NA	NA	NA	NA	NA	Zm00001d040281;	NA	NA
sh2 vs Wt	Zm00001eb127710	NA	NA	NA	NA	-2.816507443	NA	PF13962	Domain of unknown function	IPR026961	PGG domain	Zm00001d040285;	NA	NA
sh2 vs Wt	Zm00001eb127880	NA	NA	NA	NA	-2.961335759	NA	PF00069	Protein kinase domain	IPR000719	Protein kinase domain	Zm00001d040305;	NA	NA
sh2 vs Wt	Zm00001eb128000	NA	NA	NA	NA	1.3415702	NA	PF02365	No apical meristem (NAM) protein	IPR003441	NAC domain	Zm00001d040318;	NA	NA
sh2 vs Wt	Zm00001eb128150	NA	1.80220397	NA	NA	NA	NA	PF04193	PQ loop repeat	IPR006603	PQ-loop repeat	Zm00001d040340;	NA	NA
sh2 vs Wt	Zm00001eb128300	NA	NA	NA	NA	-1.164776132	NA	NA	NA	NA	NA	Zm00001d040361;	NA	NA
sh2 vs Wt	Zm00001eb128310	NA	NA	NA	-1.940672626	NA	NA	PF02701	Dof domain; zinc finger	IPR003851	Zinc finger; Dof-type	Zm00001d040362;	NA	NA
sh2 vs Wt	Zm00001eb128490	NA	NA	NA	NA	1.731158611	NA	PF13369	Transglutaminase-like superfamily	IPR032698	Protein SirB1; N-terminal	Zm00001d040383;	NA	NA
sh2 vs Wt	Zm00001eb128530	NA	NA	NA	NA	-1.685116114	NA	PF00179	Ubiquitin-conjugating enzyme	IPR000608	Ubiquitin-conjugating enzyme E2	Zm00001d040390;	NA	NA
sh2 vs Wt	Zm00001eb128570	NA	NA	NA	NA	-1.896374335	NA	NA	NA	NA	NA	Zm00001d040392;	NA	NA
sh2 vs Wt	Zm00001eb128780	NA	NA	NA	NA	1.929017934	NA	PF16486	N-terminal domain of argonaute	IPR032474	Protein argonaute; N-terminal	Zm00001d040429;	NA	NA
sh2 vs Wt	Zm00001eb129050	NA	NA	NA	NA	NA	4.784449754	PF07690	Major Facilitator Superfamily	IPR011701	Major facilitator superfamily	Zm00001d040468;	NA	NA
sh2 vs Wt	Zm00001eb129280	4.632533379	NA	NA	NA	3.293696079	6.472124517	PF10839	Protein of unknown function (DUF2647)	IPR022546	Uncharacterised protein family Ycf68	NA	NA	NA
sh2 vs Wt	Zm00001eb129360	NA	NA	1.572010379	NA	-1.010027809	NA	PF03953	Tubulin C-terminal domain	IPR018316	Tubulin/FtsZ; 2-layer sandwich domain	Zm00001d040508;Zm00001d040509;	NA	NA
sh2 vs Wt	Zm00001eb129440	NA	NA	2.226941819	1.73775425	NA	2.038138207	PF00190	Cupin	IPR006045	Cupin 1	Zm00001d040519;	NA	NA
sh2 vs Wt	Zm00001eb129480	NA	4.949882775	5.183170273	5.648165014	NA	5.433441589	NA	NA	NA	NA	Zm00001d040526;	NA	NA
sh2 vs Wt	Zm00001eb129730	NA	NA	NA	NA	1.510280038	NA	NA	NA	NA	NA		NA	NA
sh2 vs Wt	Zm00001eb129770	NA	NA	NA	1.243279833	NA	1.760646871	NA	NA	NA	NA	Zm00001d040561;	NA	NA
sh2 vs Wt	Zm00001eb130200	-1.194695177	NA	NA	NA	1.144877448	-1.324270197	PF02466	Tim17/Tim22/Tim23/Pmp24 family			Zm00001d040613;	NA	NA
sh2 vs Wt	Zm00001eb130260	NA	1.14384729	NA	NA	1.393670882	NA	PF00249	Myb-like DNA-binding domain	IPR001005	SANT/Myb domain	Zm00001d040621;	NA	NA
sh2 vs Wt	Zm00001eb130290	NA	NA	NA	NA	5.183628279	NA	PF14144	Seed dormancy control	IPR025422	Transcription factor TGA like domain	Zm00001d040624;	NA	NA
sh2 vs Wt	Zm00001eb130330	NA	NA	NA	NA	-2.434053215	NA	NA	NA	NA	NA	Zm00001d040628;	NA	NA
sh2 vs Wt	Zm00001eb130470	NA	NA	NA	NA	1.776462825	NA	PF13920	Zinc finger; C3HC4 type (RING finger)			Zm00001d040644;	NA	NA
sh2 vs Wt	Zm00001eb130510	NA	NA	NA	NA	-1.692936079	NA	PF00847	AP2 domain	IPR001471	AP2/ERF domain	Zm00001d040651;	NA	NA
sh2 vs Wt	Zm00001eb130580	NA	NA	-2.028290348	NA	NA	NA	PF03242	Late embryogenesis abundant protein	IPR004926	Late embryogenesis abundant protein; LEA_3 subgroup	Zm00001d040660;	NA	NA
sh2 vs Wt	Zm00001eb130600	-1.055281675	NA	-1.408133027	NA	1.061535491	NA	PF01554	MatE	IPR002528	Multi antimicrobial extrusion protein	Zm00001d040665;	NA	NA
sh2 vs Wt	Zm00001eb130790	NA	NA	3.647595462	NA	NA	NA	NA	NA	NA	NA	NA	NA	NA
sh2 vs Wt	Zm00001eb130830	NA	NA	NA	NA	-5.424140965	NA	NA	NA	NA	NA	Zm00001d040693;	NA	NA
sh2 vs Wt	Zm00001eb130870	NA	NA	NA	NA	1.04071529	NA	PF02773	S-adenosylmethionine synthetase; C-terminal domain	IPR022630	S-adenosylmethionine synthetase; C-terminal	Zm00001d040697;	NA	NA
sh2 vs Wt	Zm00001eb131170	NA	-1.046049629	NA	NA	NA	NA	PF12899	Alkaline and neutral invertase	IPR024746	Glycosyl hydrolase family 100	Zm00001d040735;	NA	NA
sh2 vs Wt	Zm00001eb131490	NA	2.050787982	NA	NA	NA	NA	PF02496	ABA/WDS induced protein	IPR003496	ABA/WDS induced protein	Zm00001d040786;	NA	NA
sh2 vs Wt	Zm00001eb131630	-1.663152356	NA	NA	-1.835648787	NA	-2.929645219	PF04535	Domain of unknown function (DUF588)	IPR006702	Casparian strip membrane protein domain	Zm00001d040807;	NA	NA
sh2 vs Wt	Zm00001eb131820	-1.671603591	NA	NA	NA	NA	NA	NA	NA	NA	NA	Zm00001d040834;	NA	NA
sh2 vs Wt	Zm00001eb133500	NA	-1.928109188	NA	NA	NA	NA	NA	NA	NA	NA	Zm00001d041124;	NA	NA
sh2 vs Wt	Zm00001eb133640	NA	-1.086612035	NA	NA	NA	NA	PF16596	Disordered region downstream of MFMR			Zm00001d041142;	NA	NA
sh2 vs Wt	Zm00001eb134020	3.144806739	NA	NA	NA	1.394058093	2.180893739	PF01477	PLAT/LH2 domain	IPR001024	PLAT/LH2 domain	Zm00001d041204;	NA	NA
sh2 vs Wt	Zm00001eb134090	NA	-1.429605953	NA	NA	NA	NA	PF00122	E1-E2 ATPase			Zm00001d041214;	NA	NA
sh2 vs Wt	Zm00001eb134100	-1.788386527	NA	NA	NA	NA	NA	PF08263	Leucine rich repeat N-terminal domain	IPR013210	Leucine-rich repeat-containing N-terminal; plant-type	Zm00001d041215;	NA	NA
sh2 vs Wt	Zm00001eb134530	NA	NA	NA	NA	NA	-1.344717123	PF00443	Ubiquitin carboxyl-terminal hydrolase	IPR001394	Peptidase C19; ubiquitin carboxyl-terminal hydrolase	Zm00001d041280;	NA	NA
sh2 vs Wt	Zm00001eb134560	NA	NA	NA	NA	NA	-2.337059129	PF10358	N-terminal C2 in EEIG1 and EHBP1 proteins	IPR019448	NT-type C2 domain	Zm00001d041287;	NA	NA
sh2 vs Wt	Zm00001eb135430	NA	NA	NA	NA	NA	-3.485456122	NA	NA	NA	NA		NA	NA
sh2 vs Wt	Zm00001eb135550	NA	NA	NA	NA	NA	-2.451572546	PF02309	AUX/IAA family	IPR033389	AUX/IAA domain	Zm00001d041416;	NA	NA
sh2 vs Wt	Zm00001eb135670	NA	NA	NA	NA	1.118603224	NA	NA	NA	NA	NA	Zm00001d041436;	NA	NA
sh2 vs Wt	Zm00001eb135700	1.559079842	NA	NA	NA	NA	NA	PF05879	Root hair defective 3 GTP-binding protein (RHD3)	IPR008803	RHD3/Sey1	Zm00001d041438;	NA	NA
sh2 vs Wt	Zm00001eb135720	NA	NA	NA	NA	1.208571343	NA	PF07765	KIP1-like protein	IPR011684	Protein Networked (NET); actin-binding (NAB) domain	Zm00001d041443;	NA	NA
sh2 vs Wt	Zm00001eb135980	NA	NA	2.046776859	NA	NA	NA	PF01734	Patatin-like phospholipase	IPR002641	Patatin-like phospholipase domain	Zm00001d041481;	NA	NA
sh2 vs Wt	Zm00001eb136040	NA	NA	NA	NA	NA	-1.463251641	PF00226	DnaJ domain	IPR001623	DnaJ domain	Zm00001d041488;	NA	NA
sh2 vs Wt	Zm00001eb136110	NA	NA	NA	NA	-1.051296435	NA	PF05022	SRP40; C-terminal domain	IPR007718	Srp40; C-terminal	Zm00001d041495;	NA	NA
sh2 vs Wt	Zm00001eb136160	NA	NA	NA	NA	NA	2.033257184	PF01762	Galactosyltransferase	IPR002659	Glycosyl transferase; family 31	Zm00001d041504;	NA	NA
sh2 vs Wt	Zm00001eb136500	NA	NA	4.100987974	NA	1.634382987	NA	NA	NA	NA	NA	Zm00001d041553;	NA	NA
sh2 vs Wt	Zm00001eb136720	NA	NA	NA	NA	3.316566281	5.795316183	PF00249	Myb-like DNA-binding domain	IPR001005	SANT/Myb domain	Zm00001d041576;	NA	NA
sh2 vs Wt	Zm00001eb136750	2.321883958	NA	NA	1.365902304	1.776345079	NA	PF04398	Protein of unknown function; DUF538	IPR007493	Protein of unknown function DUF538	Zm00001d041578;	NA	NA
sh2 vs Wt	Zm00001eb136980	NA	NA	NA	NA	NA	1.227414856	PF00170	bZIP transcription factor	IPR004827	Basic-leucine zipper domain	Zm00001d041604;	NA	NA
sh2 vs Wt	Zm00001eb137020	NA	NA	NA	NA	1.363877597	NA	PF14360	PAP2 superfamily C-terminal	IPR025749	Sphingomyelin synthase-like domain	Zm00001d041608;	NA	NA
sh2 vs Wt	Zm00001eb137060	NA	NA	NA	NA	NA	-1.514292664	PF13664	Domain of unknown function (DUF4149)	IPR025423	Domain of unknown function DUF4149	Zm00001d041612;	NA	NA
sh2 vs Wt	Zm00001eb137100	NA	NA	NA	NA	NA	-1.588843921	PF06418	CTP synthase N-terminus	IPR017456	CTP synthase; N-terminal	Zm00001d041620;	NA	NA
sh2 vs Wt	Zm00001eb137300	NA	NA	NA	NA	NA	-8.036856639	NA	NA	NA	NA		NA	NA
sh2 vs Wt	Zm00001eb137320	NA	NA	NA	NA	NA	6.926191186	NA	NA	NA	NA	Zm00001d041649;	NA	NA
sh2 vs Wt	Zm00001eb137680	NA	NA	NA	NA	NA	1.137261066	PF04871	Uso1 / p115 like vesicle tethering protein; C terminal region	IPR006955	Uso1/p115-like vesicle tethering protein; C-terminal	Zm00001d041694;Zm00001d041693;Zm00001d041695;	NA	NA
sh2 vs Wt	Zm00001eb137740	NA	NA	NA	NA	NA	-1.724166519	PF00550	Phosphopantetheine attachment site	IPR009081	Phosphopantetheine binding ACP domain	Zm00001d041701;	NA	NA
sh2 vs Wt	Zm00001eb137780	NA	NA	1.279794121	NA	NA	1.040543522	NA	NA	NA	NA	Zm00001d041707;	NA	NA
sh2 vs Wt	Zm00001eb137840	NA	NA	NA	-4.281265451	NA	NA	PF02041	Auxin binding protein	IPR000526	Auxin-binding protein	Zm00001d041711;	NA	NA
sh2 vs Wt	Zm00001eb137880	NA	1.876275559	NA	NA	NA	NA	PF05739	SNARE domain	IPR000727	Target SNARE coiled-coil homology domain	Zm00001d041716;	NA	NA
sh2 vs Wt	Zm00001eb137890	NA	NA	NA	NA	NA	1.258668818	PF00536	SAM domain (Sterile alpha motif)	IPR001660	Sterile alpha motif domain	Zm00001d041718;	NA	NA
sh2 vs Wt	Zm00001eb137930	NA	NA	NA	1.709961908	NA	NA	PF03171	2OG-Fe(II) oxygenase superfamily	IPR005123	Oxoglutarate/iron-dependent dioxygenase	Zm00001d041726;	NA	NA
sh2 vs Wt	Zm00001eb138030	NA	NA	NA	NA	NA	-1.114039608	NA	NA	NA	NA	Zm00001d041734;	NA	NA
sh2 vs Wt	Zm00001eb138090	NA	-3.002998095	NA	NA	NA	-1.839268006	NA	NA	NA	NA	Zm00001d041747;	NA	NA
sh2 vs Wt	Zm00001eb138110	NA	NA	NA	NA	NA	-1.154530245	PF00076	RNA recognition motif. (a.k.a. RRM; RBD; or RNP domain)	IPR000504	RNA recognition motif domain	Zm00001d041750;	NA	NA
sh2 vs Wt	Zm00001eb138250	NA	NA	NA	NA	NA	2.456565959	PF00201	UDP-glucoronosyl and UDP-glucosyl transferase	IPR002213	UDP-glucuronosyl/UDP-glucosyltransferase	Zm00001d041763;	NA	NA
sh2 vs Wt	Zm00001eb138290	NA	NA	NA	NA	NA	-3.404547972	PF00450	Serine carboxypeptidase	IPR001563	Peptidase S10; serine carboxypeptidase	Zm00001d041769;	NA	NA
sh2 vs Wt	Zm00001eb138430	NA	-3.00305691	NA	NA	NA	-3.731248396	PF03470	XS zinc finger domain	IPR005381	Zinc finger-XS domain	Zm00001d041788;	NA	NA
sh2 vs Wt	Zm00001eb138500	NA	NA	NA	NA	NA	1.099608569	PF08991	Mature-T-Cell Proliferation I type	IPR027179	Mature-T-Cell Proliferation I type	Zm00001d041792;Zm00001d041793;	NA	NA
sh2 vs Wt	Zm00001eb138660	NA	NA	NA	-1.877079957	NA	NA	PF14368	Probable lipid transfer	IPR016140	Bifunctional inhibitor/plant lipid transfer protein/seed storage helical domain	Zm00001d041822;	NA	NA
sh2 vs Wt	Zm00001eb138680	NA	NA	NA	NA	NA	-4.996161683	PF01789	PsbP	IPR002683	PsbP; C-terminal	Zm00001d041824;	NA	NA
sh2 vs Wt	Zm00001eb139600	NA	NA	NA	NA	NA	1.608632734	PF00249	Myb-like DNA-binding domain	IPR001005	SANT/Myb domain	Zm00001d041935;	NA	NA
sh2 vs Wt	Zm00001eb139680	NA	NA	NA	NA	NA	1.015533633	PF00400	WD domain; G-beta repeat	IPR001680	WD40 repeat	Zm00001d041945;	NA	NA
sh2 vs Wt	Zm00001eb139730	NA	NA	NA	NA	NA	-5.237170363	NA	NA	NA	NA	Zm00001d041950;	NA	NA
sh2 vs Wt	Zm00001eb139840	NA	NA	NA	NA	NA	3.756863231	PF03364	Polyketide cyclase / dehydrase and lipid transport	IPR005031	Coenzyme Q-binding protein COQ10; START domain	Zm00001d041961;	NA	NA
sh2 vs Wt	Zm00001eb139850	NA	1.346885874	NA	NA	NA	1.609517147	PF07479	NAD-dependent glycerol-3-phosphate dehydrogenase C-terminus	IPR006109	Glycerol-3-phosphate dehydrogenase; NAD-dependent; C-terminal	Zm00001d041962;	NA	NA
sh2 vs Wt	Zm00001eb139880	NA	NA	NA	NA	1.648468979	NA	PF05605	Drought induced 19 protein (Di19); zinc-binding	IPR008598	Drought induced 19 protein type; zinc-binding domain	Zm00001d041965;Zm00001d043522;	NA	NA
sh2 vs Wt	Zm00001eb140060	NA	NA	NA	2.946340246	NA	NA	PF00620	RhoGAP domain	IPR000198	Rho GTPase-activating protein domain	Zm00001d041990;	NA	NA
sh2 vs Wt	Zm00001eb140070	NA	NA	NA	NA	NA	-1.069837623	PF04133	Vacuolar protein sorting 55	IPR007262	Vps55/LEPROT	Zm00001d041993;	NA	NA
sh2 vs Wt	Zm00001eb140230	NA	1.774573475	NA	NA	2.337886282	NA	PF00069	Protein kinase domain	IPR000719	Protein kinase domain	Zm00001d042013;	NA	NA
sh2 vs Wt	Zm00001eb140290	-1.582459912	NA	NA	NA	NA	-7.110280578	PF00141	Peroxidase	IPR002016	Haem peroxidase	Zm00001d042019;	NA	NA
sh2 vs Wt	Zm00001eb140380	NA	NA	NA	NA	NA	-2.19939102	NA	NA	NA	NA	Zm00001d042027;	NA	NA
sh2 vs Wt	Zm00001eb140420	NA	NA	NA	NA	NA	1.943663404	PF13932	GidA associated domain	IPR026904	GidA associated domain 3	Zm00001d042034;	NA	NA
sh2 vs Wt	Zm00001eb140430	NA	NA	NA	NA	NA	-2.493689549	PF01266	FAD dependent oxidoreductase	IPR006076	FAD dependent oxidoreductase	Zm00001d042035;	NA	NA
sh2 vs Wt	Zm00001eb140490	NA	NA	NA	NA	NA	1.742381561	PF02881	SRP54-type protein; helical bundle domain	IPR013822	Signal recognition particle SRP54; helical bundle	Zm00001d042044;	NA	NA
sh2 vs Wt	Zm00001eb140590	1.287180965	NA	NA	1.692586485	NA	3.141256272	PF08627	CRT-like; chloroquine-resistance transporter-like	IPR013936	Chloroquine-resistance transporter-like	Zm00001d042055;	NA	NA
sh2 vs Wt	Zm00001eb140600	1.493590008	1.71926266	2.618008634	NA	NA	2.236040943	PF13833	EF-hand domain pair			Zm00001d042056;	NA	NA
sh2 vs Wt	Zm00001eb140620	NA	NA	NA	NA	NA	-1.040523055	PF04185	Phosphoesterase family	IPR007312	Phosphoesterase	Zm00001d042057;	NA	NA
sh2 vs Wt	Zm00001eb140640	NA	NA	NA	NA	1.317707339	1.076603745	PF13639	Ring finger domain	IPR001841	Zinc finger; RING-type	Zm00001d042059;	NA	NA
sh2 vs Wt	Zm00001eb140730	NA	NA	NA	NA	NA	1.17435748	PF00072	Response regulator receiver domain	IPR001789	Signal transduction response regulator; receiver domain	Zm00001d042066;	NA	NA
sh2 vs Wt	Zm00001eb140930	NA	NA	NA	NA	NA	1.234145546	PF00156	Phosphoribosyl transferase domain	IPR000836	Phosphoribosyltransferase domain	Zm00001d042088;	NA	NA
sh2 vs Wt	Zm00001eb141130	NA	NA	NA	NA	NA	1.280372282	PF13499	EF-hand domain pair	IPR002048	EF-hand domain	Zm00001d042108;	NA	NA
sh2 vs Wt	Zm00001eb141210	NA	NA	-1.268314	NA	NA	1.115652435	PF00514	Armadillo/beta-catenin-like repeat	IPR000225	Armadillo	Zm00001d042116;	NA	NA
sh2 vs Wt	Zm00001eb141500	NA	NA	NA	NA	NA	-3.533957165	PF00332	Glycosyl hydrolases family 17	IPR000490	Glycoside hydrolase family 17	Zm00001d042140;	NA	NA
sh2 vs Wt	Zm00001eb141530	1.690020429	NA	NA	1.846300047	NA	2.483807801	PF00149	Calcineurin-like phosphoesterase	IPR004843	Calcineurin-like phosphoesterase domain; ApaH type	Zm00001d042142;	NA	NA
sh2 vs Wt	Zm00001eb141550	NA	NA	NA	NA	NA	2.128988998	NA	NA	NA	NA	Zm00001d042144;	NA	NA
sh2 vs Wt	Zm00001eb141700	NA	NA	NA	NA	NA	1.160768826	NA	NA	NA	NA	Zm00001d042166;	NA	NA
sh2 vs Wt	Zm00001eb141910	1.532774719	NA	NA	NA	NA	NA	NA	NA	NA	NA	NA	NA	NA
sh2 vs Wt	Zm00001eb141920	NA	NA	NA	NA	NA	-2.223571562	PF01764	Lipase (class 3)	IPR002921	Fungal lipase-like domain	Zm00001d042183;	NA	NA
sh2 vs Wt	Zm00001eb142060	NA	NA	NA	NA	NA	1.998479325	NA	NA	NA	NA	Zm00001d042202;	NA	NA
sh2 vs Wt	Zm00001eb142090	NA	NA	NA	NA	NA	4.653659106	PF12697	Alpha/beta hydrolase family	IPR000073	Alpha/beta hydrolase fold-1	Zm00001d042207;	NA	NA
sh2 vs Wt	Zm00001eb142150	NA	NA	NA	NA	NA	-3.063540626	PF12697	Alpha/beta hydrolase family	IPR000073	Alpha/beta hydrolase fold-1	Zm00001d042210;	NA	NA
sh2 vs Wt	Zm00001eb142160	NA	NA	NA	NA	-17.75642087	NA	NA	NA	NA	NA		NA	NA
sh2 vs Wt	Zm00001eb142250	1.25284699	NA	NA	NA	NA	NA	PF00403	Heavy-metal-associated domain	IPR006121	Heavy metal-associated domain; HMA	Zm00001d042225;	NA	NA
sh2 vs Wt	Zm00001eb142270	NA	NA	NA	-2.376644748	NA	NA	PF00304	Gamma-thionin family			Zm00001d042229;	NA	NA
sh2 vs Wt	Zm00001eb142290	NA	NA	NA	-2.366379768	NA	NA	PF00304	Gamma-thionin family			Zm00001d042231;	NA	NA
sh2 vs Wt	Zm00001eb142300	NA	NA	NA	NA	NA	-2.097236745	PF01084	Ribosomal protein S18	IPR001648	Ribosomal protein S18	Zm00001d042233;	NA	NA
sh2 vs Wt	Zm00001eb142420	NA	NA	NA	NA	NA	1.674784659	PF00106	short chain dehydrogenase	IPR002347	Short-chain dehydrogenase/reductase SDR	Zm00001d042250;	NA	NA
sh2 vs Wt	Zm00001eb142430	NA	NA	NA	-2.558627849	NA	NA	PF07714	Protein tyrosine kinase	IPR001245	Serine-threonine/tyrosine-protein kinase; catalytic domain	Zm00001d042256;	NA	NA
sh2 vs Wt	Zm00001eb142460	NA	NA	NA	NA	NA	-2.209178259	PF02996	Prefoldin subunit	IPR004127	Prefoldin alpha-like	Zm00001d042259;	NA	NA
sh2 vs Wt	Zm00001eb142730	NA	NA	NA	NA	NA	2.166645649	PF00923	Transaldolase/Fructose-6-phosphate aldolase	IPR001585	Transaldolase/Fructose-6-phosphate aldolase	Zm00001d042282;	NA	NA
sh2 vs Wt	Zm00001eb142790	NA	NA	NA	NA	NA	1.143749464	PF02365	No apical meristem (NAM) protein	IPR003441	NAC domain	Zm00001d042288;	NA	NA
sh2 vs Wt	Zm00001eb142950	NA	NA	NA	NA	1.056875001	NA	PF04111	Apg6 BARA domain	IPR040455	Atg6; BARA domain	Zm00001d042303;	NA	NA
sh2 vs Wt	Zm00001eb143130	NA	NA	NA	NA	-2.722262879	-4.306354225	PF01251	Ribosomal protein S7e	IPR000554	Ribosomal protein S7e	Zm00001d042322;Zm00001d042323;	NA	NA
sh2 vs Wt	Zm00001eb143260	NA	NA	NA	NA	NA	-1.550619213	PF10163	Transcription factor e(y)2	IPR018783	Transcription factor; enhancer of yellow 2	Zm00001d042340;	NA	NA
sh2 vs Wt	Zm00001eb143350	NA	NA	NA	NA	NA	1.216972392	PF13639	Ring finger domain	IPR001841	Zinc finger; RING-type	Zm00001d042350;	NA	NA
sh2 vs Wt	Zm00001eb143390	NA	NA	NA	NA	-1.310989581	NA	NA	NA	NA	NA	Zm00001d042357;	NA	NA
sh2 vs Wt	Zm00001eb143790	NA	NA	NA	NA	NA	3.274676448	PF08387	FBD	IPR006566	FBD domain	Zm00001d042410;	NA	NA
sh2 vs Wt	Zm00001eb143990	NA	NA	NA	NA	NA	-1.498699254	PF02536	mTERF	IPR003690	Transcription termination factor; mitochondrial/chloroplastic	Zm00001d042436;	NA	NA
sh2 vs Wt	Zm00001eb144220	NA	NA	NA	NA	NA	1.326052092	PF04100	Vps53-like; N-terminal	IPR007234	Vps53-like; N-terminal	Zm00001d042451;	NA	NA
sh2 vs Wt	Zm00001eb144320	NA	NA	NA	NA	NA	1.540648232	PF06155	Protein of unknown function (DUF971)	IPR010376	Gamma-butyrobetaine hydroxylase-like; N-terminal	Zm00001d042469;	NA	NA
sh2 vs Wt	Zm00001eb144420	NA	NA	NA	NA	-1.254486348	NA	PF00154	recA bacterial DNA recombination protein	IPR013765	DNA recombination and repair protein RecA	Zm00001d042479;Zm00001d042478;	NA	NA
sh2 vs Wt	Zm00001eb144530	NA	NA	-1.333400057	NA	NA	NA	NA	NA	NA	NA	Zm00001d042494;	NA	NA
sh2 vs Wt	Zm00001eb144590	NA	-1.293804606	-1.76430255	NA	NA	NA	PF01734	Patatin-like phospholipase	IPR002641	Patatin-like phospholipase domain	Zm00001d042504;	NA	NA
sh2 vs Wt	Zm00001eb144630	NA	NA	NA	NA	NA	-1.507040626	PF00232	Glycosyl hydrolase family 1	IPR001360	Glycoside hydrolase family 1	Zm00001d042507;	3.2.1.21	B-glucosidase
sh2 vs Wt	Zm00001eb144870	NA	NA	NA	NA	NA	5.661764661	NA	NA	NA	NA	Zm00001d029883;	NA	NA
sh2 vs Wt	Zm00001eb145030	NA	NA	-1.286911791	NA	NA	NA	PF02135	TAZ zinc finger	IPR000197	Zinc finger; TAZ-type	Zm00001d042549;	NA	NA
sh2 vs Wt	Zm00001eb145050	NA	NA	NA	NA	NA	4.993705105	PF12796	Ankyrin repeats (3 copies)	IPR020683	Ankyrin repeat-containing domain	Zm00001d042551;	NA	NA
sh2 vs Wt	Zm00001eb145340	NA	NA	5.174499379	NA	NA	4.059023793	PF02365	No apical meristem (NAM) protein	IPR003441	NAC domain	Zm00001d042580;	NA	NA
sh2 vs Wt	Zm00001eb145420	-1.141229703	NA	NA	NA	NA	NA	PF00847	AP2 domain	IPR001471	AP2/ERF domain	Zm00001d042588;	NA	NA
sh2 vs Wt	Zm00001eb145460	NA	NA	NA	NA	1.482367388	NA	PF01486	K-box region	IPR002487	Transcription factor; K-box	Zm00001d042591;	NA	NA
sh2 vs Wt	Zm00001eb145500	NA	NA	3.885735518	NA	NA	3.879055463	NA	NA	NA	NA	Zm00001d042598;	NA	NA
sh2 vs Wt	Zm00001eb145510	NA	NA	-2.035919372	NA	NA	NA	NA	NA	NA	NA	Zm00001d042599;	NA	NA
sh2 vs Wt	Zm00001eb145570	NA	NA	-2.343844291	NA	NA	NA	PF00514	Armadillo/beta-catenin-like repeat	IPR000225	Armadillo	Zm00001d042608;	NA	NA
sh2 vs Wt	Zm00001eb145630	NA	NA	1.162177018	NA	NA	NA	PF00628	PHD-finger	IPR019787	Zinc finger; PHD-finger	Zm00001d042613;	NA	NA
sh2 vs Wt	Zm00001eb145670	NA	NA	NA	NA	NA	-5.991738638	PF01490	Transmembrane amino acid transporter protein	IPR013057	Amino acid transporter; transmembrane domain	Zm00001d042619;	NA	NA
sh2 vs Wt	Zm00001eb145690	1.086285279	NA	NA	NA	NA	NA	PF05653	Magnesium transporter NIPA	IPR008521	Magnesium transporter NIPA	Zm00001d042621;	NA	NA
sh2 vs Wt	Zm00001eb145850	NA	NA	-5.542963517	NA	NA	NA	PF04616	Glycosyl hydrolases family 43	IPR006710	Glycoside hydrolase; family 43	Zm00001d042632;	NA	NA
sh2 vs Wt	Zm00001eb145890	2.040644349	NA	3.61573578	NA	NA	NA	PF08263	Leucine rich repeat N-terminal domain	IPR013210	Leucine-rich repeat-containing N-terminal; plant-type	Zm00001d042637;	NA	NA
sh2 vs Wt	Zm00001eb145940	NA	NA	2.617843061	NA	NA	NA	NA	NA	NA	NA	Zm00001d042640;	NA	NA
sh2 vs Wt	Zm00001eb145970	NA	NA	NA	NA	NA	1.138832796	PF07738	Sad1 / UNC-like C-terminal	IPR012919	SUN domain	Zm00001d042643;	NA	NA
sh2 vs Wt	Zm00001eb146000	NA	NA	NA	NA	NA	1.184524172	PF00646	F-box domain	IPR001810	F-box domain	Zm00001d042646;	NA	NA
sh2 vs Wt	Zm00001eb146080	NA	NA	3.125251812	1.331990775	1.039419511	1.156131713	PF01301	Glycosyl hydrolases family 35	IPR031330	Glycoside hydrolase 35; catalytic domain	Zm00001d042654;	NA	NA
sh2 vs Wt	Zm00001eb146130	NA	NA	-3.236441379	NA	NA	NA	PF00582	Universal stress protein family	IPR006016	UspA	Zm00001d042658;	NA	NA
sh2 vs Wt	Zm00001eb146150	NA	NA	-5.334322572	NA	NA	NA	NA	NA	NA	NA		NA	NA
sh2 vs Wt	Zm00001eb146170	NA	NA	1.928449642	NA	NA	NA	PF00464	Serine hydroxymethyltransferase	IPR039429	Serine hydroxymethyltransferase-like domain	Zm00001d042661;	NA	NA
sh2 vs Wt	Zm00001eb146220	NA	NA	NA	NA	-1.219631292	NA	PF03765	CRAL/TRIO; N-terminal domain	IPR011074	CRAL/TRIO; N-terminal domain	Zm00001d042664;	NA	NA
sh2 vs Wt	Zm00001eb146610	NA	NA	NA	NA	NA	1.255312755	PF03104	DNA polymerase family B; exonuclease domain	IPR006133	DNA-directed DNA polymerase; family B; exonuclease domain	Zm00001d042713;	NA	NA
sh2 vs Wt	Zm00001eb146650	1.467535832	NA	NA	NA	NA	NA	PF00847	AP2 domain	IPR001471	AP2/ERF domain	Zm00001d042717;	NA	NA
sh2 vs Wt	Zm00001eb146750	NA	-1.939628348	-3.180153851	NA	NA	NA	PF00316	Fructose-1-6-bisphosphatase; N-terminal domain	IPR033391	Fructose-1-6-bisphosphatase class I; N-terminal	Zm00001d042727;	NA	NA
sh2 vs Wt	Zm00001eb146770	NA	NA	-1.308942612	NA	NA	NA	PF00125	Core histone H2A/H2B/H3/H4	IPR007125	Histone H2A/H2B/H3	Zm00001d042730;	NA	NA
sh2 vs Wt	Zm00001eb147240	NA	NA	NA	NA	NA	-1.137232526	PF00170	bZIP transcription factor	IPR004827	Basic-leucine zipper domain	Zm00001d042779;	NA	NA
sh2 vs Wt	Zm00001eb147370	NA	NA	-1.075577044	NA	NA	NA	PF01125	G10 protein	IPR001748	G10 protein	Zm00001d042796;	NA	NA
sh2 vs Wt	Zm00001eb147460	NA	NA	1.098646365	NA	NA	NA	PF00169	PH domain	IPR001849	Pleckstrin homology domain	Zm00001d042808;	NA	NA
sh2 vs Wt	Zm00001eb147510	NA	NA	NA	NA	NA	-2.246252863	PF07014	Hs1pro-1 protein C-terminus	IPR009743	Hs1pro-1; C-terminal	Zm00001d042811;	NA	NA
sh2 vs Wt	Zm00001eb147550	1.570343156	NA	1.998749285	NA	1.036042457	NA	PF01553	Acyltransferase	IPR002123	Phospholipid/glycerol acyltransferase	Zm00001d042813;	NA	NA
sh2 vs Wt	Zm00001eb147610	NA	NA	1.324158667	NA	NA	NA	PF03016	Exostosin family	IPR040911	Exostosin; GT47 domain	Zm00001d042820;	NA	NA
sh2 vs Wt	Zm00001eb147710	NA	NA	NA	NA	NA	1.144343123	PF00249	Myb-like DNA-binding domain	IPR001005	SANT/Myb domain	Zm00001d042830;	NA	NA
sh2 vs Wt	Zm00001eb147780	NA	NA	NA	1.608720025	NA	NA	PF00343	Carbohydrate phosphorylase	IPR000811	Glycosyl transferase; family 35	Zm00001d042842;	NA	NA
sh2 vs Wt	Zm00001eb148110	NA	NA	-1.24086118	NA	NA	NA	PF01756	Acyl-CoA oxidase	IPR002655	Acyl-CoA oxidase; C-terminal	Zm00001d042884;	NA	NA
sh2 vs Wt	Zm00001eb148160	-1.136947059	NA	NA	NA	1.445514584	NA	PF15985	KH domain	IPR004088	K Homology domain; type 1	Zm00001d042888;	NA	NA
sh2 vs Wt	Zm00001eb148220	NA	NA	NA	NA	NA	1.69023511	PF01529	DHHC palmitoyltransferase	IPR001594	Palmitoyltransferase; DHHC domain	Zm00001d042899;	NA	NA
sh2 vs Wt	Zm00001eb148320	NA	NA	NA	NA	NA	-1.120403015	PF00249	Myb-like DNA-binding domain	IPR001005	SANT/Myb domain	Zm00001d042910;	NA	NA
sh2 vs Wt	Zm00001eb148540	NA	NA	NA	NA	-1.056185181	NA	PF00125	Core histone H2A/H2B/H3/H4	IPR007125	Histone H2A/H2B/H3	Zm00001d042930;	NA	NA
sh2 vs Wt	Zm00001eb148570	NA	2.300237936	NA	NA	NA	NA	PF13912	C2H2-type zinc finger			Zm00001d042933;	NA	NA
sh2 vs Wt	Zm00001eb148590	2.031707983	NA	NA	NA	NA	1.434429371	NA	NA	NA	NA	Zm00001d042935;	NA	NA
sh2 vs Wt	Zm00001eb148880	NA	NA	NA	NA	1.166608799	NA	NA	NA	NA	NA	Zm00001d042972;	NA	NA
sh2 vs Wt	Zm00001eb149570	NA	NA	NA	NA	NA	2.683207659	PF03106	WRKY DNA -binding domain	IPR003657	WRKY domain	Zm00001d043062;	NA	NA
sh2 vs Wt	Zm00001eb149900	NA	NA	NA	NA	NA	-1.861092208	NA	NA	NA	NA	Zm00001d043104;	NA	NA
sh2 vs Wt	Zm00001eb149960	NA	NA	NA	NA	NA	-1.958115693	PF00232	Glycosyl hydrolase family 1	IPR001360	Glycoside hydrolase family 1	Zm00001d043110;	3.2.1.21	B-glucosidase
sh2 vs Wt	Zm00001eb150040	NA	NA	NA	NA	NA	1.071725487	PF11891	Protein RETICULATA-related	IPR021825	Protein RETICULATA-related	Zm00001d043119;	NA	NA
sh2 vs Wt	Zm00001eb150090	NA	NA	NA	NA	NA	-1.485338162	NA	NA	NA	NA	Zm00001d043125;	NA	NA
sh2 vs Wt	Zm00001eb150110	NA	NA	NA	NA	NA	-4.422239053	PF03168	Late embryogenesis abundant protein	IPR004864	Late embryogenesis abundant protein; LEA_2 subgroup	Zm00001d043128;	NA	NA
sh2 vs Wt	Zm00001eb150170	NA	1.050196616	NA	NA	NA	NA	NA	NA	NA	NA	Zm00001d043136;	NA	NA
sh2 vs Wt	Zm00001eb150250	NA	NA	NA	NA	NA	5.363978218	PF12159	Protein of unknown function (DUF3593)	IPR021995	Protein of unknown function DUF3593	Zm00001d043141;	NA	NA
sh2 vs Wt	Zm00001eb150350	NA	NA	NA	NA	NA	3.621609299	NA	NA	NA	NA	Zm00001d043151;	NA	NA
sh2 vs Wt	Zm00001eb150430	NA	NA	-7.608659805	NA	NA	-6.279853341	PF00612	IQ calmodulin-binding motif	IPR000048	IQ motif; EF-hand binding site	Zm00001d043159;	NA	NA
sh2 vs Wt	Zm00001eb150510	NA	NA	NA	NA	NA	-2.274761162	PF11460	Protein of unknown function (DUF3007)	IPR021562	Protein of unknown function DUF3007	Zm00001d043168;	NA	NA
sh2 vs Wt	Zm00001eb150560	NA	NA	3.915763899	NA	NA	3.347880116	PF16845	Aspartic acid proteinase inhibitor	IPR000010	Cystatin domain	Zm00001d043175;	NA	NA
sh2 vs Wt	Zm00001eb150650	NA	NA	NA	NA	NA	1.792696419	NA	NA	NA	NA	Zm00001d043187;	NA	NA
sh2 vs Wt	Zm00001eb150670	NA	1.074034384	NA	1.349185239	2.007240274	1.520350117	NA	NA	NA	NA	Zm00001d043190;	NA	NA
sh2 vs Wt	Zm00001eb150690	NA	NA	-5.551082697	NA	NA	NA	NA	NA	NA	NA	Zm00001d043192;	NA	NA
sh2 vs Wt	Zm00001eb150730	NA	NA	NA	NA	NA	2.220678708	PF00656	Caspase domain			Zm00001d043195;	NA	NA
sh2 vs Wt	Zm00001eb151130	-1.961097079	NA	NA	NA	NA	NA	PF01852	START domain	IPR002913	START domain	Zm00001d043231;	NA	NA
sh2 vs Wt	Zm00001eb151140	-2.377357374	NA	NA	NA	NA	NA	PF02298	Plastocyanin-like domain	IPR003245	Phytocyanin domain	Zm00001d043232;	NA	NA
sh2 vs Wt	Zm00001eb151160	NA	NA	NA	2.3194686	NA	4.729895028	PF02136	Nuclear transport factor 2 (NTF2) domain	IPR002075	Nuclear transport factor 2	Zm00001d043234;	NA	NA
sh2 vs Wt	Zm00001eb151220	NA	-2.021360457	NA	-2.127694295	-1.775231012	-2.077005888	PF01925	Sulfite exporter TauE/SafE	IPR002781	Transmembrane protein TauE-like	Zm00001d043240;	NA	NA
sh2 vs Wt	Zm00001eb151240	NA	NA	NA	NA	NA	-2.471728988	NA	NA	NA	NA	Zm00001d043243;	NA	NA
sh2 vs Wt	Zm00001eb151280	NA	1.091175998	1.436197475	NA	NA	2.333625112	PF03358	NADPH-dependent FMN reductase	IPR005025	NADPH-dependent FMN reductase-like	Zm00001d043249;	NA	NA
sh2 vs Wt	Zm00001eb151320	NA	NA	-4.43470263	NA	NA	NA	NA	NA	NA	NA	Zm00001d043254;	NA	NA
sh2 vs Wt	Zm00001eb151340	2.196211052	NA	NA	NA	NA	NA	PF11883	Domain of unknown function (DUF3403)	IPR021820	S-locus receptor kinase; C-terminal	Zm00001d043257;	NA	NA
sh2 vs Wt	Zm00001eb151360	NA	NA	NA	NA	NA	-1.297357745	PF01491	Frataxin-like domain	IPR002908	Frataxin/CyaY	Zm00001d043259;	NA	NA
sh2 vs Wt	Zm00001eb151380	NA	NA	1.60880213	NA	NA	NA	PF00582	Universal stress protein family	IPR006016	UspA	Zm00001d043261;	NA	NA
sh2 vs Wt	Zm00001eb151500	NA	NA	-2.393079341	NA	NA	NA	NA	NA	NA	NA		NA	NA
sh2 vs Wt	Zm00001eb151530	NA	NA	NA	NA	NA	1.293110346	PF09335	SNARE associated Golgi protein	IPR032816	SNARE associated Golgi protein	Zm00001d043275;	NA	NA
sh2 vs Wt	Zm00001eb151540	1.264583849	NA	NA	NA	NA	2.053863267	NA	NA	NA	NA	Zm00001d043276;	NA	NA
sh2 vs Wt	Zm00001eb151650	NA	NA	NA	NA	NA	6.275701865	PF00149	Calcineurin-like phosphoesterase	IPR004843	Calcineurin-like phosphoesterase domain; ApaH type	Zm00001d043291;	NA	NA
sh2 vs Wt	Zm00001eb151670	1.356803286	NA	NA	NA	NA	NA	PF01565	FAD binding domain	IPR006094	FAD linked oxidase; N-terminal	Zm00001d043293;	NA	NA
sh2 vs Wt	Zm00001eb151770	NA	1.253741792	1.377572653	NA	NA	NA	PF09742	Dyggve-Melchior-Clausen syndrome protein			Zm00001d043301;	NA	NA
sh2 vs Wt	Zm00001eb151950	NA	NA	NA	-2.664231473	NA	NA	PF04525	LURP-one-related	IPR007612	LURP-one-related	Zm00001d043318;	NA	NA
sh2 vs Wt	Zm00001eb151980	NA	2.172111693	2.302494823	NA	NA	NA	PF04145	Ctr copper transporter family	IPR007274	Ctr copper transporter	Zm00001d043323;	NA	NA
sh2 vs Wt	Zm00001eb152010	NA	NA	1.763095129	NA	-1.633925229	NA	NA	NA	NA	NA	Zm00001d043325;	NA	NA
sh2 vs Wt	Zm00001eb152020	NA	NA	2.767204761	NA	-1.443263382	1.798478526	PF00082	Subtilase family	IPR000209	Peptidase S8/S53 domain	Zm00001d043327;	NA	NA
sh2 vs Wt	Zm00001eb152050	NA	-1.023400827	NA	NA	NA	-1.596560464	NA	NA	NA	NA	Zm00001d043329;	NA	NA
sh2 vs Wt	Zm00001eb152060	NA	NA	-1.81274441	NA	1.20363549	NA	NA	NA	NA	NA	Zm00001d043330;	NA	NA
sh2 vs Wt	Zm00001eb152080	NA	NA	1.007180499	NA	NA	NA	NA	NA	NA	NA	Zm00001d043335;	NA	NA
sh2 vs Wt	Zm00001eb152180	NA	NA	NA	NA	NA	-1.517964151	PF00076	RNA recognition motif. (a.k.a. RRM; RBD; or RNP domain)	IPR000504	RNA recognition motif domain	Zm00001d043347;	NA	NA
sh2 vs Wt	Zm00001eb152200	NA	NA	NA	NA	5.027616802	NA	PF03321	GH3 auxin-responsive promoter	IPR004993	GH3 family	Zm00001d043350;	NA	NA
sh2 vs Wt	Zm00001eb152250	NA	NA	1.205701687	NA	NA	NA	NA	NA	NA	NA	Zm00001d043356;	NA	NA
sh2 vs Wt	Zm00001eb152340	NA	NA	-1.212768676	NA	NA	NA	NA	NA	NA	NA	Zm00001d043367;	NA	NA
sh2 vs Wt	Zm00001eb152370	NA	-1.279695801	NA	NA	1.707791135	1.816998585	NA	NA	NA	NA	Zm00001d043371;	NA	NA
sh2 vs Wt	Zm00001eb152410	NA	1.235293439	NA	NA	NA	-1.00474419	PF00501	AMP-binding enzyme	IPR000873	AMP-dependent synthetase/ligase	Zm00001d043376;	NA	NA
sh2 vs Wt	Zm00001eb152450	NA	NA	1.09189611	NA	-1.694893862	-2.302697549	PF00155	Aminotransferase class I and II	IPR004839	Aminotransferase; class I/classII	Zm00001d043382;	NA	NA
sh2 vs Wt	Zm00001eb152520	NA	NA	NA	NA	NA	-2.0476033	NA	NA	NA	NA	Zm00001d043391;	NA	NA
sh2 vs Wt	Zm00001eb152540	NA	-5.087104141	NA	NA	NA	-6.987633148	PF02140	Galactose binding lectin domain	IPR000922	D-galactoside/L-rhamnose binding SUEL lectin domain	Zm00001d043393;	NA	NA
sh2 vs Wt	Zm00001eb152560	NA	NA	-1.228383078	NA	1.660099526	NA	PF05097	Protein of unknown function (DUF688)	IPR007789	Protein of unknown function DUF688	Zm00001d043395;	NA	NA
sh2 vs Wt	Zm00001eb152670	NA	NA	NA	NA	-1.461541419	-2.341520468	NA	NA	NA	NA	Zm00001d043406;	NA	NA
sh2 vs Wt	Zm00001eb152830	NA	NA	NA	NA	1.027564684	NA	PF13639	Ring finger domain	IPR001841	Zinc finger; RING-type	Zm00001d043422;	NA	NA
sh2 vs Wt	Zm00001eb152860	NA	NA	-1.04513942	NA	NA	NA	NA	NA	NA	NA	Zm00001d043425;	NA	NA
sh2 vs Wt	Zm00001eb152930	NA	NA	NA	NA	-17.8422924	NA	NA	NA	NA	NA	Zm00001d043430;	NA	NA
sh2 vs Wt	Zm00001eb153120	NA	NA	NA	-1.559441341	1.793895685	NA	PF02298	Plastocyanin-like domain	IPR003245	Phytocyanin domain	Zm00001d043453;	NA	NA
sh2 vs Wt	Zm00001eb153170	NA	5.910716468	NA	NA	2.174795974	NA	PF00657	GDSL-like Lipase/Acylhydrolase	IPR001087	GDSL lipase/esterase	Zm00001d043458;	NA	NA
sh2 vs Wt	Zm00001eb153230	NA	NA	NA	NA	1.507236091	NA	PF06884	Protein of unknown function (DUF1264)	IPR010686	Oil body-associated protein-like	Zm00001d043464;	NA	NA
sh2 vs Wt	Zm00001eb153360	NA	-1.925472225	NA	NA	NA	-1.530483476	PF05670	NFACT protein RNA binding domain	IPR008532	NFACT; RNA-binding domain	Zm00001d043479;	NA	NA
sh2 vs Wt	Zm00001eb153600	NA	NA	NA	NA	NA	3.564312487	PF01095	Pectinesterase	IPR000070	Pectinesterase; catalytic	Zm00001d043509;	NA	NA
sh2 vs Wt	Zm00001eb153610	NA	NA	NA	NA	-1.962198821	-2.815909008	PF00612	IQ calmodulin-binding motif	IPR000048	IQ motif; EF-hand binding site	Zm00001d043510;	NA	NA
sh2 vs Wt	Zm00001eb153740	NA	NA	NA	NA	NA	5.181749099	NA	NA	NA	NA	Zm00001d043519;	NA	NA
sh2 vs Wt	Zm00001eb153760	NA	NA	NA	3.757780941	NA	NA	PF00235	Profilin	IPR005455	Profilin	Zm00001d043523;	NA	NA
sh2 vs Wt	Zm00001eb153780	NA	NA	NA	NA	NA	-3.335582258	NA	NA	NA	NA	Zm00001d043525;	NA	NA
sh2 vs Wt	Zm00001eb153790	NA	NA	NA	NA	NA	1.760533356	PF02130	Uncharacterized protein family UPF0054	IPR002036	Endoribonuclease YbeY	Zm00001d043526;	NA	NA
sh2 vs Wt	Zm00001eb153840	NA	NA	NA	NA	NA	2.4510447	PF07714	Protein tyrosine kinase	IPR001245	Serine-threonine/tyrosine-protein kinase; catalytic domain	Zm00001d043562;	NA	NA
sh2 vs Wt	Zm00001eb153850	NA	NA	NA	NA	NA	-1.308325604	PF02902	Ulp1 protease family; C-terminal catalytic domain	IPR003653	Ulp1 protease family; C-terminal catalytic domain	Zm00001d043560;	NA	NA
sh2 vs Wt	Zm00001eb153940	NA	NA	1.563899897	NA	NA	NA	PF02453	Reticulon	IPR003388	Reticulon	Zm00001d043551;	NA	NA
sh2 vs Wt	Zm00001eb154000	NA	NA	NA	NA	-4.253894506	-5.001488455	PF00201	UDP-glucoronosyl and UDP-glucosyl transferase	IPR002213	UDP-glucuronosyl/UDP-glucosyltransferase	Zm00001d043545;Zm00001d043544;	NA	NA
sh2 vs Wt	Zm00001eb154060	NA	4.617381533	3.577079777	2.422327759	NA	NA	PF03181	BURP domain	IPR004873	BURP domain	Zm00001d043538;	NA	NA
sh2 vs Wt	Zm00001eb154070	NA	NA	-2.187585105	-2.996707028	NA	NA	PF00447	HSF-type DNA-binding	IPR000232	Heat shock factor (HSF)-type; DNA-binding	Zm00001d043536;	NA	NA
sh2 vs Wt	Zm00001eb154170	-2.051707612	NA	NA	-3.795535442	NA	-3.165164821	PF03106	WRKY DNA -binding domain	IPR003657	WRKY domain	Zm00001d043569;	NA	NA
sh2 vs Wt	Zm00001eb154220	-1.453342364	NA	-3.382806456	NA	NA	-3.304496783	NA	NA	NA	NA	Zm00001d043573;	NA	NA
sh2 vs Wt	Zm00001eb154230	1.127569532	NA	NA	1.527776292	NA	1.327215295	PF00266	Aminotransferase class-V	IPR000192	Aminotransferase class V domain	Zm00001d043574;	NA	NA
sh2 vs Wt	Zm00001eb154260	NA	NA	-1.821633568	NA	NA	NA	NA	NA	NA	NA	Zm00001d043578;	NA	NA
sh2 vs Wt	Zm00001eb154280	NA	NA	NA	NA	NA	-3.616566441	PF00657	GDSL-like Lipase/Acylhydrolase	IPR001087	GDSL lipase/esterase	Zm00001d043579;	NA	NA
sh2 vs Wt	Zm00001eb154300	NA	-1.462771545	NA	NA	NA	NA	PF00082	Subtilase family	IPR000209	Peptidase S8/S53 domain	Zm00001d043581;	NA	NA
sh2 vs Wt	Zm00001eb154350	NA	NA	NA	-5.48694252	-3.953111256	NA	PF04520	Senescence regulator	IPR007608	Senescence regulator S40	Zm00001d043586;	NA	NA
sh2 vs Wt	Zm00001eb154450	NA	NA	NA	1.60650732	3.724640499	NA	PF10604	Polyketide cyclase / dehydrase and lipid transport	IPR019587	Polyketide cyclase/dehydrase	Zm00001d043596;	NA	NA
sh2 vs Wt	Zm00001eb154480	NA	-1.66160156	NA	NA	-1.079374715	NA	PF13793	N-terminal domain of ribose phosphate pyrophosphokinase	IPR029099	Ribose-phosphate pyrophosphokinase; N-terminal domain	Zm00001d043600;	NA	NA
sh2 vs Wt	Zm00001eb154550	NA	NA	NA	NA	NA	3.220535805	NA	NA	NA	NA	Zm00001d043610;	NA	NA
sh2 vs Wt	Zm00001eb154590	NA	NA	-1.802867611	NA	3.415438999	NA	PF00916	Sulfate permease family	IPR011547	SLC26A/SulP transporter domain	Zm00001d043614;	NA	NA
sh2 vs Wt	Zm00001eb154650	NA	NA	NA	2.858887191	2.941637392	NA	PF06888	Putative Phosphatase	IPR016965	Phosphatase PHOSPHO-type	Zm00001d043621;	NA	NA
sh2 vs Wt	Zm00001eb154700	-1.228406048	NA	NA	NA	NA	NA	PF01450	Acetohydroxy acid isomeroreductase; catalytic domain	IPR000506	Ketol-acid reductoisomerase; C-terminal	Zm00001d043628;	NA	NA
sh2 vs Wt	Zm00001eb154820	NA	NA	NA	NA	NA	-2.528514856	PF01633	Choline/ethanolamine kinase			Zm00001d043652;	NA	NA
sh2 vs Wt	Zm00001eb154860	-1.67908361	-1.733488139	-1.873860247	-2.194496186	NA	-1.377151533	PF00612	IQ calmodulin-binding motif	IPR000048	IQ motif; EF-hand binding site	Zm00001d043655;	NA	NA
sh2 vs Wt	Zm00001eb155080	NA	NA	-1.463540775	NA	NA	NA	PF05608	Protein of unknown function (DUF778)	IPR008496	TMEM222/RTE1	Zm00001d043675;	NA	NA
sh2 vs Wt	Zm00001eb155260	NA	NA	NA	NA	NA	1.313291781	PF05653	Magnesium transporter NIPA	IPR008521	Magnesium transporter NIPA	Zm00001d043694;	NA	NA
sh2 vs Wt	Zm00001eb155270	NA	NA	-1.475779901	NA	NA	NA	PF01233	Myristoyl-CoA:protein N-myristoyltransferase; N-terminal domain	IPR022676	Myristoyl-CoA:protein N-myristoyltransferase; N-terminal	Zm00001d043695;	NA	NA
sh2 vs Wt	Zm00001eb155320	2.216503554	NA	NA	NA	NA	NA	PF07687	Peptidase dimerisation domain	IPR011650	Peptidase M20; dimerisation domain	Zm00001d043701;	NA	NA
sh2 vs Wt	Zm00001eb155360	NA	NA	NA	NA	NA	-1.789464753	NA	NA	NA	NA	Zm00001d043704;	NA	NA
sh2 vs Wt	Zm00001eb155430	-1.575038539	NA	NA	NA	NA	-1.779851826	NA	NA	NA	NA	Zm00001d043709;	NA	NA
sh2 vs Wt	Zm00001eb155500	NA	NA	1.356985518	NA	NA	NA	PF13641	Glycosyltransferase like family 2			Zm00001d043716;	NA	NA
sh2 vs Wt	Zm00001eb155590	NA	NA	-2.367657464	NA	NA	NA	PF00348	Polyprenyl synthetase	IPR000092	Polyprenyl synthetase	Zm00001d043727;	NA	NA
sh2 vs Wt	Zm00001eb155620	NA	NA	NA	NA	2.139308899	NA	PF00257	Dehydrin	IPR000167	Dehydrin	Zm00001d043730;	NA	NA
sh2 vs Wt	Zm00001eb155660	NA	4.285246103	NA	NA	NA	4.548895143	PF03083	Sugar efflux transporter for intercellular exchange	IPR004316	SWEET sugar transporter	Zm00001d043735;	NA	NA
sh2 vs Wt	Zm00001eb155670	NA	NA	NA	NA	-1.303086003	NA	NA	NA	NA	NA	Zm00001d043736;	NA	NA
sh2 vs Wt	Zm00001eb155680	NA	NA	-1.851244497	NA	NA	NA	PF05512	AWPM-19-like family	IPR008390	AWPM-19-like	Zm00001d043737;	NA	NA
sh2 vs Wt	Zm00001eb155720	NA	NA	NA	NA	NA	-3.439206472	PF00069	Protein kinase domain	IPR000719	Protein kinase domain	Zm00001d043741;	NA	NA
sh2 vs Wt	Zm00001eb155860	NA	NA	4.339382907	NA	NA	NA	PF00005	ABC transporter	IPR003439	ABC transporter-like	Zm00001d043762;	NA	NA
sh2 vs Wt	Zm00001eb156000	NA	NA	-3.040245301	NA	NA	NA	PF17177	Pentacotripeptide-repeat region of PRORP	IPR033443	Pentacotripeptide-repeat region of PRORP	Zm00001d043778;	NA	NA
sh2 vs Wt	Zm00001eb156010	NA	NA	1.851694467	-1.931568691	NA	NA	PF01195	Peptidyl-tRNA hydrolase	IPR001328	Peptidyl-tRNA hydrolase	Zm00001d043779;	NA	NA
sh2 vs Wt	Zm00001eb156020	NA	NA	NA	1.494994019	NA	NA	PF00291	Pyridoxal-phosphate dependent enzyme	IPR001926	Pyridoxal-phosphate dependent enzyme	Zm00001d043780;	NA	NA
sh2 vs Wt	Zm00001eb156100	NA	NA	NA	NA	NA	4.692231357	PF02798	Glutathione S-transferase; N-terminal domain	IPR004045	Glutathione S-transferase; N-terminal	Zm00001d043787;	NA	NA
sh2 vs Wt	Zm00001eb156150	NA	NA	-2.501472685	2.166204133	NA	NA	PF13410	Glutathione S-transferase; C-terminal domain				NA	NA
sh2 vs Wt	Zm00001eb156330	NA	NA	NA	NA	1.443173015	NA	PF07797	Protein of unknown function (DUF1639)	IPR012438	Protein of unknown function DUF1639	Zm00001d043808;	NA	NA
sh2 vs Wt	Zm00001eb156640	NA	NA	1.312745691	-1.126894119	NA	NA	PF13019	Silencing defective 2 N-terminal ubiquitin domain	IPR024974	Sde2; N-terminal ubiquitin domain	Zm00001d043850;	NA	NA
sh2 vs Wt	Zm00001eb156650	NA	NA	2.091778089	NA	NA	NA	PF00501	AMP-binding enzyme	IPR000873	AMP-dependent synthetase/ligase	Zm00001d043851;	NA	NA
sh2 vs Wt	Zm00001eb156680	1.478434155	NA	NA	NA	NA	NA	PF03007	Wax ester synthase-like Acyl-CoA acyltransferase domain	IPR004255	O-acyltransferase; WSD1; N-terminal	Zm00001d043853;	NA	NA
sh2 vs Wt	Zm00001eb156690	NA	NA	3.587275215	-1.860435719	NA	NA	PF03188	Eukaryotic cytochrome b561	IPR006593	Cytochrome b561/ferric reductase transmembrane	Zm00001d043854;	NA	NA
sh2 vs Wt	Zm00001eb156710	NA	NA	1.303325297	NA	NA	NA	PF04719	hTAFII28-like protein conserved region	IPR006809	TAFII28-like protein	Zm00001d043857;	NA	NA
sh2 vs Wt	Zm00001eb156770	NA	NA	2.349612168	NA	NA	NA	PF08768	Domain of unknown function (DUF1794)	IPR014878	Domain of unknown function DUF1794	Zm00001d043863;	NA	NA
sh2 vs Wt	Zm00001eb156890	NA	NA	3.496166211	NA	-2.522118817	NA	PF02365	No apical meristem (NAM) protein	IPR003441	NAC domain	Zm00001d043877;	NA	NA
sh2 vs Wt	Zm00001eb156930	NA	-2.734561028	NA	NA	NA	NA	NA	NA	NA	NA	Zm00001d043880;	NA	NA
sh2 vs Wt	Zm00001eb157040	NA	NA	NA	1.049818713	1.219701267	1.655097993	PF01167	Tub family	IPR000007	Tubby; C-terminal	Zm00001d043895;	NA	NA
sh2 vs Wt	Zm00001eb157090	NA	NA	NA	NA	3.301822918	NA	PF13639	Ring finger domain	IPR001841	Zinc finger; RING-type	Zm00001d043903;	NA	NA
sh2 vs Wt	Zm00001eb157130	NA	NA	NA	NA	NA	-1.774847919	NA	NA	NA	NA	Zm00001d043906;	NA	NA
sh2 vs Wt	Zm00001eb157140	NA	NA	NA	NA	-1.289322738	NA	PF03828	Cid1 family poly A polymerase	IPR002058	PAP/25A-associated	Zm00001d043907;	NA	NA
sh2 vs Wt	Zm00001eb157160	NA	-1.275488133	NA	NA	NA	NA	PF14571	Stress-induced protein Di19; C-terminal	IPR027935	Protein dehydration-induced 19; C-terminal	Zm00001d043911;	NA	NA
sh2 vs Wt	Zm00001eb157170	NA	NA	NA	NA	4.109000936	5.359698372	PF00582	Universal stress protein family	IPR006016	UspA	Zm00001d043912;Zm00001d043913;	NA	NA
sh2 vs Wt	Zm00001eb157180	NA	NA	NA	NA	NA	4.728246635	PF00646	F-box domain	IPR001810	F-box domain	Zm00001d043912;Zm00001d043913;	NA	NA
sh2 vs Wt	Zm00001eb157260	NA	NA	NA	-1.992524445	NA	-2.593716825	PF02365	No apical meristem (NAM) protein	IPR003441	NAC domain	Zm00001d043921;	NA	NA
sh2 vs Wt	Zm00001eb157310	1.643253289	NA	NA	NA	NA	NA	PF02469	Fasciclin domain	IPR000782	FAS1 domain	Zm00001d043929;	NA	NA
sh2 vs Wt	Zm00001eb157340	NA	NA	2.093782286	-1.273343462	NA	1.425780869	PF00462	Glutaredoxin	IPR002109	Glutaredoxin	Zm00001d043932;	NA	NA
sh2 vs Wt	Zm00001eb157350	NA	NA	-1.519436673	NA	NA	NA	PF00071	Ras family	IPR001806	Small GTPase	Zm00001d043935;	NA	NA
sh2 vs Wt	Zm00001eb157380	NA	NA	NA	NA	NA	-1.028148022	PF00753	Metallo-beta-lactamase superfamily	IPR001279	Metallo-beta-lactamase	Zm00001d043941;	NA	NA
sh2 vs Wt	Zm00001eb157400	NA	-1.291281584	NA	-1.050788187	NA	NA	PF01775	Ribosomal proteins 50S-L18Ae/60S-L20/60S-L18A	IPR023573	Ribosomal protein 50S-L18Ae/60S-L20/60S-L18A	Zm00001d043942;	NA	NA
sh2 vs Wt	Zm00001eb157410	NA	2.642844104	4.721225635	NA	1.271834233	2.544538241	PF03188	Eukaryotic cytochrome b561	IPR006593	Cytochrome b561/ferric reductase transmembrane	Zm00001d043943;	NA	NA
sh2 vs Wt	Zm00001eb157440	1.51178519	NA	NA	NA	NA	NA	NA	NA	NA	NA	Zm00001d043944;Zm00001d043945;	NA	NA
sh2 vs Wt	Zm00001eb157570	-2.291281353	NA	-3.282859442	-3.376666952	NA	-2.58862842	PF00069	Protein kinase domain	IPR000719	Protein kinase domain	Zm00001d043959;	NA	NA
sh2 vs Wt	Zm00001eb157650	-1.890885616	-1.269666692	NA	-2.266775039	-1.451557988	-2.180947749	PF01592	NifU-like N terminal domain	IPR002871	NIF system FeS cluster assembly; NifU; N-terminal	Zm00001d043971;	NA	NA
sh2 vs Wt	Zm00001eb157660	NA	NA	NA	NA	NA	1.254036589	PF16320	Ribosomal protein L7/L12 dimerisation domain	IPR008932	Ribosomal protein L7/L12; oligomerisation	Zm00001d043972;	NA	NA
sh2 vs Wt	Zm00001eb157680	NA	-2.230094639	NA	NA	-2.846205761	NA	NA	NA	NA	NA	Zm00001d043973;	NA	NA
sh2 vs Wt	Zm00001eb157810	NA	NA	NA	NA	1.230015932	1.118675116	PF00224	Pyruvate kinase; barrel domain	IPR015793	Pyruvate kinase; barrel	Zm00001d043986;	NA	NA
sh2 vs Wt	Zm00001eb157890	NA	1.276559179	NA	NA	NA	1.432189744	PF05871	ESCRT-II complex subunit	IPR008570	ESCRT-II complex; Vps25 subunit	Zm00001d043997;	NA	NA
sh2 vs Wt	Zm00001eb157980	NA	2.875605932	2.136074506	2.287619402	1.504719692	1.737581145	PF07765	KIP1-like protein	IPR011684	Protein Networked (NET); actin-binding (NAB) domain	Zm00001d044008;	NA	NA
sh2 vs Wt	Zm00001eb158020	NA	NA	NA	1.001845492	NA	1.257819416	PF00481	Protein phosphatase 2C	IPR001932	PPM-type phosphatase domain	Zm00001d044015;	NA	NA
sh2 vs Wt	Zm00001eb158030	NA	-1.269023535	NA	NA	NA	NA	PF00501	AMP-binding enzyme	IPR000873	AMP-dependent synthetase/ligase	Zm00001d044016;	NA	NA
sh2 vs Wt	Zm00001eb158070	NA	NA	NA	NA	NA	-2.930079715	PF00180	Isocitrate/isopropylmalate dehydrogenase	IPR024084	Isopropylmalate dehydrogenase-like domain	Zm00001d044021;	NA	NA
sh2 vs Wt	Zm00001eb158170	2.030260892	2.729790196	2.434913204	1.941887076	1.789384628	2.469448472	PF13839	GDSL/SGNH-like Acyl-Esterase family found in Pmr5 and Cas1p	IPR026057	PC-Esterase	Zm00001d044033;	NA	NA
sh2 vs Wt	Zm00001eb158190	1.179269065	NA	NA	1.08814578	NA	1.158447752	PF01450	Acetohydroxy acid isomeroreductase; catalytic domain	IPR000506	Ketol-acid reductoisomerase; C-terminal	Zm00001d044035;	NA	NA
sh2 vs Wt	Zm00001eb158220	NA	1.095231805	NA	NA	NA	1.413964128	NA	NA	NA	NA	Zm00001d044038;	NA	NA
sh2 vs Wt	Zm00001eb158490	-2.13697552	-2.454410731	-1.695146184	-1.395197011	-2.6494957	-2.93280525	PF03219	TLC ATP/ADP transporter	IPR004667	ADP/ATP carrier protein	Zm00001d044060;	NA	NA
sh2 vs Wt	Zm00001eb158500	-1.902932188	NA	NA	NA	NA	NA	PF00646	F-box domain	IPR001810	F-box domain	Zm00001d044061;	NA	NA
sh2 vs Wt	Zm00001eb158520	NA	NA	NA	1.399926699	NA	NA	PF03514	GRAS domain family	IPR005202	Transcription factor GRAS	Zm00001d044065;	NA	NA
sh2 vs Wt	Zm00001eb158650	5.002231884	3.169078482	6.292931893	2.832457913	NA	6.924737002	NA	NA	NA	NA	Zm00001d044079;	NA	NA
sh2 vs Wt	Zm00001eb158660	-5.23899126	NA	NA	NA	NA	-3.141525097	PF01277	Oleosin	IPR000136	Oleosin	Zm00001d044080;	NA	NA
sh2 vs Wt	Zm00001eb158710	NA	NA	NA	NA	NA	2.374146709	PF00436	Single-strand binding protein family	IPR000424	Primosome PriB/single-strand DNA-binding	Zm00001d044086;	NA	NA
sh2 vs Wt	Zm00001eb158730	NA	NA	NA	NA	NA	-4.975210603	PF04759	Protein of unknown function; DUF617	IPR006460	Protein MIZU-KUSSEI 1-like; plant	Zm00001d044087;	NA	NA
sh2 vs Wt	Zm00001eb158740	-2.013059576	NA	NA	-1.956818389	NA	-1.359130799	PF07859	alpha/beta hydrolase fold	IPR013094	Alpha/beta hydrolase fold-3	Zm00001d044088;	NA	NA
sh2 vs Wt	Zm00001eb158760	1.308308551	-1.01210979	NA	NA	NA	NA	PF13023	HD domain	IPR006674	HD domain	Zm00001d044090;	NA	NA
sh2 vs Wt	Zm00001eb158770	NA	-2.159865983	-1.637838284	-2.215551639	NA	NA	PF07714	Protein tyrosine kinase	IPR001245	Serine-threonine/tyrosine-protein kinase; catalytic domain	Zm00001d044091;	NA	NA
sh2 vs Wt	Zm00001eb158810	NA	-2.282316361	-3.42613887	-3.185536131	NA	-3.418084642	PF00484	Carbonic anhydrase	IPR001765	Carbonic anhydrase	Zm00001d044099;	NA	NA
sh2 vs Wt	Zm00001eb158850	-1.228290139	NA	-1.693936246	-1.065028207	-1.847294448	NA	PF00406	Adenylate kinase			Zm00001d044103;	NA	NA
sh2 vs Wt	Zm00001eb158880	-2.353266865	NA	NA	NA	-2.176943928	NA	PF00201	UDP-glucoronosyl and UDP-glucosyl transferase	IPR002213	UDP-glucuronosyl/UDP-glucosyltransferase	Zm00001d044106;	NA	NA
sh2 vs Wt	Zm00001eb159010	1.748143371	2.743954889	2.946296094	2.18299222	2.163755944	3.561979525	NA	NA	NA	NA	Zm00001d044121;	NA	NA
sh2 vs Wt	Zm00001eb159020	NA	NA	NA	NA	NA	5.642785572	PF01370	NAD dependent epimerase/dehydratase family	IPR001509	NAD-dependent epimerase/dehydratase	Zm00001d044122;	NA	NA
sh2 vs Wt	Zm00001eb159060	-7.326712367	-7.796949148	-5.849733907	-6.540552999	-7.06654503	-7.74995034	PF00483	Nucleotidyl transferase	IPR005835	Nucleotidyl transferase domain	Zm00001d044129;	2.7.7.27	ADP glucose-PP
sh2 vs Wt	Zm00001eb159080	NA	NA	NA	NA	-1.082217976	NA	PF01197	Ribosomal protein L31	IPR002150	Ribosomal protein L31	Zm00001d044130;	NA	NA
sh2 vs Wt	Zm00001eb159090	-3.465147067	NA	NA	NA	NA	NA	NA	NA	NA	NA	Zm00001d044131;	NA	NA
sh2 vs Wt	Zm00001eb159120	3.04165811	NA	NA	NA	NA	6.640067314	NA	NA	NA	NA	Zm00001d044133;Zm00001d044134;	NA	NA
sh2 vs Wt	Zm00001eb159180	NA	NA	NA	NA	NA	-4.009650656	NA	NA	NA	NA	Zm00001d044142;	NA	NA
sh2 vs Wt	Zm00001eb159280	2.427101726	NA	2.999108845	-1.585677538	NA	NA	PF00067	Cytochrome P450	IPR001128	Cytochrome P450	Zm00001d044156;	NA	NA
sh2 vs Wt	Zm00001eb159320	NA	NA	NA	5.522165593	NA	2.750837084	PF00067	Cytochrome P450	IPR001128	Cytochrome P450	Zm00001d044159;	NA	NA
sh2 vs Wt	Zm00001eb159380	3.99400751	NA	4.626188692	NA	NA	NA	PF04844	Transcriptional repressor; ovate	IPR006458	Ovate protein family; C-terminal	Zm00001d044167;	NA	NA
sh2 vs Wt	Zm00001eb159430	-3.967073434	-5.985337139	NA	NA	NA	NA	PF03168	Late embryogenesis abundant protein	IPR004864	Late embryogenesis abundant protein; LEA_2 subgroup	Zm00001d044173;	NA	NA
sh2 vs Wt	Zm00001eb159450	NA	NA	-1.980544277	NA	NA	NA	NA	NA	NA	NA	Zm00001d044176;	NA	NA
sh2 vs Wt	Zm00001eb159470	NA	NA	NA	NA	NA	1.032184814	PF00168	C2 domain	IPR000008	C2 domain	Zm00001d044179;	NA	NA
sh2 vs Wt	Zm00001eb159520	NA	NA	NA	NA	1.046672083	NA	NA	NA	NA	NA	Zm00001d044184;	NA	NA
sh2 vs Wt	Zm00001eb159530	-4.999180936	-4.795723572	-4.328939104	NA	-1.334468281	-4.579998101	PF13499	EF-hand domain pair	IPR002048	EF-hand domain	Zm00001d044185;	NA	NA
sh2 vs Wt	Zm00001eb159540	5.292565481	4.779821153	4.351448752	NA	NA	5.131592567	NA	NA	NA	NA	Zm00001d044186;	NA	NA
sh2 vs Wt	Zm00001eb159640	1.453834471	1.388809684	1.340966956	NA	NA	1.372219557	PF00004	ATPase family associated with various cellular activities (AAA)	IPR003959	ATPase; AAA-type; core	Zm00001d044201;	NA	NA
sh2 vs Wt	Zm00001eb159650	NA	NA	NA	1.504813766	1.978221704	NA	PF01764	Lipase (class 3)	IPR002921	Fungal lipase-like domain	Zm00001d044202;	NA	NA
sh2 vs Wt	Zm00001eb159670	NA	-2.603545959	-2.20916649	NA	NA	-3.007436707	PF00270	DEAD/DEAH box helicase	IPR011545	DEAD/DEAH box helicase domain	Zm00001d044203;	NA	NA
sh2 vs Wt	Zm00001eb159720	1.729237803	NA	NA	NA	NA	NA	PF02880	Phosphoglucomutase/phosphomannomutase; alpha/beta/alpha domain III	IPR005846	Alpha-D-phosphohexomutase; alpha/beta/alpha domain III	Zm00001d044211;	5.4.2.2	P-glucomutase
sh2 vs Wt	Zm00001eb159770	NA	NA	-3.758102202	NA	NA	NA	PF15370	Domain of unknown function (DUF4598)	IPR027921	Protein of unknown function DUF4598	Zm00001d044219;	NA	NA
sh2 vs Wt	Zm00001eb159810	NA	1.051984217	NA	NA	NA	NA	NA	NA	NA	NA	Zm00001d044224;	NA	NA
sh2 vs Wt	Zm00001eb159850	NA	NA	1.636333956	NA	NA	NA	PF01946	Thi4 family			Zm00001d044228;	NA	NA
sh2 vs Wt	Zm00001eb159890	-2.27827529	NA	-2.01333811	NA	NA	-3.119818195	NA	NA	NA	NA	Zm00001d044232;	NA	NA
sh2 vs Wt	Zm00001eb159930	NA	NA	NA	NA	NA	3.890719961	PF03911	Sec61beta family	IPR016482	Protein transport protein SecG/Sec61-beta/Sbh	Zm00001d044237;	NA	NA
sh2 vs Wt	Zm00001eb159970	-1.33629688	-1.886090086	-1.448117305	-1.407183328	NA	-1.594014197	PF00013	KH domain	IPR004088	K Homology domain; type 1	Zm00001d044243;	NA	NA
sh2 vs Wt	Zm00001eb160010	-2.235859828	NA	-1.584828452	NA	NA	1.232305473	PF16211	C-terminus of histone H2A	IPR032454	Histone H2A; C-terminal domain	Zm00001d044246;	NA	NA
sh2 vs Wt	Zm00001eb160020	1.673312435	1.637045657	1.996874638	NA	NA	NA	PF00125	Core histone H2A/H2B/H3/H4	IPR007125	Histone H2A/H2B/H3	Zm00001d044247;	NA	NA
sh2 vs Wt	Zm00001eb160190	NA	NA	-4.395893775	NA	NA	NA	PF03168	Late embryogenesis abundant protein	IPR004864	Late embryogenesis abundant protein; LEA_2 subgroup	Zm00001d044270;	NA	NA
sh2 vs Wt	Zm00001eb160350	2.750983825	NA	NA	NA	NA	NA	PF12146	Serine aminopeptidase; S33	IPR022742	Serine aminopeptidase; S33	Zm00001d044288;	NA	NA
sh2 vs Wt	Zm00001eb160590	NA	NA	1.139800964	NA	NA	NA	PF04783	Protein of unknown function (DUF630)	IPR006868	Domain of unknown function DUF630	Zm00001d044312;	NA	NA
sh2 vs Wt	Zm00001eb160760	2.092637628	NA	1.522491791	NA	NA	NA	NA	NA	NA	NA	Zm00001d044332;	NA	NA
sh2 vs Wt	Zm00001eb160790	NA	-2.773654886	NA	NA	NA	-3.646368766	NA	NA	NA	NA	Zm00001d044335;	NA	NA
sh2 vs Wt	Zm00001eb160810	NA	NA	-1.23133955	NA	NA	NA	PF00069	Protein kinase domain	IPR000719	Protein kinase domain	Zm00001d044338;	NA	NA
sh2 vs Wt	Zm00001eb160820	NA	NA	NA	5.74988168	NA	NA	PF00171	Aldehyde dehydrogenase family	IPR015590	Aldehyde dehydrogenase domain	Zm00001d044339;	NA	NA
sh2 vs Wt	Zm00001eb161050	NA	NA	NA	NA	NA	1.319035164	PF04570	zinc-finger of the FCS-type; C2-C2	IPR007650	Zf-FLZ domain	Zm00001d044365;	NA	NA
sh2 vs Wt	Zm00001eb161220	NA	NA	NA	NA	-2.824568861	NA	PF08387	FBD	IPR006566	FBD domain	Zm00001d044385;	NA	NA
sh2 vs Wt	Zm00001eb161280	-3.670810035	NA	-3.502587235	-2.543852906	NA	1.223716193	PF13499	EF-hand domain pair	IPR002048	EF-hand domain	Zm00001d044389;	NA	NA
sh2 vs Wt	Zm00001eb161360	NA	NA	NA	NA	2.217431245	NA	PF06888	Putative Phosphatase	IPR016965	Phosphatase PHOSPHO-type	Zm00001d044395;	NA	NA
sh2 vs Wt	Zm00001eb161590	NA	NA	NA	NA	NA	-2.730362637	NA	NA	NA	NA	Zm00001d044425;	NA	NA
sh2 vs Wt	Zm00001eb161690	NA	1.18649238	NA	NA	1.021545873	NA	PF00400	WD domain; G-beta repeat	IPR001680	WD40 repeat	Zm00001d044432;	NA	NA
sh2 vs Wt	Zm00001eb161700	NA	-1.005800679	-1.894637797	-1.410029016	NA	NA	PF08513	LisH	IPR006594	LIS1 homology motif	Zm00001d044433;	NA	NA
sh2 vs Wt	Zm00001eb161820	NA	NA	NA	NA	-1.098513715	NA	PF00583	Acetyltransferase (GNAT) family	IPR000182	GNAT domain	Zm00001d044446;	NA	NA
sh2 vs Wt	Zm00001eb161860	NA	2.800770913	NA	NA	1.339294119	NA	NA	NA	NA	NA	Zm00001d044452;	NA	NA
sh2 vs Wt	Zm00001eb161970	NA	NA	NA	1.898623401	1.039403283	NA	NA	NA	NA	NA	Zm00001d044464;	NA	NA
sh2 vs Wt	Zm00001eb161980	NA	NA	NA	NA	NA	-3.889558779	PF00657	GDSL-like Lipase/Acylhydrolase	IPR001087	GDSL lipase/esterase	Zm00001d044465;	NA	NA
sh2 vs Wt	Zm00001eb162230	NA	1.100683167	NA	NA	NA	NA	PF06201	PITH domain	IPR010400	PITH domain	Zm00001d044497;	NA	NA
sh2 vs Wt	Zm00001eb162290	NA	NA	-3.827353235	NA	-2.895212965	NA	PF05773	RWD domain	IPR006575	RWD domain	Zm00001d044502;	NA	NA
sh2 vs Wt	Zm00001eb162300	NA	-2.111919191	-2.326350558	NA	-1.877413249	NA	PF00208	Glutamate/Leucine/Phenylalanine/Valine dehydrogenase	IPR006096	Glutamate/phenylalanine/leucine/valine dehydrogenase; C-terminal	Zm00001d044503;	NA	NA
sh2 vs Wt	Zm00001eb162420	NA	NA	NA	NA	-1.61721348	NA	PF00646	F-box domain	IPR001810	F-box domain	Zm00001d044515;	NA	NA
sh2 vs Wt	Zm00001eb162430	NA	-1.729571282	NA	NA	NA	NA	PF10539	Development and cell death domain	IPR013989	Development/cell death domain	Zm00001d044516;	NA	NA
sh2 vs Wt	Zm00001eb162530	NA	NA	NA	NA	1.147501034	NA	PF00481	Protein phosphatase 2C	IPR001932	PPM-type phosphatase domain	Zm00001d044525;	NA	NA
sh2 vs Wt	Zm00001eb162620	-1.148520598	NA	NA	-2.37210482	NA	NA	PF01699	Sodium/calcium exchanger protein	IPR004837	Sodium/calcium exchanger membrane region	Zm00001d044533;	NA	NA
sh2 vs Wt	Zm00001eb162700	NA	NA	NA	NA	-1.954988091	NA	PF14551	MCM N-terminal domain	IPR027925	MCM N-terminal domain	Zm00001d044540;	NA	NA
sh2 vs Wt	Zm00001eb162710	2.919557549	NA	NA	NA	NA	3.895108034	PF03105	SPX domain	IPR004331	SPX domain	Zm00001d044541;	NA	NA
sh2 vs Wt	Zm00001eb162780	NA	NA	NA	-4.643231457	NA	4.301799807	PF02502	Ribose/Galactose Isomerase	IPR003500	Sugar-phosphate isomerase; RpiB/LacA/LacB family	Zm00001d044548;	NA	NA
sh2 vs Wt	Zm00001eb162810	NA	NA	NA	2.991251385	NA	NA	PF03822	NAF domain	IPR004041	NAF domain	Zm00001d044553;	NA	NA
sh2 vs Wt	Zm00001eb162820	NA	NA	NA	-6.74948309	-4.133760722	NA	PF04188	Mannosyltransferase (PIG-V)	IPR007315	GPI mannosyltransferase 2	Zm00001d044554;	NA	NA
sh2 vs Wt	Zm00001eb162880	NA	NA	NA	-5.899330632	NA	-3.78323412	PF00664	ABC transporter transmembrane region	IPR011527	ABC transporter type 1; transmembrane domain	Zm00001d044564;	NA	NA
sh2 vs Wt	Zm00001eb162930	NA	NA	NA	NA	3.794561351	1.13747172	PF01738	Dienelactone hydrolase family	IPR002925	Dienelactone hydrolase	Zm00001d044575;	NA	NA
sh2 vs Wt	Zm00001eb162990	NA	NA	NA	NA	-1.325544229	NA	PF05786	Condensin complex subunit 2	IPR022816	Condensin complex subunit 2/barren	Zm00001d044581;	NA	NA
sh2 vs Wt	Zm00001eb163000	NA	NA	1.764236121	NA	NA	NA	PF02364	1;3-beta-glucan synthase component	IPR003440	Glycosyl transferase; family 48	Zm00001d044584;	NA	NA
sh2 vs Wt	Zm00001eb163150	NA	NA	NA	NA	-1.064475167	NA	PF00153	Mitochondrial carrier protein	IPR018108	Mitochondrial substrate/solute carrier	Zm00001d044601;	NA	NA
sh2 vs Wt	Zm00001eb163210	NA	NA	NA	NA	1.668759497	-1.418552105	PF00462	Glutaredoxin	IPR002109	Glutaredoxin	Zm00001d044606;	NA	NA
sh2 vs Wt	Zm00001eb163220	NA	NA	NA	NA	NA	1.816468457	NA	NA	NA	NA	Zm00001d044607;	NA	NA
sh2 vs Wt	Zm00001eb163240	NA	NA	3.631217948	NA	1.778137496	NA	PF13537	Glutamine amidotransferase domain	IPR017932	Glutamine amidotransferase type 2 domain	Zm00001d044608;	NA	NA
sh2 vs Wt	Zm00001eb163260	-1.025677178	NA	NA	NA	NA	NA	PF00466	Ribosomal protein L10	IPR001790	Ribosomal protein L10P	Zm00001d044615;	NA	NA
sh2 vs Wt	Zm00001eb163310	NA	1.51243234	NA	NA	NA	1.4697904	PF13516	Leucine Rich repeat	IPR001611	Leucine-rich repeat	Zm00001d044622;	NA	NA
sh2 vs Wt	Zm00001eb163440	NA	NA	NA	NA	NA	-4.781681679	PF00139	Legume lectin domain	IPR001220	Legume lectin domain	Zm00001d044639;	NA	NA
sh2 vs Wt	Zm00001eb163710	NA	NA	NA	NA	NA	-2.471302344	PF03223	V-ATPase subunit C	IPR004907	ATPase; V1 complex; subunit C	Zm00001d044665;	NA	NA
sh2 vs Wt	Zm00001eb163760	NA	NA	NA	NA	2.148783776	NA	PF04525	LURP-one-related	IPR007612	LURP-one-related	Zm00001d044670;	NA	NA
sh2 vs Wt	Zm00001eb163790	NA	NA	NA	NA	-1.396973542	NA	PF00069	Protein kinase domain	IPR000719	Protein kinase domain	Zm00001d044672;	NA	NA
sh2 vs Wt	Zm00001eb163860	NA	NA	NA	NA	2.485901984	NA	PF02431	Chalcone-flavanone isomerase	IPR016087	Chalcone isomerase	Zm00001d044683;	NA	NA
sh2 vs Wt	Zm00001eb163880	NA	NA	-3.315307711	NA	NA	NA	PF00234	Protease inhibitor/seed storage/LTP family	IPR016140	Bifunctional inhibitor/plant lipid transfer protein/seed storage helical domain	Zm00001d044685;	NA	NA
sh2 vs Wt	Zm00001eb163910	NA	NA	NA	NA	NA	-2.02795035	PF00234	Protease inhibitor/seed storage/LTP family	IPR016140	Bifunctional inhibitor/plant lipid transfer protein/seed storage helical domain	Zm00001d044686;	NA	NA
sh2 vs Wt	Zm00001eb164410	NA	NA	-5.063115871	NA	NA	-4.214362035	PF00314	Thaumatin family	IPR001938	Thaumatin family	Zm00001d048595;	NA	NA
sh2 vs Wt	Zm00001eb164600	-2.207008341	NA	NA	NA	NA	NA	NA	NA	NA	NA	Zm00001d048613;Zm00001d048610;	NA	NA
sh2 vs Wt	Zm00001eb164660	NA	NA	NA	NA	NA	-3.413313151	PF03357	Snf7	IPR005024	Snf7 family	Zm00001d048616;	NA	NA
sh2 vs Wt	Zm00001eb164680	NA	NA	NA	NA	NA	-3.763895943	PF13639	Ring finger domain	IPR001841	Zinc finger; RING-type	NA	NA	NA
sh2 vs Wt	Zm00001eb164730	-1.285988815	NA	NA	-2.08985882	NA	NA	NA	NA	NA	NA	Zm00001d048622;	NA	NA
sh2 vs Wt	Zm00001eb164750	2.914699075	NA	NA	NA	NA	NA	PF08100	Dimerisation domain	IPR012967	Plant methyltransferase dimerisation	Zm00001d048625;	NA	NA
sh2 vs Wt	Zm00001eb164780	NA	1.103720357	NA	NA	-1.033873215	NA	PF08442	ATP-grasp domain	IPR013650	ATP-grasp fold; succinyl-CoA synthetase-type	Zm00001d048627;	NA	NA
sh2 vs Wt	Zm00001eb164850	NA	NA	NA	-2.429521276	NA	NA	NA	NA	NA	NA	Zm00001d048633;	NA	NA
sh2 vs Wt	Zm00001eb164860	NA	NA	3.759820198	NA	NA	3.762345773	PF14226	non-haem dioxygenase in morphine synthesis N-terminal	IPR026992	Non-haem dioxygenase N-terminal domain	Zm00001d048634;	NA	NA
sh2 vs Wt	Zm00001eb165030	NA	NA	NA	NA	1.308328607	-2.569311981	PF04398	Protein of unknown function; DUF538	IPR007493	Protein of unknown function DUF538	Zm00001d048649;	NA	NA
sh2 vs Wt	Zm00001eb165260	NA	NA	NA	NA	1.228922275	NA	PF07816	Protein of unknown function (DUF1645)	IPR012442	Protein of unknown function DUF1645; plant	Zm00001d048671;	NA	NA
sh2 vs Wt	Zm00001eb165420	NA	NA	NA	NA	-1.033158475	NA	PF00498	FHA domain	IPR000253	Forkhead-associated (FHA) domain	Zm00001d048689;	NA	NA
sh2 vs Wt	Zm00001eb165440	NA	NA	NA	NA	-1.392832756	NA	PF12894	Anaphase-promoting complex subunit 4 WD40 domain	IPR024977	Anaphase-promoting complex subunit 4; WD40 domain	Zm00001d048691;	NA	NA
sh2 vs Wt	Zm00001eb165460	NA	NA	NA	NA	1.381613708	NA	NA	NA	NA	NA	Zm00001d048693;	NA	NA
sh2 vs Wt	Zm00001eb165590	NA	NA	NA	NA	1.027190909	NA	PF00201	UDP-glucoronosyl and UDP-glucosyl transferase	IPR002213	UDP-glucuronosyl/UDP-glucosyltransferase	Zm00001d048707;	NA	NA
sh2 vs Wt	Zm00001eb165860	NA	NA	2.06580133	NA	NA	1.275988047	PF00225	Kinesin motor domain	IPR001752	Kinesin motor domain	Zm00001d048731;	NA	NA
sh2 vs Wt	Zm00001eb166550	NA	NA	NA	1.301099153	NA	1.074204766	PF07173	Glycine-rich domain-containing protein-like	IPR009836	Glycine-rich domain-containing protein-like	Zm00001d048802;	NA	NA
sh2 vs Wt	Zm00001eb166580	-3.259211535	-3.699725822	-5.434194865	NA	NA	-4.410076671	PF01559	Zein seed storage protein	IPR002530	Zein seed storage protein		NA	NA
sh2 vs Wt	Zm00001eb166590	-1.940320811	-3.165827305	-3.433352628	NA	NA	-2.751604275	PF01559	Zein seed storage protein	IPR002530	Zein seed storage protein	Zm00001d048807;	NA	NA
sh2 vs Wt	Zm00001eb166600	NA	NA	-2.71574131	NA	NA	-1.395669206	PF01559	Zein seed storage protein	IPR002530	Zein seed storage protein	Zm00001d048808;Zm00001d048809;Zm00001d048810;Zm00001d048816;	NA	NA
sh2 vs Wt	Zm00001eb166610	-1.69440509	-2.221079097	-3.034865221	NA	NA	-1.71303821	PF01559	Zein seed storage protein	IPR002530	Zein seed storage protein	Zm00001d048812;	NA	NA
sh2 vs Wt	Zm00001eb166620	-1.520621566	-2.22018473	-2.58039967	NA	NA	-1.378760412	PF01559	Zein seed storage protein	IPR002530	Zein seed storage protein	Zm00001d048813;	NA	NA
sh2 vs Wt	Zm00001eb166650	-1.411119059	-2.141645419	-2.852568806	NA	NA	-1.598169506	PF01559	Zein seed storage protein	IPR002530	Zein seed storage protein	Zm00001d048808;Zm00001d048809;Zm00001d048810;Zm00001d048816;	NA	NA
sh2 vs Wt	Zm00001eb166660	-1.594610461	-2.353436466	-2.743746445	NA	NA	-1.550784674	PF01559	Zein seed storage protein	IPR002530	Zein seed storage protein	Zm00001d048817;Zm00001d048818;	NA	NA
sh2 vs Wt	Zm00001eb166670	NA	NA	-2.421306526	NA	NA	-1.085092065	PF01559	Zein seed storage protein	IPR002530	Zein seed storage protein	Zm00001d048817;Zm00001d048818;	NA	NA
sh2 vs Wt	Zm00001eb166850	NA	NA	NA	NA	NA	4.444859228	PF01734	Patatin-like phospholipase	IPR002641	Patatin-like phospholipase domain	Zm00001d048841;	NA	NA
sh2 vs Wt	Zm00001eb166940	-1.405655331	NA	-3.209634881	NA	NA	-1.447938986	PF01559	Zein seed storage protein	IPR002530	Zein seed storage protein	Zm00001d048847;	NA	NA
sh2 vs Wt	Zm00001eb166950	-1.575343085	-1.839279747	-2.794082227	NA	NA	-1.550201684	PF01559	Zein seed storage protein	IPR002530	Zein seed storage protein	Zm00001d048851;Zm00001d048850;Zm00001d048849;Zm00001d048848;	NA	NA
sh2 vs Wt	Zm00001eb166960	-1.24888112	-2.542269011	-2.519668044	NA	-1.118405964	-1.517373372	PF01559	Zein seed storage protein	IPR002530	Zein seed storage protein	Zm00001d048852;	NA	NA
sh2 vs Wt	Zm00001eb167140	1.008889355	NA	NA	NA	NA	NA	PF01419	Jacalin-like lectin domain	IPR001229	Jacalin-like lectin domain	Zm00001d048876;	NA	NA
sh2 vs Wt	Zm00001eb167230	NA	NA	-1.892785313	NA	NA	NA	PF01756	Acyl-CoA oxidase	IPR002655	Acyl-CoA oxidase; C-terminal	Zm00001d048890;	NA	NA
sh2 vs Wt	Zm00001eb167300	NA	-1.097375009	NA	NA	NA	NA	PF03134	TB2/DP1; HVA22 family	IPR004345	TB2/DP1/HVA22-related protein	Zm00001d048899;	NA	NA
sh2 vs Wt	Zm00001eb167310	-1.333397398	NA	NA	NA	NA	NA	PF00010	Helix-loop-helix DNA-binding domain	IPR011598	Myc-type; basic helix-loop-helix (bHLH) domain	Zm00001d048901;	NA	NA
sh2 vs Wt	Zm00001eb167480	-2.077610887	NA	NA	-2.438697045	NA	NA	NA	NA	NA	NA	Zm00001d048920;	NA	NA
sh2 vs Wt	Zm00001eb167700	NA	NA	NA	NA	1.370527284	NA	PF00967	Barwin family	IPR001153	Barwin domain	Zm00001d048948;	NA	NA
sh2 vs Wt	Zm00001eb167750	NA	2.177595211	NA	NA	NA	NA	PF01370	NAD dependent epimerase/dehydratase family	IPR001509	NAD-dependent epimerase/dehydratase	Zm00001d048954;	NA	NA
sh2 vs Wt	Zm00001eb167770	NA	1.639835596	1.804155713	1.310660651	1.34367655	1.290347739	NA	NA	NA	NA	Zm00001d048957;	NA	NA
sh2 vs Wt	Zm00001eb167960	NA	NA	NA	NA	NA	2.922457016	PF04398	Protein of unknown function; DUF538	IPR007493	Protein of unknown function DUF538	Zm00001d048985;	NA	NA
sh2 vs Wt	Zm00001eb168170	NA	-1.031330849	NA	NA	NA	NA	PF01150	GDA1/CD39 (nucleoside phosphatase) family	IPR000407	Nucleoside phosphatase GDA1/CD39	Zm00001d049008;	NA	NA
sh2 vs Wt	Zm00001eb168220	NA	-1.493221681	NA	NA	1.022169371	NA	PF00646	F-box domain	IPR001810	F-box domain	Zm00001d049016;	NA	NA
sh2 vs Wt	Zm00001eb168340	NA	2.460385496	NA	NA	NA	NA	PF01479	S4 domain	IPR002942	RNA-binding S4 domain	Zm00001d049026;	NA	NA
sh2 vs Wt	Zm00001eb168400	NA	NA	NA	-2.803209362	-1.521348745	NA	NA	NA	NA	NA	Zm00001d049034;	NA	NA
sh2 vs Wt	Zm00001eb168550	1.491382216	NA	NA	NA	NA	1.550871327	PF08240	Alcohol dehydrogenase GroES-like domain	IPR013154	Alcohol dehydrogenase; N-terminal	Zm00001d049059;	NA	NA
sh2 vs Wt	Zm00001eb168560	NA	NA	NA	-1.900392739	NA	NA	NA	NA	NA	NA	Zm00001d049060;	NA	NA
sh2 vs Wt	Zm00001eb168740	2.514415754	NA	NA	NA	NA	1.998486174	NA	NA	NA	NA	Zm00001d049081;	NA	NA
sh2 vs Wt	Zm00001eb168810	NA	NA	NA	NA	-1.272421716	NA	PF01256	Carbohydrate kinase	IPR000631	ATP-dependent (S)-NAD(P)H-hydrate dehydratase	Zm00001d049088;	NA	NA
sh2 vs Wt	Zm00001eb168920	NA	NA	NA	NA	-1.523917416	NA	PF03127	GAT domain	IPR004152	GAT domain	Zm00001d049100;	NA	NA
sh2 vs Wt	Zm00001eb168980	5.816585942	NA	NA	NA	NA	NA	PF16845	Aspartic acid proteinase inhibitor	IPR000010	Cystatin domain	Zm00001d049111;	NA	NA
sh2 vs Wt	Zm00001eb169100	NA	NA	NA	NA	-2.223761858	1.642102775	PF05811	Eukaryotic protein of unknown function (DUF842)	IPR008560	Protein of unknown function DUF842; eukaryotic	Zm00001d049133;	NA	NA
sh2 vs Wt	Zm00001eb169320	NA	NA	NA	NA	NA	-8.301381649	NA	NA	NA	NA	Zm00001d049156;	NA	NA
sh2 vs Wt	Zm00001eb169330	NA	NA	NA	NA	NA	-3.248417327	PF00564	PB1 domain	IPR000270	PB1 domain	Zm00001d049157;	NA	NA
sh2 vs Wt	Zm00001eb169400	-1.707655979	NA	NA	NA	NA	-1.683069035	PF00899	ThiF family	IPR000594	THIF-type NAD/FAD binding fold	Zm00001d049163;	NA	NA
sh2 vs Wt	Zm00001eb169420	NA	1.1934091	1.011609474	NA	NA	NA	PF11820	Protein of unknown function (DUF3339)	IPR021775	Protein of unknown function DUF3339	Zm00001d049166;	NA	NA
sh2 vs Wt	Zm00001eb169480	NA	NA	NA	NA	NA	-1.861376827	NA	NA	NA	NA	Zm00001d049174;	NA	NA
sh2 vs Wt	Zm00001eb169490	NA	NA	NA	NA	NA	-1.499197317	NA	NA	NA	NA	Zm00001d049176;	NA	NA
sh2 vs Wt	Zm00001eb169610	-1.347500602	NA	NA	NA	NA	NA	PF17207	MCM OB domain	IPR033762	MCM OB domain	Zm00001d049190;	NA	NA
sh2 vs Wt	Zm00001eb169790	-1.346838194	NA	NA	NA	NA	NA	PF10250	GDP-fucose protein O-fucosyltransferase	IPR019378	GDP-fucose protein O-fucosyltransferase	Zm00001d049210;	NA	NA
sh2 vs Wt	Zm00001eb169930	3.000993977	NA	2.111678957	NA	-1.485297798	NA	NA	NA	NA	NA	Zm00001d049224;	NA	NA
sh2 vs Wt	Zm00001eb169960	2.531625058	NA	NA	NA	NA	NA	PF13947	Wall-associated receptor kinase galacturonan-binding	IPR025287	Wall-associated receptor kinase; galacturonan-binding domain	Zm00001d049228;	NA	NA
sh2 vs Wt	Zm00001eb170040	NA	NA	NA	NA	-1.160508077	NA	PF00670	S-adenosyl-L-homocysteine hydrolase; NAD binding domain	IPR015878	S-adenosyl-L-homocysteine hydrolase; NAD binding domain	Zm00001d049239;	NA	NA
sh2 vs Wt	Zm00001eb170050	2.601184623	2.051978208	3.724856139	NA	NA	1.668151826	NA	NA	NA	NA	Zm00001d049242;	NA	NA
sh2 vs Wt	Zm00001eb170070	4.043047396	-2.29079809	-1.850895667	NA	4.426264985	2.428194967	PF01559	Zein seed storage protein	IPR002530	Zein seed storage protein	Zm00001d049243;	NA	NA
sh2 vs Wt	Zm00001eb170150	NA	-3.685115622	NA	NA	-2.588232951	NA	PF03083	Sugar efflux transporter for intercellular exchange	IPR004316	SWEET sugar transporter	Zm00001d049252;	NA	NA
sh2 vs Wt	Zm00001eb170350	NA	NA	NA	1.035195815	NA	NA	PF00300	Histidine phosphatase superfamily (branch 1)	IPR013078	Histidine phosphatase superfamily; clade-1	Zm00001d049270;	NA	NA
sh2 vs Wt	Zm00001eb170360	NA	2.639695284	NA	NA	NA	NA	NA	NA	NA	NA	Zm00001d049273;	NA	NA
sh2 vs Wt	Zm00001eb170400	NA	NA	NA	NA	NA	-2.776312522	PF13561	Enoyl-(Acyl carrier protein) reductase			Zm00001d049277;	NA	NA
sh2 vs Wt	Zm00001eb170460	NA	7.319949005	NA	NA	NA	NA	PF13855	Leucine rich repeat	IPR001611	Leucine-rich repeat	Zm00001d049286;	NA	NA
sh2 vs Wt	Zm00001eb171080	NA	1.833252584	NA	NA	NA	NA	PF02362	B3 DNA binding domain	IPR003340	B3 DNA binding domain	Zm00001d049367;Zm00001d049369;	NA	NA
sh2 vs Wt	Zm00001eb171110	NA	-1.665760892	NA	NA	NA	NA	PF07650	KH domain	IPR004044	K Homology domain; type 2	Zm00001d049372;Zm00001d049373;	NA	NA
sh2 vs Wt	Zm00001eb171130	NA	NA	NA	NA	-4.817098225	NA	PF03478	Protein of unknown function (DUF295)	IPR005174	Domain unknown function DUF295	Zm00001d049374;	NA	NA
sh2 vs Wt	Zm00001eb171190	NA	-3.601736332	NA	NA	NA	-1.188229349	PF00202	Aminotransferase class-III	IPR005814	Aminotransferase class-III	Zm00001d049380;	NA	NA
sh2 vs Wt	Zm00001eb171400	NA	NA	NA	NA	1.145261208	NA	PF02991	Autophagy protein Atg8 ubiquitin like	IPR004241	Autophagy protein Atg8 ubiquitin-like	Zm00001d049405;	NA	NA
sh2 vs Wt	Zm00001eb171930	NA	-1.919056732	-3.194068877	NA	NA	-1.578260194	PF01559	Zein seed storage protein	IPR002530	Zein seed storage protein		NA	NA
sh2 vs Wt	Zm00001eb171940	NA	-3.536280365	-2.910946035	NA	NA	-1.431375917	PF01559	Zein seed storage protein	IPR002530	Zein seed storage protein		NA	NA
sh2 vs Wt	Zm00001eb171970	-1.147414502	-2.580274383	-3.0006522	NA	NA	-1.592192031	PF01559	Zein seed storage protein	IPR002530	Zein seed storage protein	Zm00001d049476;	NA	NA
sh2 vs Wt	Zm00001eb172160	NA	-1.666791908	NA	NA	NA	NA	NA	NA	NA	NA	Zm00001d049502;	NA	NA
sh2 vs Wt	Zm00001eb172230	1.573226166	2.409122578	NA	NA	NA	1.482677361	PF03552	Cellulose synthase	IPR005150	Cellulose synthase	Zm00001d049510;	NA	NA
sh2 vs Wt	Zm00001eb172280	NA	1.534645933	NA	NA	NA	NA	PF00995	Sec1 family	IPR001619	Sec1-like protein	Zm00001d049522;	NA	NA
sh2 vs Wt	Zm00001eb172580	NA	1.409054527	NA	NA	NA	NA	PF00635	MSP (Major sperm protein) domain	IPR000535	Major sperm protein (MSP) domain	Zm00001d049553;	NA	NA
sh2 vs Wt	Zm00001eb172810	-1.656797688	NA	NA	-3.309223576	NA	NA	PF06639	Basal layer antifungal peptide (BAP)	IPR009540	Basal layer antifungal peptide		NA	NA
sh2 vs Wt	Zm00001eb172830	NA	NA	-3.716861471	-2.216189686	NA	NA	PF06639	Basal layer antifungal peptide (BAP)	IPR009540	Basal layer antifungal peptide	Zm00001d049576;	NA	NA
sh2 vs Wt	Zm00001eb172860	NA	-2.267255717	NA	NA	-2.73859535	NA	PF00579	tRNA synthetases class I (W and Y)	IPR002305	Aminoacyl-tRNA synthetase; class Ic	Zm00001d049579;	NA	NA
sh2 vs Wt	Zm00001eb172930	-1.016488227	NA	NA	NA	-1.213433314	NA	NA	NA	NA	NA	Zm00001d049592;	NA	NA
sh2 vs Wt	Zm00001eb172980	NA	1.030051389	NA	1.055755722	1.46097409	NA	PF00635	MSP (Major sperm protein) domain	IPR000535	Major sperm protein (MSP) domain	Zm00001d049598;	NA	NA
sh2 vs Wt	Zm00001eb173090	NA	NA	NA	NA	-1.024188607	NA	PF00400	WD domain; G-beta repeat	IPR001680	WD40 repeat	Zm00001d049608;	NA	NA
sh2 vs Wt	Zm00001eb173130	NA	-1.155718186	NA	NA	NA	NA	PF11221	Subunit 21 of Mediator complex	IPR021384	Mediator complex; subunit Med21	Zm00001d049612;Zm00001d049613;	NA	NA
sh2 vs Wt	Zm00001eb173270	NA	-1.72643514	NA	NA	NA	NA	NA	NA	NA	NA	Zm00001d049628;	NA	NA
sh2 vs Wt	Zm00001eb173290	NA	-5.922130262	NA	NA	NA	NA	PF00022	Actin	IPR004000	Actin family	Zm00001d049629;	NA	NA
sh2 vs Wt	Zm00001eb173710	NA	NA	NA	NA	-1.306278963	NA	PF08069	Ribosomal S13/S15 N-terminal domain	IPR012606	Ribosomal protein S13/S15; N-terminal	Zm00001d049666;	NA	NA
sh2 vs Wt	Zm00001eb174120	NA	NA	NA	NA	NA	-1.075035361	PF12697	Alpha/beta hydrolase family	IPR000073	Alpha/beta hydrolase fold-1	Zm00001d049709;	NA	NA
sh2 vs Wt	Zm00001eb174630	NA	NA	NA	NA	NA	-1.39683598	PF00806	Pumilio-family RNA binding repeat	IPR001313	Pumilio RNA-binding repeat	Zm00001d049761;	NA	NA
sh2 vs Wt	Zm00001eb175180	NA	NA	NA	NA	-1.66810168	NA	PF01048	Phosphorylase superfamily	IPR000845	Nucleoside phosphorylase domain	Zm00001d049823;	NA	NA
sh2 vs Wt	Zm00001eb175270	NA	NA	NA	NA	NA	-1.747373127	PF14368	Probable lipid transfer	IPR016140	Bifunctional inhibitor/plant lipid transfer protein/seed storage helical domain	Zm00001d049834;	NA	NA
sh2 vs Wt	Zm00001eb175640	NA	NA	NA	NA	NA	-1.963261546	PF00847	AP2 domain	IPR001471	AP2/ERF domain	Zm00001d049889;	NA	NA
sh2 vs Wt	Zm00001eb176090	NA	NA	NA	NA	1.861037225	NA	PF01156	Inosine-uridine preferring nucleoside hydrolase	IPR001910	Inosine/uridine-preferring nucleoside hydrolase domain	Zm00001d049948;	NA	NA
sh2 vs Wt	Zm00001eb176160	NA	NA	1.752016768	NA	NA	NA	PF07992	Pyridine nucleotide-disulphide oxidoreductase	IPR023753	FAD/NAD(P)-binding domain	Zm00001d049954;	NA	NA
sh2 vs Wt	Zm00001eb176250	NA	NA	NA	NA	NA	-7.488148673	NA	NA	NA	NA	Zm00001d049964;	NA	NA
sh2 vs Wt	Zm00001eb176260	NA	NA	2.232849114	NA	NA	1.524364757	PF00076	RNA recognition motif. (a.k.a. RRM; RBD; or RNP domain)	IPR000504	RNA recognition motif domain	Zm00001d049965;	NA	NA
sh2 vs Wt	Zm00001eb176310	NA	1.489911843	1.738994152	1.450643976	NA	2.482208719	PF13561	Enoyl-(Acyl carrier protein) reductase			Zm00001d049975;	NA	NA
sh2 vs Wt	Zm00001eb176760	NA	NA	1.602911711	1.73325001	NA	1.723099383	PF14008	Iron/zinc purple acid phosphatase-like protein C	IPR025733	Iron/zinc purple acid phosphatase-like C-terminal domain	Zm00001d050026;	NA	NA
sh2 vs Wt	Zm00001eb176800	1.007438613	NA	NA	NA	NA	1.140784193	PF00483	Nucleotidyl transferase	IPR005835	Nucleotidyl transferase domain	Zm00001d050032;	2.7.7.27	ADP glucose-PP
sh2 vs Wt	Zm00001eb176850	-1.375315292	-1.568178826	NA	-1.960380455	NA	-2.56648262	PF02577	Bifunctional nuclease	IPR003729	Bifunctional nuclease domain	Zm00001d050043;	NA	NA
sh2 vs Wt	Zm00001eb177190	NA	NA	1.50706982	NA	NA	NA	PF00082	Subtilase family	IPR000209	Peptidase S8/S53 domain	Zm00001d050092;	NA	NA
sh2 vs Wt	Zm00001eb177200	NA	NA	1.401158614	NA	NA	NA	PF02519	Auxin responsive protein	IPR003676	Small auxin-up RNA	Zm00001d050093;	NA	NA
sh2 vs Wt	Zm00001eb177270	NA	NA	NA	NA	NA	1.532969057	PF00125	Core histone H2A/H2B/H3/H4	IPR007125	Histone H2A/H2B/H3	Zm00001d050100;	NA	NA
sh2 vs Wt	Zm00001eb177750	NA	-2.716267432	-3.467105236	NA	NA	-2.451555611	PF01535	PPR repeat	IPR002885	Pentatricopeptide repeat	Zm00001d050156;	NA	NA
sh2 vs Wt	Zm00001eb178030	NA	NA	1.037604172	NA	NA	NA	PF06749	Protein of unknown function (DUF1218)	IPR009606	Modifying wall lignin-1/2	Zm00001d050182;	NA	NA
sh2 vs Wt	Zm00001eb178140	NA	NA	NA	NA	-1.052499447	NA	PF00327	Ribosomal protein L30p/L7e	IPR016082	Ribosomal protein L30; ferredoxin-like fold domain	Zm00001d050193;	NA	NA
sh2 vs Wt	Zm00001eb178360	NA	NA	1.943750195	NA	-1.134703185	NA	PF13193	AMP-binding enzyme C-terminal domain	IPR025110	AMP-binding enzyme; C-terminal domain	Zm00001d050224;	NA	NA
sh2 vs Wt	Zm00001eb178680	NA	NA	NA	NA	NA	5.369855284	PF12698	ABC-2 family transporter protein			Zm00001d050260;	NA	NA
sh2 vs Wt	Zm00001eb179170	-1.361975113	-1.414247774	-1.745565653	-1.40548643	NA	-1.38810556	PF01039	Carboxyl transferase domain	IPR034733	Acetyl-CoA carboxylase	Zm00001d050336;	NA	NA
sh2 vs Wt	Zm00001eb179230	NA	NA	NA	NA	-1.181597208	NA	PF13844	Glycosyl transferase family 41	IPR029489	O-GlcNAc transferase; C-terminal	Zm00001d050343;	NA	NA
sh2 vs Wt	Zm00001eb179540	NA	NA	NA	NA	NA	1.202151499	PF00364	Biotin-requiring enzyme	IPR000089	Biotin/lipoyl attachment	Zm00001d050383;	NA	NA
sh2 vs Wt	Zm00001eb179590	NA	NA	-2.197315483	NA	NA	NA	PF00010	Helix-loop-helix DNA-binding domain	IPR011598	Myc-type; basic helix-loop-helix (bHLH) domain	Zm00001d050394;	NA	NA
sh2 vs Wt	Zm00001eb179730	NA	NA	NA	NA	NA	1.294829106	PF02866	lactate/malate dehydrogenase; alpha/beta C-terminal domain	IPR022383	Lactate/malate dehydrogenase; C-terminal	Zm00001d050409;	NA	NA
sh2 vs Wt	Zm00001eb179970	NA	-3.231841876	NA	NA	-3.149919289	-1.602263625	NA	NA	NA	NA		NA	NA
sh2 vs Wt	Zm00001eb180260	NA	NA	NA	NA	-1.056322435	NA	PF02990	Endomembrane protein 70	IPR004240	Nonaspanin (TM9SF)	Zm00001d050484;	NA	NA
sh2 vs Wt	Zm00001eb180340	NA	NA	NA	NA	NA	-1.779075111	PF00171	Aldehyde dehydrogenase family	IPR015590	Aldehyde dehydrogenase domain	Zm00001d050495;	NA	NA
sh2 vs Wt	Zm00001eb180350	NA	NA	1.213298445	NA	NA	NA	PF03947	Ribosomal Proteins L2; C-terminal domain	IPR022669	Ribosomal protein L2; C-terminal	Zm00001d050496;	NA	NA
sh2 vs Wt	Zm00001eb180830	3.897648642	NA	NA	3.253993307	NA	4.011869341	PF03083	Sugar efflux transporter for intercellular exchange	IPR004316	SWEET sugar transporter	Zm00001d050577;	NA	NA
sh2 vs Wt	Zm00001eb180930	NA	NA	NA	NA	-1.891156588	NA	NA	NA	NA	NA	Zm00001d050558;	NA	NA
sh2 vs Wt	Zm00001eb181170	NA	1.401479657	NA	NA	NA	NA	NA	NA	NA	NA	Zm00001d050618;	NA	NA
sh2 vs Wt	Zm00001eb181460	NA	NA	-1.739254446	NA	NA	NA	PF04968	CHORD	IPR007051	CHORD domain	Zm00001d050655;	NA	NA
sh2 vs Wt	Zm00001eb181580	NA	NA	-2.450247792	NA	-3.812203633	NA	PF02681	Divergent PAP2 family	IPR003832	Protein of unknown function DUF212	Zm00001d050673;	NA	NA
sh2 vs Wt	Zm00001eb181740	NA	NA	NA	NA	-1.171762692	NA	PF00125	Core histone H2A/H2B/H3/H4	IPR007125	Histone H2A/H2B/H3	Zm00001d050697;	NA	NA
sh2 vs Wt	Zm00001eb182740	NA	NA	NA	NA	NA	-3.988867304	PF07859	alpha/beta hydrolase fold	IPR013094	Alpha/beta hydrolase fold-3	Zm00001d050837;	NA	NA
sh2 vs Wt	Zm00001eb182850	NA	NA	-3.193515362	NA	NA	NA	PF12776	Myb/SANT-like DNA-binding domain	IPR024752	Myb/SANT-like domain	Zm00001d050853;	NA	NA
sh2 vs Wt	Zm00001eb183430	NA	NA	NA	NA	-1.093548817	NA	PF04427	Brix domain	IPR007109	Brix domain	Zm00001d050923;	NA	NA
sh2 vs Wt	Zm00001eb183710	NA	NA	NA	NA	NA	-1.090695724	PF04724	Glycosyltransferase family 17	IPR006813	Glycosyl transferase; family 17	Zm00001d050961;	NA	NA
sh2 vs Wt	Zm00001eb183760	7.56710054	NA	NA	NA	NA	NA	PF00180	Isocitrate/isopropylmalate dehydrogenase	IPR024084	Isopropylmalate dehydrogenase-like domain	Zm00001d050965;Zm00001d050967;	NA	NA
sh2 vs Wt	Zm00001eb183860	-8.191435976	NA	NA	NA	-6.83152108	NA	PF00022	Actin	IPR004000	Actin family	Zm00001d050982;Zm00001d050981;	NA	NA
sh2 vs Wt	Zm00001eb184000	1.200123932	NA	NA	1.050302108	NA	1.845653359	PF02800	Glyceraldehyde 3-phosphate dehydrogenase; C-terminal domain	IPR020829	Glyceraldehyde 3-phosphate dehydrogenase; catalytic domain	Zm00001d051001;	NA	NA
sh2 vs Wt	Zm00001eb184470	-1.287868121	-1.020757755	NA	NA	NA	-3.449978441	PF01536	Adenosylmethionine decarboxylase	IPR001985	S-adenosylmethionine decarboxylase	Zm00001d051056;	NA	NA
sh2 vs Wt	Zm00001eb185020	NA	NA	NA	NA	1.3663006	1.574861376	NA	NA	NA	NA	Zm00001d051128;	NA	NA
sh2 vs Wt	Zm00001eb185080	NA	NA	1.045593658	NA	NA	NA	PF06432	Phosphatidylinositol N-acetylglucosaminyltransferase	IPR009450	Phosphatidylinositol N-acetylglucosaminyltransferase subunit C	Zm00001d051136;	NA	NA
sh2 vs Wt	Zm00001eb185530	-1.57826494	NA	NA	NA	-1.700050752	-1.90603416	PF00179	Ubiquitin-conjugating enzyme	IPR000608	Ubiquitin-conjugating enzyme E2	Zm00001d051210;Zm00001d051211;	NA	NA
sh2 vs Wt	Zm00001eb185540	3.851518819	NA	NA	NA	2.276638396	4.952940814	PF10584	Proteasome subunit A N-terminal signature	IPR000426	Proteasome alpha-subunit; N-terminal domain	Zm00001d051210;Zm00001d051211;	NA	NA
sh2 vs Wt	Zm00001eb185590	NA	NA	NA	NA	NA	-3.021005771	PF02893	GRAM domain	IPR004182	GRAM domain	Zm00001d051225;	NA	NA
sh2 vs Wt	Zm00001eb185870	-6.333079666	NA	NA	NA	NA	NA	PF02453	Reticulon	IPR003388	Reticulon	Zm00001d051258;	NA	NA
sh2 vs Wt	Zm00001eb185930	1.015765156	NA	NA	NA	NA	NA	PF00271	Helicase conserved C-terminal domain	IPR001650	Helicase; C-terminal	Zm00001d051268;	NA	NA
sh2 vs Wt	Zm00001eb185980	NA	NA	NA	NA	1.261780449	NA	PF00635	MSP (Major sperm protein) domain	IPR000535	Major sperm protein (MSP) domain	Zm00001d051288;	NA	NA
sh2 vs Wt	Zm00001eb186140	NA	1.894028012	NA	NA	NA	NA	NA	NA	NA	NA		NA	NA
sh2 vs Wt	Zm00001eb186610	-1.963815868	NA	NA	NA	-2.039096791	NA	PF03763	Remorin; C-terminal region	IPR005516	Remorin; C-terminal	Zm00001d051367;	NA	NA
sh2 vs Wt	Zm00001eb186820	NA	NA	1.039229263	NA	NA	NA	PF00255	Glutathione peroxidase	IPR000889	Glutathione peroxidase	Zm00001d051392;	NA	NA
sh2 vs Wt	Zm00001eb186970	1.574487916	NA	NA	NA	NA	1.27897897	PF00924	Mechanosensitive ion channel	IPR006685	Mechanosensitive ion channel MscS	Zm00001d051415;	NA	NA
sh2 vs Wt	Zm00001eb187000	1.484885528	NA	NA	NA	NA	1.59263425	PF00657	GDSL-like Lipase/Acylhydrolase	IPR001087	GDSL lipase/esterase	Zm00001d051419;	NA	NA
sh2 vs Wt	Zm00001eb187010	NA	NA	NA	NA	NA	1.048229092	PF00257	Dehydrin	IPR000167	Dehydrin	Zm00001d051420;	NA	NA
sh2 vs Wt	Zm00001eb187050	NA	NA	NA	NA	2.251053793	NA	PF03478	Protein of unknown function (DUF295)	IPR005174	Domain unknown function DUF295	Zm00001d051429;	NA	NA
sh2 vs Wt	Zm00001eb187170	NA	NA	NA	NA	NA	1.519455521	PF13639	Ring finger domain	IPR001841	Zinc finger; RING-type	Zm00001d051448;	NA	NA
sh2 vs Wt	Zm00001eb187280	-1.645045672	NA	NA	NA	1.587326427	NA	PF06884	Protein of unknown function (DUF1264)	IPR010686	Oil body-associated protein-like	Zm00001d051459;	NA	NA
sh2 vs Wt	Zm00001eb187410	NA	-1.748402042	NA	-1.534022256	NA	-1.751522122	NA	NA	NA	NA	Zm00001d051475;	NA	NA
sh2 vs Wt	Zm00001eb187760	NA	NA	NA	NA	NA	1.494807918	PF00664	ABC transporter transmembrane region	IPR011527	ABC transporter type 1; transmembrane domain	Zm00001d051514;	NA	NA
sh2 vs Wt	Zm00001eb187980	-1.432509642	NA	NA	NA	NA	NA	PF12037	Domain of unknown function (DUF3523)	IPR021911	ATPase family AAA domain-containing protein 3; domain of unknown function DUF3523	Zm00001d051535;	NA	NA
sh2 vs Wt	Zm00001eb188030	NA	NA	NA	NA	-1.609618326	NA	PF00521	DNA gyrase/topoisomerase IV; subunit A	IPR002205	DNA topoisomerase; type IIA; subunit A/C-terminal	Zm00001d051542;	NA	NA
sh2 vs Wt	Zm00001eb188040	NA	NA	NA	NA	-1.330602143	NA	PF03946	Ribosomal protein L11; N-terminal domain	IPR020784	Ribosomal protein L11; N-terminal	Zm00001d051543;	NA	NA
sh2 vs Wt	Zm00001eb188060	NA	NA	-1.257690954	NA	NA	NA	PF13328	HD domain			Zm00001d051545;	NA	NA
sh2 vs Wt	Zm00001eb188070	1.677359272	NA	NA	NA	NA	NA	PF00025	ADP-ribosylation factor family	IPR006689	Small GTPase superfamily; ARF/SAR type	Zm00001d051546;	NA	NA
sh2 vs Wt	Zm00001eb188310	NA	NA	NA	NA	NA	-3.918497005	PF01569	PAP2 superfamily	IPR000326	Phosphatidic acid phosphatase type 2/haloperoxidase	Zm00001d051561;	NA	NA
sh2 vs Wt	Zm00001eb188350	NA	NA	NA	NA	NA	-6.095379554	PF13177	DNA polymerase III; delta subunit			Zm00001d051565;	NA	NA
sh2 vs Wt	Zm00001eb188370	NA	NA	NA	NA	NA	1.230672335	PF00646	F-box domain	IPR001810	F-box domain	Zm00001d051568;	NA	NA
sh2 vs Wt	Zm00001eb188550	1.947758563	NA	NA	NA	NA	-2.24222873	PF17874	MalT-like TPR region	IPR041617	MalT-like TPR region	Zm00001d051589;	NA	NA
sh2 vs Wt	Zm00001eb188570	-6.218778815	NA	1.637186378	NA	-3.735805363	5.688311764	PF00125	Core histone H2A/H2B/H3/H4	IPR007125	Histone H2A/H2B/H3	Zm00001d051591;	NA	NA
sh2 vs Wt	Zm00001eb188590	-1.64928735	NA	NA	NA	NA	2.469714804	NA	NA	NA	NA	Zm00001d051594;	NA	NA
sh2 vs Wt	Zm00001eb188720	-3.681920779	NA	NA	NA	NA	NA	PF00899	ThiF family	IPR000594	THIF-type NAD/FAD binding fold	Zm00001d051608;	NA	NA
sh2 vs Wt	Zm00001eb188830	NA	NA	NA	NA	NA	-1.309635801	NA	NA	NA	NA	Zm00001d051617;	NA	NA
sh2 vs Wt	Zm00001eb188890	NA	-1.859821039	NA	-1.151859326	NA	-1.757286128	PF00076	RNA recognition motif. (a.k.a. RRM; RBD; or RNP domain)	IPR000504	RNA recognition motif domain	Zm00001d051627;	NA	NA
sh2 vs Wt	Zm00001eb188900	NA	NA	NA	NA	NA	1.163136271	PF03982	Diacylglycerol acyltransferase	IPR007130	Diacylglycerol acyltransferase	Zm00001d051628;	NA	NA
sh2 vs Wt	Zm00001eb188990	-1.092096115	NA	NA	NA	NA	NA	PF00487	Fatty acid desaturase	IPR005804	Fatty acid desaturase domain	Zm00001d051636;	NA	NA
sh2 vs Wt	Zm00001eb189140	NA	NA	NA	NA	-1.815357778	NA	PF01412	Putative GTPase activating protein for Arf	IPR001164	Arf GTPase activating protein	Zm00001d051676;	NA	NA
sh2 vs Wt	Zm00001eb189180	2.777392711	1.09134441	NA	NA	1.783817883	1.685375944	NA	NA	NA	NA	Zm00001d051672;Zm00001d051674;	NA	NA
sh2 vs Wt	Zm00001eb189300	4.609558693	NA	NA	NA	NA	NA	NA	NA	NA	NA	Zm00001d051658;Zm00001d051659;	NA	NA
sh2 vs Wt	Zm00001eb189370	NA	NA	NA	8.77017305	4.531718237	NA	NA	NA	NA	NA	Zm00001d051653;	NA	NA
sh2 vs Wt	Zm00001eb189380	NA	NA	NA	1.129355347	NA	NA	PF00153	Mitochondrial carrier protein	IPR018108	Mitochondrial substrate/solute carrier	Zm00001d051685;	NA	NA
sh2 vs Wt	Zm00001eb189390	NA	NA	NA	NA	3.189203343	-3.606120039	PF02115	RHO protein GDP dissociation inhibitor	IPR000406	Rho protein GDP-dissociation inhibitor	Zm00001d051687;	NA	NA
sh2 vs Wt	Zm00001eb189420	NA	NA	NA	NA	1.054544444	NA	NA	NA	NA	NA	Zm00001d051690;	NA	NA
sh2 vs Wt	Zm00001eb189430	NA	5.664548799	4.795891731	NA	NA	NA	PF04720	PDDEXK-like family of unknown function	IPR006502	Protein of unknown function PDDEXK-like	Zm00001d051691;	NA	NA
sh2 vs Wt	Zm00001eb189500	1.745050658	2.2165761	NA	1.330876875	1.285657274	-4.54255762	PF02469	Fasciclin domain	IPR000782	FAS1 domain	Zm00001d051699;	NA	NA
sh2 vs Wt	Zm00001eb189830	NA	NA	NA	NA	NA	-2.530848744	PF13639	Ring finger domain	IPR001841	Zinc finger; RING-type	Zm00001d051736;	NA	NA
sh2 vs Wt	Zm00001eb189850	NA	NA	NA	NA	NA	-1.557737878	PF01343	Peptidase family S49	IPR002142	Peptidase S49	Zm00001d051740;	NA	NA
sh2 vs Wt	Zm00001eb189900	NA	NA	NA	NA	NA	-2.720516652	PF02183	Homeobox associated leucine zipper	IPR003106	Leucine zipper; homeobox-associated	Zm00001d051749;	NA	NA
sh2 vs Wt	Zm00001eb189910	NA	NA	NA	NA	NA	6.459151993	PF09334	tRNA synthetases class I (M)	IPR015413	Methionyl/Leucyl tRNA synthetase	Zm00001d051753;	NA	NA
sh2 vs Wt	Zm00001eb189920	NA	NA	NA	NA	NA	-1.265254517	PF00171	Aldehyde dehydrogenase family	IPR015590	Aldehyde dehydrogenase domain	Zm00001d051754;	NA	NA
sh2 vs Wt	Zm00001eb189940	NA	NA	NA	NA	NA	-1.831285876	PF02705	K+ potassium transporter	IPR003855	Potassium transporter	Zm00001d051756;	NA	NA
sh2 vs Wt	Zm00001eb190130	-1.22663591	NA	NA	NA	NA	NA	PF00514	Armadillo/beta-catenin-like repeat	IPR000225	Armadillo	Zm00001d000381;	NA	NA
sh2 vs Wt	Zm00001eb190140	NA	NA	NA	NA	NA	-2.476050368	PF14009	Domain of unknown function (DUF4228)	IPR025322	Protein of unknown function DUF4228; plant	Zm00001d000380;	NA	NA
sh2 vs Wt	Zm00001eb190260	NA	NA	NA	-3.154588742	NA	-2.296703813	PF00856	SET domain	IPR001214	SET domain	Zm00001d051796;	NA	NA
sh2 vs Wt	Zm00001eb190280	NA	NA	NA	NA	NA	-3.748620504	PF00293	NUDIX domain	IPR000086	NUDIX hydrolase domain	Zm00001d051799;	NA	NA
sh2 vs Wt	Zm00001eb190330	-1.87579385	NA	NA	NA	NA	NA	PF05529	Bap31/Bap29 transmembrane region	IPR040463	BAP29/BAP31; transmembrane domain	Zm00001d051803;	NA	NA
sh2 vs Wt	Zm00001eb190340	2.788154209	NA	NA	NA	NA	NA	PF00120	Glutamine synthetase; catalytic domain	IPR008146	Glutamine synthetase; catalytic domain	Zm00001d051804;	NA	NA
sh2 vs Wt	Zm00001eb190410	NA	NA	NA	-5.41804427	NA	NA	PF00072	Response regulator receiver domain	IPR001789	Signal transduction response regulator; receiver domain	Zm00001d051812;	NA	NA
sh2 vs Wt	Zm00001eb190670	NA	NA	NA	NA	NA	-5.398143071	PF13966	zinc-binding in reverse transcriptase	IPR026960	Reverse transcriptase zinc-binding domain	Zm00001d051842;	NA	NA
sh2 vs Wt	Zm00001eb190920	-1.050204009	NA	NA	NA	-1.83388063	NA	PF00891	O-methyltransferase domain	IPR001077	O-methyltransferase domain	Zm00001d051870;	NA	NA
sh2 vs Wt	Zm00001eb191000	NA	NA	3.130053852	NA	NA	NA	PF00501	AMP-binding enzyme	IPR000873	AMP-dependent synthetase/ligase	Zm00001d051876;Zm00001d051877;	NA	NA
sh2 vs Wt	Zm00001eb191130	-4.043206786	NA	NA	NA	NA	NA	PF00072	Response regulator receiver domain	IPR001789	Signal transduction response regulator; receiver domain	Zm00001d051889;	NA	NA
sh2 vs Wt	Zm00001eb191180	2.604110959	NA	NA	NA	NA	NA	PF02458	Transferase family	IPR003480	Transferase	Zm00001d051892;	NA	NA
sh2 vs Wt	Zm00001eb191260	NA	NA	NA	1.148361693	NA	NA	PF07714	Protein tyrosine kinase	IPR001245	Serine-threonine/tyrosine-protein kinase; catalytic domain	Zm00001d051900;	NA	NA
sh2 vs Wt	Zm00001eb191380	3.973622994	NA	NA	1.801500472	2.504460357	NA	PF00248	Aldo/keto reductase family	IPR023210	NADP-dependent oxidoreductase domain	Zm00001d051912;	NA	NA
sh2 vs Wt	Zm00001eb191440	-4.780896701	NA	NA	NA	-2.310174518	NA	PF14309	Domain of unknown function (DUF4378)	IPR025486	Domain of unknown function DUF4378	Zm00001d051917;	NA	NA
sh2 vs Wt	Zm00001eb191500	NA	NA	NA	NA	NA	-1.813055229	PF00702	haloacid dehalogenase-like hydrolase			Zm00001d051924;	NA	NA
sh2 vs Wt	Zm00001eb191590	NA	NA	NA	NA	NA	-3.463559091	PF00891	O-methyltransferase domain	IPR001077	O-methyltransferase domain	Zm00001d051934;	NA	NA
sh2 vs Wt	Zm00001eb191610	5.768670063	NA	5.562898147	NA	NA	NA	PF01370	NAD dependent epimerase/dehydratase family	IPR001509	NAD-dependent epimerase/dehydratase	Zm00001d051938;	NA	NA
sh2 vs Wt	Zm00001eb191620	NA	NA	NA	NA	-2.606599262	NA	PF00564	PB1 domain	IPR000270	PB1 domain	Zm00001d051939;	NA	NA
sh2 vs Wt	Zm00001eb191650	NA	NA	NA	1.324033756	1.393988838	NA	PF03124	EXS family	IPR004342	EXS; C-terminal	Zm00001d051945;	NA	NA
sh2 vs Wt	Zm00001eb191730	1.852526801	1.458810029	NA	NA	1.962025517	NA	NA	NA	NA	NA	Zm00001d051952;	NA	NA
sh2 vs Wt	Zm00001eb191930	NA	NA	1.419480775	NA	NA	NA	PF01417	ENTH domain	IPR013809	ENTH domain	Zm00001d051980;	NA	NA
sh2 vs Wt	Zm00001eb192060	1.707033084	NA	NA	NA	NA	NA	PF01602	Adaptin N terminal region	IPR002553	Clathrin/coatomer adaptor; adaptin-like; N-terminal	Zm00001d051998;	NA	NA
sh2 vs Wt	Zm00001eb192130	1.136095139	NA	NA	NA	NA	NA	PF04112	Mak10 subunit; NatC N(alpha)-terminal acetyltransferase	IPR007244	-alpha-acetyltransferase 35; NatC auxiliary subunit	Zm00001d052009;	NA	NA
sh2 vs Wt	Zm00001eb192150	NA	1.370531984	NA	NA	NA	NA	PF00036	EF hand	IPR002048	EF-hand domain	Zm00001d052010;	NA	NA
sh2 vs Wt	Zm00001eb192200	-1.14360261	NA	NA	NA	-4.74969011	NA	NA	NA	NA	NA	Zm00001d052015;	NA	NA
sh2 vs Wt	Zm00001eb192310	NA	NA	NA	NA	-1.245658473	NA	PF00832	Ribosomal L39 protein	IPR000077	Ribosomal protein L39e	Zm00001d052025;	NA	NA
sh2 vs Wt	Zm00001eb192590	NA	NA	NA	NA	-1.481272213	NA	NA	NA	NA	NA	Zm00001d052053;	NA	NA
sh2 vs Wt	Zm00001eb192680	-1.437382033	-1.627221003	NA	-1.380891939	NA	-1.772449546	PF00982	Glycosyltransferase family 20	IPR001830	Glycosyl transferase; family 20	Zm00001d052060;	3.1.3.12	TPP
sh2 vs Wt	Zm00001eb192680	-1.437382033	-1.627221003	NA	-1.380891939	NA	-1.772449546	PF00982	Glycosyltransferase family 20	IPR001830	Glycosyl transferase; family 20	Zm00001d052060;	2.4.1.15	TPS
sh2 vs Wt	Zm00001eb192860	NA	NA	NA	NA	-1.300135312	NA	PF01247	Ribosomal protein L35Ae	IPR001780	Ribosomal protein L35A	Zm00001d052075;	NA	NA
sh2 vs Wt	Zm00001eb192910	NA	NA	-1.699540275	NA	1.127562571	NA	PF04455	LOR/SDH bifunctional enzyme conserved region	IPR007545	LOR/SDH bifunctional enzyme; conserved domain	Zm00001d052079;	NA	NA
sh2 vs Wt	Zm00001eb192980	-1.026228025	NA	NA	NA	NA	NA	PF00226	DnaJ domain	IPR001623	DnaJ domain	Zm00001d052093;	NA	NA
sh2 vs Wt	Zm00001eb193170	NA	NA	NA	NA	-1.17238904	-1.183354654	PF03456	uDENN domain	IPR005113	uDENN domain	Zm00001d052111;	NA	NA
sh2 vs Wt	Zm00001eb193270	-3.820020072	NA	NA	NA	NA	NA	NA	NA	NA	NA	Zm00001d052122;Zm00001d052123;	NA	NA
sh2 vs Wt	Zm00001eb193350	7.321285969	NA	NA	NA	NA	NA	NA	NA	NA	NA		NA	NA
sh2 vs Wt	Zm00001eb193360	NA	NA	NA	NA	1.597697761	NA	PF03171	2OG-Fe(II) oxygenase superfamily	IPR005123	Oxoglutarate/iron-dependent dioxygenase	Zm00001d052136;	NA	NA
sh2 vs Wt	Zm00001eb193490	-1.206863879	NA	NA	NA	NA	NA	NA	NA	NA	NA	Zm00001d052145;	NA	NA
sh2 vs Wt	Zm00001eb193570	NA	NA	NA	NA	NA	1.54203517	PF13639	Ring finger domain	IPR001841	Zinc finger; RING-type	Zm00001d052154;	NA	NA
sh2 vs Wt	Zm00001eb193690	NA	NA	NA	NA	2.014733316	NA	PF03254	Xyloglucan fucosyltransferase	IPR004938	Xyloglucan fucosyltransferase	Zm00001d052170;	NA	NA
sh2 vs Wt	Zm00001eb193790	-1.192699306	NA	NA	NA	NA	NA	PF00319	SRF-type transcription factor (DNA-binding and dimerisation domain)	IPR002100	Transcription factor; MADS-box	Zm00001d052180;	NA	NA
sh2 vs Wt	Zm00001eb193830	-1.370636798	NA	-1.657733713	NA	NA	NA	PF02984	Cyclin; C-terminal domain	IPR004367	Cyclin; C-terminal domain	Zm00001d052185;	NA	NA
sh2 vs Wt	Zm00001eb193850	NA	NA	NA	NA	-1.73245634	-1.916855566	PF18511	F-box	IPR041567	COI1; F-box	Zm00001d052188;	NA	NA
sh2 vs Wt	Zm00001eb193910	NA	NA	NA	NA	NA	-2.148827	PF02298	Plastocyanin-like domain	IPR003245	Phytocyanin domain	Zm00001d052191;	NA	NA
sh2 vs Wt	Zm00001eb194020	NA	-1.697337957	-3.113572778	NA	NA	-3.524631695	PF04674	Phosphate-induced protein 1 conserved region	IPR006766	Protein EXORDIUM-like	Zm00001d052206;	NA	NA
sh2 vs Wt	Zm00001eb194040	NA	NA	NA	NA	-4.041878989	NA	PF17181	Epidermal patterning factor proteins			Zm00001d052208;	NA	NA
sh2 vs Wt	Zm00001eb194070	-6.702327146	NA	-4.655179116	NA	NA	-1.862386506	PF00201	UDP-glucoronosyl and UDP-glucosyl transferase	IPR002213	UDP-glucuronosyl/UDP-glucosyltransferase	Zm00001d052210;	NA	NA
sh2 vs Wt	Zm00001eb194180	-6.328706557	NA	NA	NA	NA	NA	NA	NA	NA	NA	Zm00001d052223;	NA	NA
sh2 vs Wt	Zm00001eb194190	-1.314940243	NA	NA	NA	-1.037459609	NA	PF01477	PLAT/LH2 domain	IPR001024	PLAT/LH2 domain	Zm00001d052224;	NA	NA
sh2 vs Wt	Zm00001eb194200	NA	NA	NA	NA	-7.083966037	NA	NA	NA	NA	NA	Zm00001d052225;	NA	NA
sh2 vs Wt	Zm00001eb194270	-1.245833363	NA	NA	NA	NA	NA	PF04570	zinc-finger of the FCS-type; C2-C2	IPR007650	Zf-FLZ domain	Zm00001d052234;	NA	NA
sh2 vs Wt	Zm00001eb194600	NA	NA	2.758489953	NA	NA	NA	PF09811	Essential protein Yae1; N terminal	IPR019191	Essential protein Yae1; N-terminal		NA	NA
sh2 vs Wt	Zm00001eb194620	1.972188336	NA	NA	NA	NA	NA	PF13639	Ring finger domain	IPR001841	Zinc finger; RING-type	Zm00001d052268;	NA	NA
sh2 vs Wt	Zm00001eb194880	NA	NA	NA	NA	-1.987751457	NA	PF00238	Ribosomal protein L14p/L23e	IPR000218	Ribosomal protein L14P		NA	NA
sh2 vs Wt	Zm00001eb195230	NA	NA	NA	-1.57850012	-1.085520738	NA	PF03822	NAF domain	IPR004041	NAF domain	Zm00001d052340;	NA	NA
sh2 vs Wt	Zm00001eb195390	NA	1.166958266	NA	NA	NA	1.151141427	PF02225	PA domain	IPR003137	PA domain	Zm00001d052354;	NA	NA
sh2 vs Wt	Zm00001eb195460	NA	NA	NA	NA	-2.635966418	NA	PF12697	Alpha/beta hydrolase family	IPR000073	Alpha/beta hydrolase fold-1	Zm00001d052362;Zm00001d052363;Zm00001d052364;	NA	NA
sh2 vs Wt	Zm00001eb195640	NA	NA	NA	NA	NA	-1.406556305	PF03357	Snf7	IPR005024	Snf7 family	Zm00001d052379;	NA	NA
sh2 vs Wt	Zm00001eb195860	NA	NA	NA	NA	NA	-1.097416626	PF00501	AMP-binding enzyme	IPR000873	AMP-dependent synthetase/ligase	Zm00001d052399;	NA	NA
sh2 vs Wt	Zm00001eb195920	NA	2.116395906	NA	NA	NA	2.301176436	PF00847	AP2 domain	IPR001471	AP2/ERF domain	Zm00001d052405;	NA	NA
sh2 vs Wt	Zm00001eb195990	NA	NA	NA	NA	NA	-6.051489405	NA	NA	NA	NA	NA	NA	NA
sh2 vs Wt	Zm00001eb196100	NA	NA	NA	NA	-1.304178832	NA	PF06964	Alpha-L-arabinofuranosidase C-terminal domain	IPR010720	Alpha-L-arabinofuranosidase; C-terminal	Zm00001d052425;	NA	NA
sh2 vs Wt	Zm00001eb196170	NA	NA	2.095818305	NA	-3.188171856	NA	PF07690	Major Facilitator Superfamily	IPR011701	Major facilitator superfamily	Zm00001d052434;	NA	NA
sh2 vs Wt	Zm00001eb196530	-1.033767359	NA	NA	NA	NA	NA	PF00067	Cytochrome P450	IPR001128	Cytochrome P450	Zm00001d052475;	NA	NA
sh2 vs Wt	Zm00001eb196880	-1.441562152	NA	NA	NA	NA	NA	PF00300	Histidine phosphatase superfamily (branch 1)	IPR013078	Histidine phosphatase superfamily; clade-1	Zm00001d052519;	NA	NA
sh2 vs Wt	Zm00001eb196970	NA	NA	NA	NA	NA	-2.060030472	PF07690	Major Facilitator Superfamily	IPR011701	Major facilitator superfamily	Zm00001d050425;	NA	NA
sh2 vs Wt	Zm00001eb197120	NA	NA	NA	NA	NA	4.94472111	PF02978	Signal peptide binding domain	IPR004125	Signal recognition particle; SRP54 subunit; M-domain	Zm00001d052556;	NA	NA
sh2 vs Wt	Zm00001eb197160	NA	NA	NA	NA	NA	-2.390681777	PF00170	bZIP transcription factor	IPR004827	Basic-leucine zipper domain	Zm00001d052562;	NA	NA
sh2 vs Wt	Zm00001eb197500	NA	NA	NA	NA	NA	2.323190048	PF04844	Transcriptional repressor; ovate	IPR006458	Ovate protein family; C-terminal	Zm00001d052606;	NA	NA
sh2 vs Wt	Zm00001eb197590	NA	NA	NA	NA	-1.702858062	NA	PF00561	alpha/beta hydrolase fold	IPR000073	Alpha/beta hydrolase fold-1	Zm00001d052618;	NA	NA
sh2 vs Wt	Zm00001eb197800	NA	NA	NA	NA	-3.637574259	NA	PF12776	Myb/SANT-like DNA-binding domain	IPR024752	Myb/SANT-like domain		NA	NA
sh2 vs Wt	Zm00001eb197900	NA	NA	NA	NA	-3.13484982	NA	PF00190	Cupin	IPR006045	Cupin 1	Zm00001d052654;	NA	NA
sh2 vs Wt	Zm00001eb197960	NA	NA	NA	NA	NA	-1.061608575	PF00168	C2 domain	IPR000008	C2 domain	Zm00001d052662;	NA	NA
sh2 vs Wt	Zm00001eb198260	NA	-1.385343355	NA	NA	NA	NA	PF13639	Ring finger domain	IPR001841	Zinc finger; RING-type	Zm00001d052697;	NA	NA
sh2 vs Wt	Zm00001eb198410	NA	NA	-4.829738514	NA	NA	-6.85416557	PF07716	Basic region leucine zipper	IPR004827	Basic-leucine zipper domain	Zm00001d052717;	NA	NA
sh2 vs Wt	Zm00001eb198560	NA	NA	NA	NA	-1.704276771	NA	PF02179	BAG domain	IPR003103	BAG domain	Zm00001d052733;	NA	NA
sh2 vs Wt	Zm00001eb198580	NA	NA	NA	NA	1.014263052	NA	PF01694	Rhomboid family	IPR022764	Peptidase S54; rhomboid domain	Zm00001d052734;	NA	NA
sh2 vs Wt	Zm00001eb198590	5.193515595	NA	NA	NA	NA	NA	PF01694	Rhomboid family	IPR022764	Peptidase S54; rhomboid domain	Zm00001d052735;	NA	NA
sh2 vs Wt	Zm00001eb198690	NA	NA	NA	NA	NA	1.23902333	PF04515	Plasma-membrane choline transporter	IPR007603	Choline transporter-like	Zm00001d052748;	NA	NA
sh2 vs Wt	Zm00001eb198770	NA	NA	NA	-1.786414906	NA	NA	PF14368	Probable lipid transfer	IPR016140	Bifunctional inhibitor/plant lipid transfer protein/seed storage helical domain	Zm00001d052759;	NA	NA
sh2 vs Wt	Zm00001eb198820	NA	NA	NA	NA	1.110702911	NA	PF01167	Tub family	IPR000007	Tubby; C-terminal	Zm00001d052765;	NA	NA
sh2 vs Wt	Zm00001eb198840	NA	NA	NA	NA	-1.117238748	NA	NA	NA	NA	NA	Zm00001d052767;	NA	NA
sh2 vs Wt	Zm00001eb198910	NA	NA	NA	NA	3.588716281	NA	PF03168	Late embryogenesis abundant protein	IPR004864	Late embryogenesis abundant protein; LEA_2 subgroup	Zm00001d052776;	NA	NA
sh2 vs Wt	Zm00001eb199230	NA	NA	NA	NA	-1.181602635	NA	PF00183	Hsp90 protein	IPR001404	Heat shock protein Hsp90 family	Zm00001d052809;	NA	NA
sh2 vs Wt	Zm00001eb199460	NA	NA	NA	NA	-1.375722214	NA	PF03765	CRAL/TRIO; N-terminal domain	IPR011074	CRAL/TRIO; N-terminal domain	Zm00001d052840;Zm00001d052841;	NA	NA
sh2 vs Wt	Zm00001eb199620	NA	NA	NA	NA	-1.352505199	NA	NA	NA	NA	NA	Zm00001d052859;Zm00001d052860;	NA	NA
sh2 vs Wt	Zm00001eb199720	-3.689179097	NA	-3.549096343	-4.248311414	NA	-3.620230309	NA	NA	NA	NA		NA	NA
sh2 vs Wt	Zm00001eb199840	NA	NA	NA	NA	1.020829676	NA	NA	NA	NA	NA	Zm00001d052889;	NA	NA
sh2 vs Wt	Zm00001eb200060	NA	NA	NA	-2.337215245	NA	NA	PF10497	Zinc-finger domain of monoamine-oxidase A repressor R1	IPR018866	Zinc-finger domain of monoamine-oxidase A repressor R1	Zm00001d052918;	NA	NA
sh2 vs Wt	Zm00001eb200430	NA	NA	1.669677641	NA	NA	NA	PF02298	Plastocyanin-like domain	IPR003245	Phytocyanin domain	Zm00001d052950;	NA	NA
sh2 vs Wt	Zm00001eb200480	-2.056813657	NA	NA	-1.708890428	NA	NA	PF14861	Plant antimicrobial peptide	IPR029227	Plant antimicrobial peptide	Zm00001d052958;	NA	NA
sh2 vs Wt	Zm00001eb200650	NA	-2.638545981	-3.19660904	NA	NA	-2.987574001	PF14383	DUF761-associated sequence motif	IPR032795	DUF3741-associated sequence motif	Zm00001d052981;	NA	NA
sh2 vs Wt	Zm00001eb201240	NA	NA	NA	NA	NA	-4.997396758	PF05097	Protein of unknown function (DUF688)	IPR007789	Protein of unknown function DUF688	Zm00001d053068;	NA	NA
sh2 vs Wt	Zm00001eb201370	-1.215826	NA	NA	-2.101932875	NA	NA	NA	NA	NA	NA	Zm00001d000161;	NA	NA
sh2 vs Wt	Zm00001eb201580	NA	NA	NA	1.704761737	NA	NA	PF13426	PAS domain	IPR000014	PAS domain	Zm00001d053091;	NA	NA
sh2 vs Wt	Zm00001eb201620	NA	NA	-3.120934914	NA	-1.479840954	NA	NA	NA	NA	NA		NA	NA
sh2 vs Wt	Zm00001eb201730	NA	NA	NA	NA	1.148415989	NA	NA	NA	NA	NA	Zm00001d053102;	NA	NA
sh2 vs Wt	Zm00001eb201800	NA	NA	NA	-1.867263956	NA	NA	NA	NA	NA	NA	Zm00001d053108;	NA	NA
sh2 vs Wt	Zm00001eb201820	-2.625471763	NA	NA	NA	NA	NA	NA	NA	NA	NA	Zm00001d053112;	NA	NA
sh2 vs Wt	Zm00001eb201830	NA	NA	NA	-2.8145566	NA	NA	NA	NA	NA	NA	Zm00001d053113;	NA	NA
sh2 vs Wt	Zm00001eb201840	NA	NA	-2.885394451	-2.076982537	NA	NA	NA	NA	NA	NA	Zm00001d053114;	NA	NA
sh2 vs Wt	Zm00001eb201930	NA	3.250956504	NA	4.318378649	NA	NA	PF00249	Myb-like DNA-binding domain	IPR001005	SANT/Myb domain	Zm00001d053124;	NA	NA
sh2 vs Wt	Zm00001eb202080	-1.320873904	NA	NA	NA	NA	NA	PF01490	Transmembrane amino acid transporter protein	IPR013057	Amino acid transporter; transmembrane domain	Zm00001d053143;	NA	NA
sh2 vs Wt	Zm00001eb202110	NA	NA	NA	NA	1.747420665	1.528101342	PF01535	PPR repeat	IPR002885	Pentatricopeptide repeat	Zm00001d053146;	NA	NA
sh2 vs Wt	Zm00001eb202140	NA	NA	1.239736569	NA	NA	NA	PF05920	Homeobox KN domain	IPR008422	Homeobox KN domain	Zm00001d053151;	NA	NA
sh2 vs Wt	Zm00001eb202220	NA	NA	NA	NA	NA	-1.734481064	PF00069	Protein kinase domain	IPR000719	Protein kinase domain	Zm00001d053158;	NA	NA
sh2 vs Wt	Zm00001eb202510	NA	NA	NA	NA	NA	-4.435557662	PF13833	EF-hand domain pair			Zm00001d053188;	NA	NA
sh2 vs Wt	Zm00001eb202830	NA	NA	1.371129355	NA	NA	1.649599455	PF00550	Phosphopantetheine attachment site	IPR009081	Phosphopantetheine binding ACP domain	Zm00001d053228;	NA	NA
sh2 vs Wt	Zm00001eb202840	NA	NA	NA	NA	NA	1.955491535	NA	NA	NA	NA	Zm00001d053229;	NA	NA
sh2 vs Wt	Zm00001eb203310	NA	NA	NA	NA	-1.067174553	NA	PF03145	Seven in absentia protein family	IPR018121	Seven-in-absentia protein; TRAF-like domain	Zm00001d053289;	NA	NA
sh2 vs Wt	Zm00001eb204020	NA	NA	NA	NA	1.286606209	NA	NA	NA	NA	NA	Zm00001d053378;	NA	NA
sh2 vs Wt	Zm00001eb204130	NA	NA	NA	3.569310442	NA	NA	PF02485	Core-2/I-Branching enzyme	IPR003406	Glycosyl transferase; family 14	Zm00001d053393;	NA	NA
sh2 vs Wt	Zm00001eb204200	NA	NA	-3.117175299	NA	-2.662732326	NA	NA	NA	NA	NA	Zm00001d053398;	NA	NA
sh2 vs Wt	Zm00001eb204260	NA	NA	NA	NA	-2.200077542	NA	PF17284	Spermidine synthase tetramerisation domain	IPR035246	Spermidine synthase; tetramerisation domain	Zm00001d053404;	NA	NA
sh2 vs Wt	Zm00001eb204320	NA	NA	NA	NA	3.207600129	NA	NA	NA	NA	NA	Zm00001d053416;	NA	NA
sh2 vs Wt	Zm00001eb204410	1.422591229	NA	NA	NA	NA	NA	PF08802	Cytochrome B6-F complex Fe-S subunit	IPR014909	Cytochrome b6-f complex Fe-S subunit	Zm00001d053432;	NA	NA
sh2 vs Wt	Zm00001eb204420	NA	NA	NA	NA	NA	-4.107784079	PF13639	Ring finger domain	IPR001841	Zinc finger; RING-type	Zm00001d053433;	NA	NA
sh2 vs Wt	Zm00001eb204600	NA	NA	3.754071819	NA	NA	NA	PF00311	Phosphoenolpyruvate carboxylase	IPR021135	Phosphoenolpyruvate carboxylase	Zm00001d053453;	NA	NA
sh2 vs Wt	Zm00001eb204800	NA	NA	-3.554216731	NA	NA	NA	PF08312	cwf21 domain	IPR013170	mRNA splicing factor Cwf21 domain	Zm00001d053534;	NA	NA
sh2 vs Wt	Zm00001eb204890	NA	NA	-1.934539239	NA	NA	NA	PF00514	Armadillo/beta-catenin-like repeat	IPR000225	Armadillo	Zm00001d053544;	NA	NA
sh2 vs Wt	Zm00001eb205020	NA	NA	NA	NA	-1.106214409	NA	PF03386	Early nodulin 93 ENOD93 protein	IPR005050	Early nodulin 93 ENOD93 protein	Zm00001d053560;	NA	NA
sh2 vs Wt	Zm00001eb205070	NA	NA	NA	NA	1.117917166	NA	PF00013	KH domain	IPR004088	K Homology domain; type 1	Zm00001d053564;	NA	NA
sh2 vs Wt	Zm00001eb205090	NA	NA	-2.795536781	NA	-1.771967947	NA	PF00481	Protein phosphatase 2C	IPR001932	PPM-type phosphatase domain	Zm00001d053566;	NA	NA
sh2 vs Wt	Zm00001eb205160	NA	NA	NA	NA	-1.132168251	NA	PF00043	Glutathione S-transferase; C-terminal domain	IPR004046	Glutathione S-transferase; C-terminal	Zm00001d053576;	NA	NA
sh2 vs Wt	Zm00001eb205200	NA	NA	NA	NA	-3.497013582	NA	PF01301	Glycosyl hydrolases family 35	IPR031330	Glycoside hydrolase 35; catalytic domain	Zm00001d053585;	NA	NA
sh2 vs Wt	Zm00001eb205300	NA	NA	NA	NA	-18.45321805	NA	NA	NA	NA	NA	NA	NA	NA
sh2 vs Wt	Zm00001eb205330	NA	NA	NA	NA	3.75458234	NA	NA	NA	NA	NA	Zm00001d053600;	NA	NA
sh2 vs Wt	Zm00001eb205350	NA	NA	NA	NA	-2.534638771	NA	PF00005	ABC transporter	IPR003439	ABC transporter-like	Zm00001d053603;	NA	NA
sh2 vs Wt	Zm00001eb205410	NA	NA	-3.0894434	NA	-2.908685637	NA	PF14990	Domain of unknown function (DUF4516)	IPR027858	Protein of unknown function DUF4516	Zm00001d053608;	NA	NA
sh2 vs Wt	Zm00001eb205490	NA	NA	-1.932624732	NA	NA	NA	PF00076	RNA recognition motif. (a.k.a. RRM; RBD; or RNP domain)	IPR000504	RNA recognition motif domain	Zm00001d053613;	NA	NA
sh2 vs Wt	Zm00001eb205600	NA	NA	NA	NA	1.097625061	NA	NA	NA	NA	NA	Zm00001d053626;	NA	NA
sh2 vs Wt	Zm00001eb205630	NA	NA	NA	NA	-1.242051245	NA	PF01201	Ribosomal protein S8e	IPR022309	Ribosomal protein S8e/ribosomal biogenesis NSA2	Zm00001d053630;	NA	NA
sh2 vs Wt	Zm00001eb205660	NA	NA	2.142352176	NA	NA	NA	PF01201	Ribosomal protein S8e	IPR022309	Ribosomal protein S8e/ribosomal biogenesis NSA2	Zm00001d053632;	NA	NA
sh2 vs Wt	Zm00001eb205700	NA	-1.113681635	NA	NA	NA	NA	PF01201	Ribosomal protein S8e	IPR022309	Ribosomal protein S8e/ribosomal biogenesis NSA2	Zm00001d053635;	NA	NA
sh2 vs Wt	Zm00001eb205760	NA	NA	-2.223992644	NA	NA	NA	PF00153	Mitochondrial carrier protein	IPR018108	Mitochondrial substrate/solute carrier	Zm00001d053640;	NA	NA
sh2 vs Wt	Zm00001eb205790	NA	NA	NA	NA	-2.143965564	NA	PF06886	Targeting protein for Xklp2 (TPX2)	IPR027329	TPX2; C-terminal	Zm00001d053643;	NA	NA
sh2 vs Wt	Zm00001eb205810	NA	NA	-1.393555158	NA	NA	NA	PF03765	CRAL/TRIO; N-terminal domain	IPR011074	CRAL/TRIO; N-terminal domain	Zm00001d053648;	NA	NA
sh2 vs Wt	Zm00001eb205860	NA	NA	NA	NA	-18.13586231	NA	PF05910	Plant protein of unknown function (DUF868)	IPR008586	Protein of unknown function DUF868; plant	Zm00001d053654;	NA	NA
sh2 vs Wt	Zm00001eb205930	NA	NA	-1.211849023	NA	NA	NA	PF01557	Fumarylacetoacetate (FAA) hydrolase family	IPR011234	Fumarylacetoacetase-like; C-terminal	Zm00001d053663;Zm00001d053662;	NA	NA
sh2 vs Wt	Zm00001eb205970	NA	NA	NA	NA	NA	-1.03876902	PF00226	DnaJ domain	IPR001623	DnaJ domain	Zm00001d053667;	NA	NA
sh2 vs Wt	Zm00001eb205990	NA	NA	NA	NA	1.03979163	NA	PF01428	AN1-like Zinc finger	IPR000058	Zinc finger; AN1-type	Zm00001d053671;	NA	NA
sh2 vs Wt	Zm00001eb206010	NA	NA	NA	NA	-2.367937225	-1.946190162	PF07944	Beta-L-arabinofuranosidase; GH127	IPR012878	Beta-L-arabinofuranosidase; GH127	Zm00001d053672;	NA	NA
sh2 vs Wt	Zm00001eb206120	NA	NA	NA	NA	1.395192918	NA	PF00249	Myb-like DNA-binding domain	IPR001005	SANT/Myb domain	Zm00001d053687;	NA	NA
sh2 vs Wt	Zm00001eb206260	4.425651354	NA	8.978972572	3.02977288	NA	NA	NA	NA	NA	NA	Zm00001d053699;	NA	NA
sh2 vs Wt	Zm00001eb206370	NA	NA	NA	NA	NA	1.175636767	PF10280	Mediator complex protein	IPR019404	Mediator complex; subunit Med11	Zm00001d053709;	NA	NA
sh2 vs Wt	Zm00001eb206490	NA	NA	NA	NA	1.131984829	NA	PF07714	Protein tyrosine kinase	IPR001245	Serine-threonine/tyrosine-protein kinase; catalytic domain	Zm00001d053725;	NA	NA
sh2 vs Wt	Zm00001eb206510	NA	NA	NA	NA	-6.194277444	NA	PF03030	Inorganic H+ pyrophosphatase	IPR004131	Pyrophosphate-energised proton pump	Zm00001d053727;	NA	NA
sh2 vs Wt	Zm00001eb206790	NA	NA	-1.991478618	NA	1.509754923	NA	NA	NA	NA	NA	Zm00001d053751;	NA	NA
sh2 vs Wt	Zm00001eb206800	NA	NA	NA	NA	1.144273917	NA	PF07887	Calmodulin binding protein-like	IPR012416	CALMODULIN-BINDING PROTEIN60	Zm00001d053753;	NA	NA
sh2 vs Wt	Zm00001eb206810	NA	NA	NA	NA	-2.882219349	NA	PF01423	LSM domain	IPR001163	LSM domain; eukaryotic/archaea-type	Zm00001d053754;	NA	NA
sh2 vs Wt	Zm00001eb206850	NA	NA	1.460971272	NA	3.992642011	NA	NA	NA	NA	NA	NA	NA	NA
sh2 vs Wt	Zm00001eb206880	NA	NA	NA	NA	-1.436615773	NA	PF07714	Protein tyrosine kinase	IPR001245	Serine-threonine/tyrosine-protein kinase; catalytic domain	Zm00001d053761;	NA	NA
sh2 vs Wt	Zm00001eb207020	NA	NA	NA	NA	-6.291712878	NA	NA	NA	NA	NA	Zm00001d053775;Zm00001d053772;	NA	NA
sh2 vs Wt	Zm00001eb207060	NA	NA	NA	NA	1.265376473	NA	PF03381	LEM3 (ligand-effect modulator 3) family / CDC50 family	IPR005045	CDC50/LEM3 family	Zm00001d053778;	NA	NA
sh2 vs Wt	Zm00001eb207110	NA	NA	-3.251539404	-2.11414272	-1.454685777	NA	PF00304	Gamma-thionin family			Zm00001d053785;	NA	NA
sh2 vs Wt	Zm00001eb207290	NA	NA	NA	NA	-2.055124383	NA	PF01597	Glycine cleavage H-protein	IPR033753	Glycine cleavage system H-protein/Simiate	Zm00001d053800;	NA	NA
sh2 vs Wt	Zm00001eb207410	NA	NA	NA	NA	1.744474509	NA	PF00581	Rhodanese-like domain	IPR001763	Rhodanese-like domain	Zm00001d053816;	NA	NA
sh2 vs Wt	Zm00001eb207490	NA	NA	NA	NA	1.097098832	NA	PF02338	OTU-like cysteine protease	IPR003323	OTU domain	Zm00001d053822;	NA	NA
sh2 vs Wt	Zm00001eb207520	NA	NA	NA	NA	NA	1.708189628	NA	NA	NA	NA	Zm00001d053824;	NA	NA
sh2 vs Wt	Zm00001eb207550	1.578300245	NA	NA	NA	-2.033047236	NA	NA	NA	NA	NA	Zm00001d053828;	NA	NA
sh2 vs Wt	Zm00001eb207720	NA	NA	NA	NA	3.308296506	NA	PF03398	Regulator of Vps4 activity in the MVB pathway	IPR005061	Vacuolar protein sorting-associated protein Ist1	Zm00001d053851;Zm00001d053852;	NA	NA
sh2 vs Wt	Zm00001eb207790	NA	NA	NA	NA	NA	1.085461987	PF16880	N-terminal EH-domain containing protein	IPR031692	EH domain-containing protein; N-terminal	Zm00001d053858;	NA	NA
sh2 vs Wt	Zm00001eb207940	NA	NA	NA	NA	5.73308873	NA	NA	NA	NA	NA	Zm00001d053874;	NA	NA
sh2 vs Wt	Zm00001eb208190	NA	NA	NA	NA	-1.507041186	NA	NA	NA	NA	NA	Zm00001d053891;Zm00001d053894;	NA	NA
sh2 vs Wt	Zm00001eb208200	NA	NA	NA	NA	NA	-4.552965289	PF00010	Helix-loop-helix DNA-binding domain	IPR011598	Myc-type; basic helix-loop-helix (bHLH) domain	Zm00001d053895;	NA	NA
sh2 vs Wt	Zm00001eb208230	NA	NA	NA	NA	NA	-1.547006765	PF00071	Ras family	IPR001806	Small GTPase	Zm00001d053899;	NA	NA
sh2 vs Wt	Zm00001eb208370	NA	NA	NA	NA	NA	1.277461625	PF03134	TB2/DP1; HVA22 family	IPR004345	TB2/DP1/HVA22-related protein	Zm00001d053913;	NA	NA
sh2 vs Wt	Zm00001eb208420	NA	NA	NA	-1.14495793	NA	NA	PF06487	Sin3 associated polypeptide p18 (SAP18)	IPR010516	Sin3 associated polypeptide p18	Zm00001d053919;	NA	NA
sh2 vs Wt	Zm00001eb208650	NA	NA	1.632084347	NA	NA	NA	NA	NA	NA	NA		NA	NA
sh2 vs Wt	Zm00001eb208690	1.313648651	NA	NA	2.327634839	NA	NA	PF01027	Inhibitor of apoptosis-promoting Bax1	IPR006214	Bax inhibitor 1-related	Zm00001d053952;	NA	NA
sh2 vs Wt	Zm00001eb208760	NA	NA	NA	NA	NA	1.527169511	PF00330	Aconitase family (aconitate hydratase)	IPR001030	Aconitase/3-isopropylmalate dehydratase large subunit; alpha/beta/alpha domain	Zm00001d053960;	NA	NA
sh2 vs Wt	Zm00001eb209140	NA	NA	NA	NA	NA	2.751298295	PF07816	Protein of unknown function (DUF1645)	IPR012442	Protein of unknown function DUF1645; plant	Zm00001d053995;	NA	NA
sh2 vs Wt	Zm00001eb210000	-3.336893089	NA	NA	NA	NA	NA	PF00581	Rhodanese-like domain	IPR001763	Rhodanese-like domain	Zm00001d054093;	NA	NA
sh2 vs Wt	Zm00001eb210240	NA	NA	5.539024884	NA	NA	NA	NA	NA	NA	NA	Zm00001d012797;	NA	NA
sh2 vs Wt	Zm00001eb210290	NA	NA	6.886210496	NA	NA	NA	NA	NA	NA	NA	Zm00001d012801;Zm00001d014714;	NA	NA
sh2 vs Wt	Zm00001eb210490	NA	NA	2.852124923	NA	NA	NA	PF03171	2OG-Fe(II) oxygenase superfamily	IPR005123	Oxoglutarate/iron-dependent dioxygenase	Zm00001d012818;Zm00001d012819;	NA	NA
sh2 vs Wt	Zm00001eb210540	NA	NA	NA	NA	NA	3.116506046	PF14622	Ribonuclease-III-like	IPR000999	Ribonuclease III domain	Zm00001d012824;	NA	NA
sh2 vs Wt	Zm00001eb210560	NA	NA	NA	NA	NA	-2.747535854	PF01138	3' exoribonuclease family; domain 1	IPR001247	Exoribonuclease; phosphorolytic domain 1	Zm00001d012826;	NA	NA
sh2 vs Wt	Zm00001eb210620	NA	NA	NA	NA	NA	-1.323810982	NA	NA	NA	NA	Zm00001d012832;Zm00001d012833;Zm00001d012834;	NA	NA
sh2 vs Wt	Zm00001eb210660	NA	NA	NA	NA	NA	1.978876171	PF16211	C-terminus of histone H2A	IPR032454	Histone H2A; C-terminal domain	Zm00001d012837;	NA	NA
sh2 vs Wt	Zm00001eb210680	NA	NA	1.529576576	NA	NA	-1.607199994	PF10539	Development and cell death domain	IPR013989	Development/cell death domain	Zm00001d012838;	NA	NA
sh2 vs Wt	Zm00001eb210770	NA	NA	3.575212472	NA	NA	NA	PF13561	Enoyl-(Acyl carrier protein) reductase			Zm00001d012849;	NA	NA
sh2 vs Wt	Zm00001eb210810	NA	NA	2.078408707	NA	NA	NA	NA	NA	NA	NA	Zm00001d012853;	NA	NA
sh2 vs Wt	Zm00001eb210860	NA	NA	-1.571315133	NA	NA	-1.026109303	NA	NA	NA	NA	Zm00001d012858;	NA	NA
sh2 vs Wt	Zm00001eb211000	NA	-1.052051212	NA	NA	NA	NA	PF04418	Domain of unknown function (DUF543)	IPR007512	MICOS complex subunit Mic10	Zm00001d012875;	NA	NA
sh2 vs Wt	Zm00001eb211030	NA	NA	NA	NA	NA	-2.970917958	PF07676	WD40-like Beta Propeller Repeat	IPR011659	WD40-like Beta Propeller	Zm00001d012880;Zm00001d012881;	NA	NA
sh2 vs Wt	Zm00001eb211040	2.318407058	NA	NA	NA	NA	NA	PF00069	Protein kinase domain	IPR000719	Protein kinase domain	Zm00001d012882;	NA	NA
sh2 vs Wt	Zm00001eb211050	NA	NA	NA	NA	NA	3.032521727	PF01554	MatE	IPR002528	Multi antimicrobial extrusion protein	Zm00001d012883;	NA	NA
sh2 vs Wt	Zm00001eb211130	NA	NA	NA	NA	NA	1.094821183	PF09809	Mitochondrial ribosomal protein L27	IPR019189	Ribosomal protein L27/L41; mitochondrial	Zm00001d012890;	NA	NA
sh2 vs Wt	Zm00001eb211190	NA	NA	NA	NA	NA	-1.647988313	PF14309	Domain of unknown function (DUF4378)	IPR025486	Domain of unknown function DUF4378	Zm00001d012895;	NA	NA
sh2 vs Wt	Zm00001eb211200	NA	NA	-1.932304544	NA	NA	NA	PF05623	Protein of unknown function (DUF789)	IPR008507	Protein of unknown function DUF789	Zm00001d012896;	NA	NA
sh2 vs Wt	Zm00001eb211290	-1.349111673	NA	NA	NA	NA	-2.720187845	PF12697	Alpha/beta hydrolase family	IPR000073	Alpha/beta hydrolase fold-1	Zm00001d012907;	NA	NA
sh2 vs Wt	Zm00001eb211360	NA	-3.950261998	NA	-3.697330331	NA	-3.380885519	PF07983	X8 domain	IPR012946	X8 domain	Zm00001d012917;	NA	NA
sh2 vs Wt	Zm00001eb211410	NA	NA	NA	NA	NA	-4.467651226	PF04185	Phosphoesterase family	IPR007312	Phosphoesterase	Zm00001d012924;	NA	NA
sh2 vs Wt	Zm00001eb211450	NA	NA	NA	NA	NA	1.511560912	PF02953	Tim10/DDP family zinc finger	IPR004217	Tim10-like	Zm00001d012930;	NA	NA
sh2 vs Wt	Zm00001eb211500	NA	NA	NA	NA	NA	4.934017697	PF00327	Ribosomal protein L30p/L7e	IPR016082	Ribosomal protein L30; ferredoxin-like fold domain	Zm00001d012936;	NA	NA
sh2 vs Wt	Zm00001eb211640	NA	NA	NA	NA	NA	-2.437266726	NA	NA	NA	NA	Zm00001d012956;	NA	NA
sh2 vs Wt	Zm00001eb211650	NA	NA	NA	-1.142968179	NA	NA	PF01357	Pollen allergen	IPR007117	Expansin; cellulose-binding-like domain	Zm00001d012957;	NA	NA
sh2 vs Wt	Zm00001eb211730	NA	NA	NA	NA	NA	-1.078628387	PF13917	Zinc knuckle			Zm00001d012965;	NA	NA
sh2 vs Wt	Zm00001eb211760	NA	NA	NA	-2.489687182	NA	-1.910829969	PF13912	C2H2-type zinc finger			Zm00001d012968;	NA	NA
sh2 vs Wt	Zm00001eb211780	NA	NA	NA	NA	NA	1.6601894	PF00071	Ras family	IPR001806	Small GTPase		NA	NA
sh2 vs Wt	Zm00001eb211790	NA	NA	NA	NA	NA	2.438785997	PF14309	Domain of unknown function (DUF4378)	IPR025486	Domain of unknown function DUF4378	Zm00001d012970;	NA	NA
sh2 vs Wt	Zm00001eb212170	NA	NA	1.114842749	NA	NA	1.026919508	PF00025	ADP-ribosylation factor family	IPR006689	Small GTPase superfamily; ARF/SAR type	Zm00001d013007;	NA	NA
sh2 vs Wt	Zm00001eb212420	NA	NA	NA	NA	NA	-4.309903643	PF11955	Plant organelle RNA recognition domain	IPR021099	Plant organelle RNA recognition domain	Zm00001d013029;	NA	NA
sh2 vs Wt	Zm00001eb212670	NA	NA	-2.427925932	NA	-1.103438157	NA	PF13640	2OG-Fe(II) oxygenase superfamily	IPR005123	Oxoglutarate/iron-dependent dioxygenase	Zm00001d013053;	NA	NA
sh2 vs Wt	Zm00001eb212820	NA	NA	NA	NA	NA	-1.450222526	PF00538	linker histone H1 and H5 family	IPR005818	Linker histone H1/H5; domain H15	Zm00001d013066;	NA	NA
sh2 vs Wt	Zm00001eb212840	NA	NA	NA	NA	NA	2.141196748	PF00538	linker histone H1 and H5 family	IPR005818	Linker histone H1/H5; domain H15	Zm00001d013067;	NA	NA
sh2 vs Wt	Zm00001eb213140	NA	NA	NA	NA	NA	-2.562350607	PF00179	Ubiquitin-conjugating enzyme	IPR000608	Ubiquitin-conjugating enzyme E2	Zm00001d013092;	NA	NA
sh2 vs Wt	Zm00001eb213200	NA	NA	NA	NA	NA	-2.028122331	PF04576	Zein-binding	IPR007656	GTD-binding domain	Zm00001d013100;	NA	NA
sh2 vs Wt	Zm00001eb213260	NA	1.479805291	NA	NA	NA	NA	PF02469	Fasciclin domain	IPR000782	FAS1 domain	Zm00001d013108;	NA	NA
sh2 vs Wt	Zm00001eb213280	NA	NA	NA	NA	NA	1.62420744	PF13499	EF-hand domain pair	IPR002048	EF-hand domain	Zm00001d013109;	NA	NA
sh2 vs Wt	Zm00001eb213570	NA	NA	NA	NA	NA	-1.65025082	PF06026	Ribose 5-phosphate isomerase A (phosphoriboisomerase A)	IPR004788	Ribose 5-phosphate isomerase; type A	Zm00001d013135;	NA	NA
sh2 vs Wt	Zm00001eb213630	NA	NA	1.251812207	NA	NA	NA	PF00241	Cofilin/tropomyosin-type actin-binding protein	IPR002108	Actin-depolymerising factor homology domain	Zm00001d013141;	NA	NA
sh2 vs Wt	Zm00001eb213810	-5.937941613	NA	NA	NA	NA	NA	NA	NA	NA	NA	Zm00001d013165;	NA	NA
sh2 vs Wt	Zm00001eb213890	NA	NA	NA	NA	-2.390975126	NA	NA	NA	NA	NA	Zm00001d013173;	NA	NA
sh2 vs Wt	Zm00001eb213900	NA	NA	-1.497750227	NA	-2.174333641	NA	NA	NA	NA	NA	Zm00001d013175;	NA	NA
sh2 vs Wt	Zm00001eb213910	NA	NA	NA	NA	2.831239621	NA	NA	NA	NA	NA	Zm00001d013175;	NA	NA
sh2 vs Wt	Zm00001eb213920	NA	NA	NA	NA	-1.023320082	NA	PF04765	Protein of unknown function (DUF616)	IPR006852	Protein of unknown function DUF616	Zm00001d013176;	NA	NA
sh2 vs Wt	Zm00001eb213960	NA	NA	NA	NA	-3.158648057	NA	NA	NA	NA	NA	Zm00001d013179;	NA	NA
sh2 vs Wt	Zm00001eb213970	NA	NA	NA	NA	NA	-1.254111046	PF03000	NPH3 family	IPR027356	NPH3 domain	Zm00001d013183;Zm00001d013182;	NA	NA
sh2 vs Wt	Zm00001eb214190	NA	NA	-2.019604858	NA	NA	NA	PF00249	Myb-like DNA-binding domain	IPR001005	SANT/Myb domain	Zm00001d013202;	NA	NA
sh2 vs Wt	Zm00001eb214270	NA	NA	-1.881474519	NA	NA	-6.41734801	PF05057	Putative serine esterase (DUF676)	IPR007751	Domain of unknown function DUF676; lipase-like	Zm00001d013214;Zm00001d013213;	NA	NA
sh2 vs Wt	Zm00001eb214310	NA	NA	NA	NA	NA	1.436334277	PF12796	Ankyrin repeats (3 copies)	IPR020683	Ankyrin repeat-containing domain	Zm00001d013219;	NA	NA
sh2 vs Wt	Zm00001eb214320	NA	NA	NA	NA	NA	-1.588568416	PF00481	Protein phosphatase 2C	IPR001932	PPM-type phosphatase domain	Zm00001d013220;	NA	NA
sh2 vs Wt	Zm00001eb214350	NA	NA	-2.156287389	NA	NA	-1.497613244	PF02704	Gibberellin regulated protein	IPR003854	Gibberellin regulated protein	Zm00001d013222;	NA	NA
sh2 vs Wt	Zm00001eb214400	NA	NA	1.736609652	NA	NA	NA	PF00067	Cytochrome P450	IPR001128	Cytochrome P450	Zm00001d013225;Zm00001d013229;Zm00001d013226;Zm00001d013228;	NA	NA
sh2 vs Wt	Zm00001eb214420	NA	NA	NA	NA	NA	-3.650671103	PF00067	Cytochrome P450	IPR001128	Cytochrome P450	Zm00001d013231;	NA	NA
sh2 vs Wt	Zm00001eb214950	NA	1.412532772	NA	NA	NA	NA	PF02736	Myosin N-terminal SH3-like domain	IPR004009	Myosin; N-terminal; SH3-like	Zm00001d013276;	NA	NA
sh2 vs Wt	Zm00001eb215010	NA	NA	NA	NA	NA	1.336736082	NA	NA	NA	NA	Zm00001d013287;	NA	NA
sh2 vs Wt	Zm00001eb215030	NA	NA	NA	NA	NA	-1.538584902	PF01027	Inhibitor of apoptosis-promoting Bax1	IPR006214	Bax inhibitor 1-related	Zm00001d013289;	NA	NA
sh2 vs Wt	Zm00001eb215180	NA	1.358888717	NA	NA	1.346511968	NA	PF03208	PRA1 family protein	IPR004895	Prenylated rab acceptor PRA1	Zm00001d013306;	NA	NA
sh2 vs Wt	Zm00001eb215310	NA	NA	1.268870342	NA	NA	NA	PF00759	Glycosyl hydrolase family 9	IPR001701	Glycoside hydrolase family 9	Zm00001d013319;	3.2.1.4	endoglucanase
sh2 vs Wt	Zm00001eb215580	NA	-3.146428629	NA	NA	NA	NA	PF13911	AhpC/TSA antioxidant enzyme	IPR032801	Peroxiredoxin-like 2A/B/C	Zm00001d013348;	NA	NA
sh2 vs Wt	Zm00001eb215660	NA	NA	NA	NA	NA	2.810254062	PF09765	WD-repeat region	IPR019162	Fanconi anemia complex; subunit FancL; WD-repeat containing domain	Zm00001d013361;	NA	NA
sh2 vs Wt	Zm00001eb215710	NA	NA	1.031114421	NA	NA	NA	PF03953	Tubulin C-terminal domain	IPR018316	Tubulin/FtsZ; 2-layer sandwich domain	Zm00001d013367;	NA	NA
sh2 vs Wt	Zm00001eb215860	-1.267460504	NA	NA	NA	1.118303864	-1.526628734	NA	NA	NA	NA	Zm00001d013384;	NA	NA
sh2 vs Wt	Zm00001eb216070	NA	NA	NA	NA	NA	2.423542933	PF00022	Actin	IPR004000	Actin family	Zm00001d013410;	NA	NA
sh2 vs Wt	Zm00001eb216080	NA	NA	NA	NA	NA	-1.313826161	PF05542	Protein of unknown function (DUF760)	IPR008479	Protein of unknown function DUF760	Zm00001d013411;	NA	NA
sh2 vs Wt	Zm00001eb216090	2.127998775	NA	NA	NA	2.929169441	NA	PF03924	CHASE domain	IPR006189	CHASE domain	Zm00001d013412;	NA	NA
sh2 vs Wt	Zm00001eb216120	NA	NA	NA	NA	NA	-1.154376006	PF12799	Leucine Rich repeats (2 copies)	IPR025875	Leucine rich repeat 4	Zm00001d013415;	NA	NA
sh2 vs Wt	Zm00001eb216140	NA	NA	NA	NA	NA	1.97281264	PF03810	Importin-beta N-terminal domain	IPR001494	Importin-beta; N-terminal domain	Zm00001d013417;	NA	NA
sh2 vs Wt	Zm00001eb216170	NA	1.794084232	NA	NA	NA	NA	PF03029	Conserved hypothetical ATP binding protein	IPR004130	GPN-loop GTPase	Zm00001d013420;	NA	NA
sh2 vs Wt	Zm00001eb216240	NA	NA	NA	NA	NA	1.74132066	PF00291	Pyridoxal-phosphate dependent enzyme	IPR001926	Pyridoxal-phosphate dependent enzyme	Zm00001d013427;	NA	NA
sh2 vs Wt	Zm00001eb216280	1.469399653	2.92454647	4.471541608	NA	2.418245067	3.056861193	NA	NA	NA	NA	NA	NA	NA
sh2 vs Wt	Zm00001eb216310	NA	NA	NA	NA	NA	1.87852047	PF00179	Ubiquitin-conjugating enzyme	IPR000608	Ubiquitin-conjugating enzyme E2	Zm00001d013431;	NA	NA
sh2 vs Wt	Zm00001eb216350	NA	NA	NA	NA	NA	8.28023908	PF00538	linker histone H1 and H5 family	IPR005818	Linker histone H1/H5; domain H15	Zm00001d013439;	NA	NA
sh2 vs Wt	Zm00001eb216380	NA	1.004806797	NA	NA	NA	NA	PF00538	linker histone H1 and H5 family	IPR005818	Linker histone H1/H5; domain H15	Zm00001d013440;	NA	NA
sh2 vs Wt	Zm00001eb216430	NA	-1.792409944	NA	NA	NA	-2.802538057	PF08718	Glycolipid transfer protein (GLTP)	IPR014830	Glycolipid transfer protein domain	Zm00001d013445;	NA	NA
sh2 vs Wt	Zm00001eb216460	NA	-3.769526527	NA	NA	NA	NA	PF02298	Plastocyanin-like domain	IPR003245	Phytocyanin domain	Zm00001d013448;	NA	NA
sh2 vs Wt	Zm00001eb216510	NA	NA	NA	NA	NA	-2.32082183	PF04576	Zein-binding	IPR007656	GTD-binding domain	Zm00001d013452;	NA	NA
sh2 vs Wt	Zm00001eb216520	NA	-1.339071578	NA	NA	NA	NA	PF00271	Helicase conserved C-terminal domain	IPR001650	Helicase; C-terminal	Zm00001d013453;	NA	NA
sh2 vs Wt	Zm00001eb216550	NA	2.012374172	NA	NA	NA	NA	PF06966	Protein of unknown function (DUF1295)	IPR010721	Protein of unknown function DUF1295	Zm00001d013456;	NA	NA
sh2 vs Wt	Zm00001eb216590	1.189547526	NA	NA	NA	NA	NA	NA	NA	NA	NA	Zm00001d013461;	NA	NA
sh2 vs Wt	Zm00001eb216700	NA	NA	NA	NA	NA	2.727595396	PF05577	Serine carboxypeptidase S28	IPR008758	Peptidase S28	Zm00001d013473;	NA	NA
sh2 vs Wt	Zm00001eb216780	NA	-4.76525135	NA	NA	NA	NA	PF03463	eRF1 domain 1	IPR005140	eRF1 domain 1/Pelota-like	Zm00001d013481;	NA	NA
sh2 vs Wt	Zm00001eb216870	NA	NA	NA	NA	NA	1.826500373	PF00305	Lipoxygenase	IPR013819	Lipoxygenase; C-terminal	Zm00001d013493;	NA	NA
sh2 vs Wt	Zm00001eb216880	NA	NA	NA	NA	1.043496212	-1.286677883	PF01277	Oleosin	IPR000136	Oleosin	Zm00001d013494;	NA	NA
sh2 vs Wt	Zm00001eb216920	NA	-2.199370938	NA	NA	NA	NA	PF03226	Yippee zinc-binding/DNA-binding /Mis18; centromere assembly	IPR004910	Yippee/Mis18/Cereblon	Zm00001d013498;	NA	NA
sh2 vs Wt	Zm00001eb217010	NA	NA	NA	NA	-1.66086905	NA	PF00012	Hsp70 protein	IPR013126	Heat shock protein 70 family	Zm00001d013507;	NA	NA
sh2 vs Wt	Zm00001eb217070	NA	-7.871743207	NA	NA	NA	NA	PF12776	Myb/SANT-like DNA-binding domain	IPR024752	Myb/SANT-like domain		NA	NA
sh2 vs Wt	Zm00001eb217080	NA	NA	NA	NA	NA	-1.202901182	PF04398	Protein of unknown function; DUF538	IPR007493	Protein of unknown function DUF538	Zm00001d013517;	NA	NA
sh2 vs Wt	Zm00001eb217130	NA	-1.578211088	NA	NA	NA	NA	PF09816	RNA polymerase II transcription elongation factor	IPR019194	Transcription elognation factor Eaf; N-terminal	Zm00001d013523;	NA	NA
sh2 vs Wt	Zm00001eb217190	NA	NA	1.231294067	NA	NA	NA	PF00854	POT family	IPR000109	Proton-dependent oligopeptide transporter family	Zm00001d013529;	NA	NA
sh2 vs Wt	Zm00001eb217210	NA	-6.953381335	NA	NA	NA	NA	PF06747	CHCH domain	IPR010625	CHCH	Zm00001d013531;	NA	NA
sh2 vs Wt	Zm00001eb217230	-1.412582918	NA	NA	NA	NA	NA	PF00111	2Fe-2S iron-sulfur cluster binding domain	IPR001041	2Fe-2S ferredoxin-type iron-sulfur binding domain	Zm00001d013534;	NA	NA
sh2 vs Wt	Zm00001eb217370	NA	-1.093918918	NA	NA	NA	-1.144532699	PF13920	Zinc finger; C3HC4 type (RING finger)			Zm00001d013549;	NA	NA
sh2 vs Wt	Zm00001eb217390	NA	NA	NA	NA	1.041066981	NA	NA	NA	NA	NA	Zm00001d013551;	NA	NA
sh2 vs Wt	Zm00001eb217410	NA	NA	NA	NA	NA	1.2223468	NA	NA	NA	NA	Zm00001d013553;	NA	NA
sh2 vs Wt	Zm00001eb217570	NA	4.20827582	NA	NA	NA	NA	PF11955	Plant organelle RNA recognition domain	IPR021099	Plant organelle RNA recognition domain	Zm00001d013569;	NA	NA
sh2 vs Wt	Zm00001eb217860	-1.327777464	NA	NA	-1.246337868	NA	NA	PF04570	zinc-finger of the FCS-type; C2-C2	IPR007650	Zf-FLZ domain	Zm00001d013595;	NA	NA
sh2 vs Wt	Zm00001eb217900	NA	1.511901965	1.254002918	NA	NA	NA	PF04926	Poly(A) polymerase predicted RNA binding domain	IPR007010	Poly(A) polymerase; RNA-binding domain	Zm00001d013599;	NA	NA
sh2 vs Wt	Zm00001eb217990	NA	1.684354384	NA	NA	1.485204369	NA	NA	NA	NA	NA	Zm00001d013611;	NA	NA
sh2 vs Wt	Zm00001eb218300	NA	-1.520417953	NA	NA	NA	NA	PF06645	Microsomal signal peptidase 12 kDa subunit (SPC12)	IPR009542	Microsomal signal peptidase 12kDa subunit	Zm00001d013642;	NA	NA
sh2 vs Wt	Zm00001eb218510	NA	1.859918233	NA	NA	NA	NA	PF05822	Pyrimidine 5'-nucleotidase (UMPH-1)	IPR006434	Pyrimidine 5'-nucleotidase; eukaryotic	Zm00001d013664;	NA	NA
sh2 vs Wt	Zm00001eb218530	NA	-1.176291146	NA	NA	NA	NA	PF01429	Methyl-CpG binding domain	IPR001739	Methyl-CpG DNA binding	Zm00001d013667;	NA	NA
sh2 vs Wt	Zm00001eb218560	NA	1.241316714	NA	NA	NA	NA	PF01556	DnaJ C terminal domain	IPR002939	Chaperone DnaJ; C-terminal	Zm00001d013668;Zm00001d013669;	NA	NA
sh2 vs Wt	Zm00001eb218590	1.256800673	NA	NA	NA	NA	NA	PF02485	Core-2/I-Branching enzyme	IPR003406	Glycosyl transferase; family 14	Zm00001d013672;	NA	NA
sh2 vs Wt	Zm00001eb219040	-1.154931857	NA	NA	NA	NA	NA	PF14226	non-haem dioxygenase in morphine synthesis N-terminal	IPR026992	Non-haem dioxygenase N-terminal domain	Zm00001d013725;	NA	NA
sh2 vs Wt	Zm00001eb219230	NA	NA	1.002783962	NA	NA	NA	PF05542	Protein of unknown function (DUF760)	IPR008479	Protein of unknown function DUF760	Zm00001d013745;	NA	NA
sh2 vs Wt	Zm00001eb219240	NA	NA	-1.229339067	NA	NA	NA	PF04788	Protein of unknown function (DUF620)	IPR006873	Protein of unknown function DUF620	Zm00001d013746;	NA	NA
sh2 vs Wt	Zm00001eb219310	NA	NA	-1.056056482	NA	NA	NA	PF08766	DEK C terminal domain	IPR014876	DEK; C-terminal	Zm00001d013757;	NA	NA
sh2 vs Wt	Zm00001eb219330	NA	NA	NA	-5.236724185	NA	NA	PF00067	Cytochrome P450	IPR001128	Cytochrome P450	Zm00001d013759;	NA	NA
sh2 vs Wt	Zm00001eb219580	NA	-1.858009065	NA	NA	NA	NA	PF07837	Formiminotransferase domain; N-terminal subdomain	IPR012886	Formiminotransferase; N-terminal subdomain	Zm00001d013786;	NA	NA
sh2 vs Wt	Zm00001eb219740	NA	-1.249985877	NA	-1.633068765	-1.50761745	NA	PF00249	Myb-like DNA-binding domain	IPR001005	SANT/Myb domain	Zm00001d013801;	NA	NA
sh2 vs Wt	Zm00001eb219970	NA	NA	NA	-1.446180916	NA	NA	NA	NA	NA	NA	Zm00001d013825;	NA	NA
sh2 vs Wt	Zm00001eb220030	NA	NA	NA	NA	NA	-2.533275953	PF00067	Cytochrome P450	IPR001128	Cytochrome P450	Zm00001d013830;	NA	NA
sh2 vs Wt	Zm00001eb220420	NA	NA	NA	NA	1.028406311	NA	PF05577	Serine carboxypeptidase S28	IPR008758	Peptidase S28	Zm00001d013865;	NA	NA
sh2 vs Wt	Zm00001eb220460	NA	NA	-5.515652363	NA	NA	NA	PF00069	Protein kinase domain	IPR000719	Protein kinase domain	Zm00001d013868;	NA	NA
sh2 vs Wt	Zm00001eb220530	NA	NA	NA	NA	NA	-4.801032694	NA	NA	NA	NA		NA	NA
sh2 vs Wt	Zm00001eb220550	NA	NA	NA	NA	1.61159609	1.711586499	NA	NA	NA	NA	Zm00001d013879;	NA	NA
sh2 vs Wt	Zm00001eb220590	1.7724721	NA	NA	NA	NA	NA	PF04755	PAP_fibrillin	IPR006843	Plastid lipid-associated protein/fibrillin conserved domain	Zm00001d013885;	NA	NA
sh2 vs Wt	Zm00001eb220700	NA	NA	NA	NA	NA	-2.131907886	NA	NA	NA	NA	Zm00001d013900;	NA	NA
sh2 vs Wt	Zm00001eb220740	NA	-2.174022199	NA	NA	NA	NA	PF14368	Probable lipid transfer	IPR016140	Bifunctional inhibitor/plant lipid transfer protein/seed storage helical domain	Zm00001d013907;	NA	NA
sh2 vs Wt	Zm00001eb220900	NA	NA	NA	-3.515547389	NA	-1.970637973	PF00571	CBS domain	IPR000644	CBS domain	Zm00001d013933;	NA	NA
sh2 vs Wt	Zm00001eb221090	-1.975249706	NA	NA	-1.447193452	NA	-2.271335258	PF00230	Major intrinsic protein	IPR000425	Major intrinsic protein	Zm00001d013956;	NA	NA
sh2 vs Wt	Zm00001eb221430	NA	NA	NA	NA	-5.225795329	NA	NA	NA	NA	NA	Zm00001d013993;	NA	NA
sh2 vs Wt	Zm00001eb221740	-2.823071544	NA	-2.120662091	NA	-1.716091391	-2.111883948	PF04199	Putative cyclase	IPR007325	Kynurenine formamidase/cyclase-like	Zm00001d014025;	NA	NA
sh2 vs Wt	Zm00001eb222070	-3.375678543	NA	-4.008472926	NA	NA	NA	NA	NA	NA	NA	Zm00001d014066;	NA	NA
sh2 vs Wt	Zm00001eb222090	NA	-5.273501087	-4.459545014	NA	NA	-3.240234882	NA	NA	NA	NA		NA	NA
sh2 vs Wt	Zm00001eb222300	NA	NA	NA	NA	-1.121931769	NA	PF00118	TCP-1/cpn60 chaperonin family	IPR002423	Chaperonin Cpn60/TCP-1 family	Zm00001d014090;	NA	NA
sh2 vs Wt	Zm00001eb222570	NA	NA	1.036623378	NA	NA	NA	PF00004	ATPase family associated with various cellular activities (AAA)	IPR003959	ATPase; AAA-type; core	Zm00001d014124;	NA	NA
sh2 vs Wt	Zm00001eb222730	-1.230454346	NA	NA	NA	NA	NA	NA	NA	NA	NA	Zm00001d014141;	NA	NA
sh2 vs Wt	Zm00001eb223220	NA	-1.476697303	NA	NA	NA	NA	PF04064	Domain of unknown function (DUF384)	IPR007206	Protein HGH1 C-terminal	Zm00001d014194;Zm00001d014196;	NA	NA
sh2 vs Wt	Zm00001eb223290	-1.018477706	-1.779909455	NA	NA	-2.532622403	-1.224668925	PF05627	Cleavage site for pathogenic type III effector avirulence factor Avr	IPR008700	RIN4; pathogenic type III effector avirulence factor Avr cleavage site	Zm00001d014200;	NA	NA
sh2 vs Wt	Zm00001eb223340	NA	NA	NA	NA	NA	-2.309284181	NA	NA	NA	NA	Zm00001d014205;	NA	NA
sh2 vs Wt	Zm00001eb223620	NA	NA	NA	NA	NA	1.201593333	PF06200	tify domain	IPR010399	Tify domain	Zm00001d014253;	NA	NA
sh2 vs Wt	Zm00001eb223680	NA	NA	-1.343986487	NA	NA	NA	PF00155	Aminotransferase class I and II	IPR004839	Aminotransferase; class I/classII	Zm00001d014258;	NA	NA
sh2 vs Wt	Zm00001eb223840	NA	NA	NA	NA	NA	-1.40594747	PF10607	CTLH/CRA C-terminal to LisH motif domain	IPR024964	CTLH/CRA C-terminal to LisH motif domain	Zm00001d014275;	NA	NA
sh2 vs Wt	Zm00001eb223950	NA	NA	NA	NA	NA	-1.619985205	PF07228	Stage II sporulation protein E (SpoIIE)	IPR001932	PPM-type phosphatase domain	Zm00001d014291;	NA	NA
sh2 vs Wt	Zm00001eb224230	NA	NA	-1.124214092	NA	NA	NA	NA	NA	NA	NA	Zm00001d014325;	NA	NA
sh2 vs Wt	Zm00001eb224490	NA	-1.682527101	NA	NA	NA	NA	PF11623	NAD(P)H dehydrogenase subunit S	IPR021659	NADH dehydrogenase-like complex; subunit S	Zm00001d014349;	NA	NA
sh2 vs Wt	Zm00001eb224720	NA	-2.656663082	NA	NA	NA	-3.271032933	PF14833	NAD-binding of NADP-dependent 3-hydroxyisobutyrate dehydrogenase	IPR029154	3-hydroxyisobutyrate dehydrogenase; NAD-binding domain	Zm00001d014384;Zm00001d014383;	NA	NA
sh2 vs Wt	Zm00001eb224990	-1.20131099	NA	NA	NA	NA	NA	PF05071	NADH ubiquinone oxidoreductase subunit NDUFA12	IPR007763	NADH dehydrogenase [ubiquinone] 1 alpha subcomplex subunit 12	Zm00001d014428;	NA	NA
sh2 vs Wt	Zm00001eb225390	NA	NA	NA	NA	NA	-3.295701243	PF00232	Glycosyl hydrolase family 1	IPR001360	Glycoside hydrolase family 1	Zm00001d014489;	3.2.1.21	B-glucosidase
sh2 vs Wt	Zm00001eb225660	NA	NA	4.353004212	NA	NA	NA	PF00069	Protein kinase domain	IPR000719	Protein kinase domain	Zm00001d014517;	NA	NA
sh2 vs Wt	Zm00001eb226060	NA	-3.326811537	NA	NA	NA	NA	PF01716	Manganese-stabilising protein / photosystem II polypeptide	IPR002628	Photosystem II PsbO; manganese-stabilising	Zm00001d014564;	NA	NA
sh2 vs Wt	Zm00001eb226270	NA	NA	NA	NA	1.026310804	NA	NA	NA	NA	NA	Zm00001d014595;	NA	NA
sh2 vs Wt	Zm00001eb226360	NA	NA	NA	NA	2.026591597	NA	PF00141	Peroxidase	IPR002016	Haem peroxidase	Zm00001d014603;	NA	NA
sh2 vs Wt	Zm00001eb226380	NA	NA	NA	NA	1.557204228	NA	PF00141	Peroxidase	IPR002016	Haem peroxidase	Zm00001d014608;	NA	NA
sh2 vs Wt	Zm00001eb226430	NA	NA	NA	1.541672749	NA	NA	PF00005	ABC transporter	IPR003439	ABC transporter-like	Zm00001d014611;	NA	NA
sh2 vs Wt	Zm00001eb226470	2.091668027	NA	NA	NA	NA	NA	PF06955	Xyloglucan endo-transglycosylase (XET) C-terminus	IPR010713	Xyloglucan endo-transglycosylase; C-terminal	Zm00001d014614;Zm00001d014615;	NA	NA
sh2 vs Wt	Zm00001eb226680	NA	NA	NA	NA	NA	-3.65454839	NA	NA	NA	NA	Zm00001d014648;	NA	NA
sh2 vs Wt	Zm00001eb227130	NA	NA	1.154734658	NA	NA	NA	PF06094	Gamma-glutamyl cyclotransferase; AIG2-like	IPR009288	Gamma-glutamylcyclotransferase; AIG2-like	Zm00001d014692;	NA	NA
sh2 vs Wt	Zm00001eb227320	NA	NA	-1.887937028	NA	NA	NA	PF13460	NAD(P)H-binding	IPR016040	NAD(P)-binding domain	Zm00001d014715;Zm00001d014716;	NA	NA
sh2 vs Wt	Zm00001eb227340	NA	NA	-1.853086424	NA	NA	NA	NA	NA	NA	NA	Zm00001d014718;Zm00001d014717;	NA	NA
sh2 vs Wt	Zm00001eb227380	1.48554217	NA	1.336856515	NA	NA	1.350510488	PF04577	Protein of unknown function (DUF563)	IPR007657	Glycosyltransferase 61	Zm00001d014722;	NA	NA
sh2 vs Wt	Zm00001eb227430	NA	-1.396148141	NA	NA	NA	NA	PF03248	Rer1 family	IPR004932	Retrieval of early ER protein Rer1	Zm00001d014729;	NA	NA
sh2 vs Wt	Zm00001eb227460	NA	NA	NA	NA	-1.550158938	NA	PF00160	Cyclophilin type peptidyl-prolyl cis-trans isomerase/CLD	IPR002130	Cyclophilin-type peptidyl-prolyl cis-trans isomerase domain	Zm00001d014732;	NA	NA
sh2 vs Wt	Zm00001eb227480	NA	NA	1.880185657	1.261679638	NA	1.653327467	PF02153	Prephenate dehydrogenase	IPR003099	Prephenate dehydrogenase	Zm00001d014734;Zm00001d014735;	NA	NA
sh2 vs Wt	Zm00001eb227690	1.095059782	NA	1.855482582	NA	NA	1.846246228	NA	NA	NA	NA	Zm00001d014752;	NA	NA
sh2 vs Wt	Zm00001eb228160	NA	NA	NA	NA	NA	-2.194182958	PF06911	Senescence-associated protein	IPR009686	Senescence/spartin-associated	Zm00001d014794;	NA	NA
sh2 vs Wt	Zm00001eb228330	NA	NA	NA	NA	NA	-4.028003016	PF00581	Rhodanese-like domain	IPR001763	Rhodanese-like domain	Zm00001d014816;	NA	NA
sh2 vs Wt	Zm00001eb228570	NA	NA	NA	NA	NA	-1.278936598	PF06628	Catalase-related immune-responsive	IPR010582	Catalase immune-responsive domain	Zm00001d014848;	NA	NA
sh2 vs Wt	Zm00001eb228600	NA	NA	NA	NA	NA	-1.14227138	PF05742	Transport and Golgi organisation 2	IPR008551	Transport and Golgi organisation protein 2	Zm00001d014852;	NA	NA
sh2 vs Wt	Zm00001eb228610	NA	NA	NA	NA	NA	1.691466531	PF01974	tRNA intron endonuclease; catalytic C-terminal domain	IPR006677	tRNA intron endonuclease; catalytic domain-like	Zm00001d014853;	NA	NA
sh2 vs Wt	Zm00001eb228650	NA	1.085367026	NA	NA	NA	NA	NA	NA	NA	NA	Zm00001d014861;	NA	NA
sh2 vs Wt	Zm00001eb228920	NA	NA	-1.359186576	NA	NA	NA	PF02704	Gibberellin regulated protein	IPR003854	Gibberellin regulated protein	Zm00001d014888;	NA	NA
sh2 vs Wt	Zm00001eb229440	NA	3.53362089	NA	NA	NA	3.292995342	PF02866	lactate/malate dehydrogenase; alpha/beta C-terminal domain	IPR022383	Lactate/malate dehydrogenase; C-terminal	Zm00001d014945;	NA	NA
sh2 vs Wt	Zm00001eb229500	NA	NA	2.745239384	NA	NA	2.453629226	PF13639	Ring finger domain	IPR001841	Zinc finger; RING-type	Zm00001d014949;	NA	NA
sh2 vs Wt	Zm00001eb229540	NA	NA	NA	NA	1.030229636	NA	PF00762	Ferrochelatase	IPR001015	Ferrochelatase	Zm00001d014953;	NA	NA
sh2 vs Wt	Zm00001eb229610	NA	1.720815788	NA	1.637485281	NA	NA	PF13424	Tetratricopeptide repeat			Zm00001d014961;	NA	NA
sh2 vs Wt	Zm00001eb229780	NA	NA	NA	NA	3.472509425	4.273651844	NA	NA	NA	NA		NA	NA
sh2 vs Wt	Zm00001eb229790	NA	NA	NA	NA	1.112132037	NA	PF00450	Serine carboxypeptidase	IPR001563	Peptidase S10; serine carboxypeptidase	Zm00001d014983;	NA	NA
sh2 vs Wt	Zm00001eb230110	NA	NA	NA	NA	NA	-3.792599692	PF07714	Protein tyrosine kinase	IPR001245	Serine-threonine/tyrosine-protein kinase; catalytic domain	Zm00001d015012;	NA	NA
sh2 vs Wt	Zm00001eb230470	NA	NA	NA	NA	NA	-1.15169529	PF06487	Sin3 associated polypeptide p18 (SAP18)	IPR010516	Sin3 associated polypeptide p18	Zm00001d015058;	NA	NA
sh2 vs Wt	Zm00001eb230490	NA	NA	NA	NA	-2.008158145	NA	PF01554	MatE	IPR002528	Multi antimicrobial extrusion protein	Zm00001d015060;	NA	NA
sh2 vs Wt	Zm00001eb230540	NA	NA	NA	NA	NA	1.486882365	PF00076	RNA recognition motif. (a.k.a. RRM; RBD; or RNP domain)	IPR000504	RNA recognition motif domain	Zm00001d015065;	NA	NA
sh2 vs Wt	Zm00001eb230760	NA	NA	NA	NA	NA	1.377499416	NA	NA	NA	NA	Zm00001d015085;	NA	NA
sh2 vs Wt	Zm00001eb230820	1.263564754	1.191037832	1.355464673	1.25664602	1.209341359	NA	PF01027	Inhibitor of apoptosis-promoting Bax1	IPR006214	Bax inhibitor 1-related	Zm00001d015091;	NA	NA
sh2 vs Wt	Zm00001eb230840	NA	NA	NA	NA	NA	-5.229818009	PF00013	KH domain	IPR004088	K Homology domain; type 1	Zm00001d015093;	NA	NA
sh2 vs Wt	Zm00001eb231110	-1.688131477	NA	NA	NA	NA	-2.231612605	NA	NA	NA	NA	Zm00001d015126;	NA	NA
sh2 vs Wt	Zm00001eb231120	NA	NA	NA	NA	NA	3.63792816	PF02201	SWIB/MDM2 domain	IPR003121	SWIB/MDM2 domain	Zm00001d015127;	NA	NA
sh2 vs Wt	Zm00001eb231160	NA	NA	-1.051719964	NA	NA	NA	PF00295	Glycosyl hydrolases family 28	IPR000743	Glycoside hydrolase; family 28	Zm00001d015129;	NA	NA
sh2 vs Wt	Zm00001eb231280	NA	NA	NA	NA	2.492574386	NA	NA	NA	NA	NA	Zm00001d015140;	NA	NA
sh2 vs Wt	Zm00001eb231700	NA	NA	-1.799069722	NA	NA	NA	PF16561	Glycogen recognition site of AMP-activated protein kinase	IPR032640	AMP-activated protein kinase; glycogen-binding domain	Zm00001d015200;	NA	NA
sh2 vs Wt	Zm00001eb231790	NA	NA	NA	NA	NA	-1.120083726	PF09713	Plant protein 1589 of unknown function (A_thal_3526)	IPR006476	Conserved hypothetical protein CHP01589; plant	Zm00001d015203;	NA	NA
sh2 vs Wt	Zm00001eb231810	NA	NA	NA	NA	1.136189734	NA	PF12697	Alpha/beta hydrolase family	IPR000073	Alpha/beta hydrolase fold-1	Zm00001d015205;Zm00001d015206;	NA	NA
sh2 vs Wt	Zm00001eb232000	NA	NA	NA	NA	NA	3.945736984	PF00249	Myb-like DNA-binding domain	IPR001005	SANT/Myb domain	Zm00001d015226;	NA	NA
sh2 vs Wt	Zm00001eb232030	NA	-2.279133877	NA	NA	-1.184152911	NA	PF00332	Glycosyl hydrolases family 17	IPR000490	Glycoside hydrolase family 17	Zm00001d015231;	3.2.1.39	Hydrolase
sh2 vs Wt	Zm00001eb232070	NA	NA	NA	NA	1.189857255	NA	PF13249	Squalene-hopene cyclase N-terminal domain	IPR032697	Squalene cyclase; N-terminal	Zm00001d015234;	NA	NA
sh2 vs Wt	Zm00001eb232100	NA	3.336206089	NA	NA	NA	3.075703618	PF13249	Squalene-hopene cyclase N-terminal domain	IPR032697	Squalene cyclase; N-terminal	Zm00001d015239;	NA	NA
sh2 vs Wt	Zm00001eb232110	NA	NA	NA	NA	NA	-2.732122264	PF06094	Gamma-glutamyl cyclotransferase; AIG2-like	IPR009288	Gamma-glutamylcyclotransferase; AIG2-like	Zm00001d015242;	NA	NA
sh2 vs Wt	Zm00001eb232120	NA	NA	NA	NA	NA	2.087141271	PF02309	AUX/IAA family	IPR033389	AUX/IAA domain	Zm00001d015243;	NA	NA
sh2 vs Wt	Zm00001eb232260	NA	NA	NA	NA	NA	1.345388981	PF00069	Protein kinase domain	IPR000719	Protein kinase domain	Zm00001d015269;	NA	NA
sh2 vs Wt	Zm00001eb232560	NA	NA	NA	NA	NA	-2.101429295	PF00847	AP2 domain	IPR001471	AP2/ERF domain	Zm00001d014565;	NA	NA
sh2 vs Wt	Zm00001eb232620	NA	NA	NA	NA	NA	-2.505991934	PF00571	CBS domain	IPR000644	CBS domain	Zm00001d015309;Zm00001d015310;	NA	NA
sh2 vs Wt	Zm00001eb232670	NA	NA	NA	NA	1.04624063	NA	PF00646	F-box domain	IPR001810	F-box domain	Zm00001d015319;	NA	NA
sh2 vs Wt	Zm00001eb232710	NA	1.007457968	1.11610621	NA	2.14813779	NA	PF00544	Pectate lyase	IPR002022	Pectate lyase	Zm00001d015328;	NA	NA
[truncated: 2,058 more rows]
