# Supplementary material for: Genetic Perturbation of the Starch Biosynthesis in Maize Endosperm Reveals Sugar-Responsive Gene Networks
Source: Front Plant Sci. 2022 Feb 8;12:800326. doi: 10.3389/fpls.2021.800326 (PMC8861272; doi:10.3389/fpls.2021.800326)
Supplement: Supplementary file 1 [file Data_Sheet_1.zip › 12-27-2021_10.3389-fpls.2021.800326/Table 7_v1.XLSX]

## Sheet: Sheet1
Genetic perturbation of the maize endosperm reveals sugar-responsive gene networks. Finegan et al., 2021
Table S7. Gene Ontology (GO) term enrichment analysis results for coexpression modules mentioned in text.
Module	GO ID	Annotated	Significant	P-Value	GO Term	Ontology
Grey60	GO:0006096	49	4	0.000727895	glycolytic process	BP
	GO:0009611	23	3	0.000889343	response to wounding	BP
	GO:0045454	144	6	0.00127746	cell redox homeostasis	BP
	GO:0004867	33	3	0.00257967	serine-type endopeptidase inhibitor activity	MF
	GO:0004743	12	2	0.00433342	pyruvate kinase activity	MF
	GO:0030955	12	2	0.00433342	potassium ion binding	MF
	GO:0036459	41	3	0.00480378	thiol-dependent ubiquitinyl hydrolase activity	MF
	GO:0004298	43	3	0.00549502	threonine-type endopeptidase activity	MF
	GO:0005839	43	3	0.00549502	proteasome core complex	CC
	GO:0051603	43	3	0.00549502	proteolysis involved in cellular protein catabolic process	BP
	GO:0016579	44	3	0.00586187	protein deubiquitination	BP
	GO:0005092	14	2	0.00591034	GDP-dissociation inhibitor activity	MF
	GO:0007264	14	2	0.00591034	small GTPase mediated signal transduction	BP
	GO:0000814	1	1	0.0083776	ESCRT II complex	CC
	GO:0003864	1	1	0.0083776	3-methyl-2-oxobutanoate hydroxymethyltransferase activity	MF
	GO:0004474	1	1	0.0083776	malate synthase activity	MF
	GO:0006097	1	1	0.0083776	glyoxylate cycle	BP
	GO:0071985	1	1	0.0083776	multivesicular body sorting pathway	BP
	GO:0006897	2	1	0.0166859	endocytosis	BP
	GO:0015940	2	1	0.0166859	pantothenate biosynthetic process	BP
	GO:0008236	28	2	0.0227623	serine-type peptidase activity	MF
	GO:0003871	3	1	0.0249254	5-methyltetrahydropteroyltriglutamate-homocysteine S-methyltransferase activity	MF
	GO:0004751	3	1	0.0249254	ribose-5-phosphate isomerase activity	MF
	GO:0009052	3	1	0.0249254	pentose-phosphate shunt, non-oxidative branch	BP
	GO:0009086	3	1	0.0249254	methionine biosynthetic process	BP
	GO:0030176	3	1	0.0249254	integral component of endoplasmic reticulum membrane	CC
	GO:0031124	4	1	0.0330967	mRNA 3'-end processing	BP
	GO:0043169	4	1	0.0330967	cation binding	MF
	GO:0004345	5	1	0.0412003	glucose-6-phosphate dehydrogenase activity	MF
	GO:0004618	5	1	0.0412003	phosphoglycerate kinase activity	MF
	GO:0006006	5	1	0.0412003	glucose metabolic process	BP
	GO:0008652	5	1	0.0412003	cellular amino acid biosynthetic process	BP
	GO:0070008	5	1	0.0412003	serine-type exopeptidase activity	MF
	GO:0006629	164	4	0.0485807	lipid metabolic process	BP
	GO:0030131	6	1	0.0492369	clathrin adaptor complex	CC
Lightsteelblue1	GO:0008274	1	1	0.00102166	gamma-tubulin ring complex	CC
	GO:0033566	1	1	0.00102166	gamma-tubulin complex localization	BP
	GO:0003855	3	1	0.00306216	3-dehydroquinate dehydratase activity	MF
	GO:0004764	3	1	0.00306216	shikimate 3-dehydrogenase (NADP+) activity	MF
	GO:0004602	6	1	0.00611588	glutathione peroxidase activity	MF
	GO:0000159	15	1	0.0152266	protein phosphatase type 2A complex	CC
	GO:0019888	16	1	0.0162342	protein phosphatase regulator activity	MF
	GO:0004222	35	1	0.0352041	metalloendopeptidase activity	MF
Black	GO:0005992	39	7	2.84435e-05	trehalose biosynthetic process	BP
	GO:0004743	12	3	0.00237834	pyruvate kinase activity	MF
	GO:0030955	12	3	0.00237834	potassium ion binding	MF
	GO:0016760	44	5	0.00346509	cellulose synthase (UDP-forming) activity	MF
	GO:0030244	44	5	0.00346509	cellulose biosynthetic process	BP
	GO:0016616	64	6	0.00371383	oxidoreductase activity, acting on the CH-OH group of donors, NAD or NADP as acceptor	MF
	GO:0004367	5	2	0.00520187	glycerol-3-phosphate dehydrogenase [NAD+] activity	MF
	GO:0046168	5	2	0.00520187	glycerol-3-phosphate catabolic process	BP
	GO:0005375	7	2	0.0105909	copper ion transmembrane transporter activity	MF
	GO:0035434	7	2	0.0105909	copper ion transmembrane transport	BP
	GO:0007165	105	7	0.0114723	signal transduction	BP
	GO:0009725	38	4	0.0115532	response to hormone	BP
	GO:0006289	10	2	0.0216698	nucleotide-excision repair	BP
	GO:0003690	26	3	0.0221035	double-stranded DNA binding	MF
	GO:0003919	1	1	0.023396	FMN adenylyltransferase activity	MF
	GO:0004417	1	1	0.023396	hydroxyethylthiazole kinase activity	MF
	GO:0005665	1	1	0.023396	RNA polymerase II, core complex	CC
	GO:0005795	1	1	0.023396	Golgi stack	CC
	GO:0008455	1	1	0.023396	alpha-1,6-mannosylglycoprotein 2-beta-N-acetylglucosaminyltransferase activity	MF
	GO:0008534	1	1	0.023396	oxidized purine nucleobase lesion DNA N-glycosylase activity	MF
	GO:0009312	1	1	0.023396	oligosaccharide biosynthetic process	BP
	GO:0019008	1	1	0.023396	molybdopterin synthase complex	CC
	GO:0050080	1	1	0.023396	malonyl-CoA decarboxylase activity	MF
	GO:0003684	11	2	0.026082	damaged DNA binding	MF
	GO:0009690	13	2	0.0358743	cytokinin metabolic process	BP
	GO:0019139	13	2	0.0358743	cytokinin dehydrogenase activity	MF
	GO:0015031	55	4	0.0393338	protein transport	BP
	GO:0009522	14	2	0.0412198	photosystem I	CC
	GO:0008378	34	3	0.0444271	galactosyltransferase activity	MF
	GO:0000221	2	1	0.046247	vacuolar proton-transporting V-type ATPase, V1 domain	CC
	GO:0004140	2	1	0.046247	dephospho-CoA kinase activity	MF
	GO:0004357	2	1	0.046247	glutamate-cysteine ligase activity	MF
	GO:0006366	2	1	0.046247	transcription by RNA polymerase II	BP
	GO:0009228	2	1	0.046247	thiamine biosynthetic process	BP
	GO:0030906	2	1	0.046247	retromer, cargo-selective complex	CC
	GO:0042398	2	1	0.046247	cellular modified amino acid biosynthetic process	BP
