# Supplementary material for: Genetic Perturbation of the Starch Biosynthesis in Maize Endosperm Reveals Sugar-Responsive Gene Networks
Source: Front Plant Sci. 2022 Feb 8;12:800326. doi: 10.3389/fpls.2021.800326 (PMC8861272; doi:10.3389/fpls.2021.800326)
Supplement: Supplementary file 1 [file Data_Sheet_1.zip › 12-27-2021_10.3389-fpls.2021.800326/Table 8_v1.CSV]

Genetic perturbation of the maize endosperm reveals sugar-responsive gene networks. Finegan et al., 2021
Table S8. Weighted Gene Coexpression Network Analysis (WGCNA) module assignments for all genes analyzed.
B73v5eb	Module	PFAM	Domain	IPR	Annot	B73v4	E.C..Number	Enzyme.Name
Zm00001eb151900	bisque4	PF00035	Double-stranded RNA binding motif	IPR014720	Double-stranded RNA-binding domain	Zm00001d043309;	NA	NA
Zm00001eb416050	black	PF05001	RNA polymerase Rpb1 C-terminal repeat	IPR000684	RNA polymerase II; heptapeptide repeat; eukaryotic	Zm00001d024583;	NA	NA
Zm00001eb377750	blue	PF13532	2OG-Fe(II) oxygenase superfamily	IPR027450	Alpha-ketoglutarate-dependent dioxygenase AlkB-like	Zm00001d045417;	NA	NA
Zm00001eb354150	brown	PF03073	TspO/MBR family	IPR004307	TspO/MBR-related protein	Zm00001d010856;	NA	NA
Zm00001eb225280	brown4	PF08246	Cathepsin propeptide inhibitor domain (I29)	IPR013201	Cathepsin propeptide inhibitor domain (I29)	Zm00001d014474;	NA	NA
Zm00001eb422450	cyan	PF10075	CSN8/PSMD8/EIF3K family	IPR033464	CSN8/PSMD8/EIF3K	Zm00001d025407;	NA	NA
Zm00001eb165330	darkgreen	NA	NA	NA	NA	Zm00001d048680;	NA	NA
Zm00001eb345080	darkgrey	PF01215	Cytochrome c oxidase subunit Vb	IPR002124	Cytochrome c oxidase; subunit Vb	Zm00001d009727;	NA	NA
Zm00001eb356450	darkmagenta	PF01459	Eukaryotic porin	IPR027246	Eukaryotic porin/Tom40	Zm00001d011135;	NA	NA
Zm00001eb416830	darkolivegreen	PF18052	Rx N-terminal domain	IPR041118	Rx; N-terminal	Zm00001d024681;Zm00001d024682;Zm00001d024683;	NA	NA
Zm00001eb397180	darkorange	PF00141	Peroxidase	IPR002016	Haem peroxidase	Zm00001d047757;	NA	NA
Zm00001eb099980	darkorange2	PF00847	AP2 domain	IPR001471	AP2/ERF domain	Zm00001d005798;	NA	NA
Zm00001eb054330	darkred	NA	NA	NA	NA	Zm00001d033658;Zm00001d033659;	NA	NA
Zm00001eb200720	darkturquoise	PF00069	Protein kinase domain	IPR000719	Protein kinase domain	Zm00001d052989;	NA	NA
Zm00001eb404190	floralwhite	PF07765	KIP1-like protein	IPR011684	Protein Networked (NET); actin-binding (NAB) domain	Zm00001d048522;	NA	NA
Zm00001eb182750	green	PF00076	RNA recognition motif. (a.k.a. RRM; RBD; or RNP domain)	IPR000504	RNA recognition motif domain	Zm00001d050838;	NA	NA
Zm00001eb434420	greenyellow	NA	NA	NA	NA	Zm00001d026692;	NA	NA
Zm00001eb313790	grey60	PF13016	Cys-rich Gliadin N-terminal	IPR016140	Bifunctional inhibitor/plant lipid transfer protein/seed storage helical domain	Zm00001d020591;	NA	NA
Zm00001eb235260	ivory	PF05918	Apoptosis inhibitory protein 5 (API5)	IPR008383	Apoptosis inhibitory 5	Zm00001d015703;Zm00001d015704;	NA	NA
Zm00001eb052740	lightcyan	PF06645	Microsomal signal peptidase 12 kDa subunit (SPC12)	IPR009542	Microsomal signal peptidase 12kDa subunit	Zm00001d033479;	NA	NA
Zm00001eb252850	lightcyan1	NA	NA	NA	NA	Zm00001d017852;	NA	NA
Zm00001eb067450	lightgreen	PF05983	MED7 protein	IPR009244	Mediator complex; subunit Med7	Zm00001d001967;	NA	NA
Zm00001eb344400	lightsteelblue1	PF03514	GRAS domain family	IPR005202	Transcription factor GRAS	Zm00001d009646;	NA	NA
Zm00001eb054970	lightyellow	NA	NA	NA	NA	NA	NA	NA
Zm00001eb302040	magenta	NA	NA	NA	NA		NA	NA
Zm00001eb374840	mediumpurple3	PF00690	Cation transporter/ATPase; N-terminus	IPR004014	Cation-transporting P-type ATPase; N-terminal	Zm00001d045122;	NA	NA
Zm00001eb067520	midnightblue	PF13839	GDSL/SGNH-like Acyl-Esterase family found in Pmr5 and Cas1p	IPR026057	PC-Esterase	Zm00001d001977;	NA	NA
Zm00001eb433390	orange	PF00789	UBX domain	IPR001012	UBX domain	Zm00001d026582;	NA	NA
Zm00001eb408780	orangered4	PF00025	ADP-ribosylation factor family	IPR006689	Small GTPase superfamily; ARF/SAR type	Zm00001d023656;Zm00001d023657;	NA	NA
Zm00001eb031410	paleturquoise	PF00106	short chain dehydrogenase	IPR002347	Short-chain dehydrogenase/reductase SDR	Zm00001d031026;	NA	NA
Zm00001eb124040	pink	PF05056	Protein of unknown function (DUF674)	IPR007750	Protein of unknown function DUF674	Zm00001d039818;	NA	NA
Zm00001eb018910	plum1	PF00656	Caspase domain			Zm00001d029388;	NA	NA
Zm00001eb277090	purple	NA	NA	NA	NA	Zm00001d036932;	NA	NA
Zm00001eb381630	red	PF01198	Ribosomal protein L31e	IPR000054	Ribosomal protein L31e	Zm00001d045889;	NA	NA
Zm00001eb060940	royalblue	NA	NA	NA	NA	Zm00001d034462;	NA	NA
Zm00001eb210240	saddlebrown	NA	NA	NA	NA	Zm00001d012797;	NA	NA
Zm00001eb004720	salmon	NA	NA	NA	NA	Zm00001d027760;	NA	NA
Zm00001eb164020	sienna3	PF00270	DEAD/DEAH box helicase	IPR011545	DEAD/DEAH box helicase domain	Zm00001d044698;	NA	NA
Zm00001eb345650	skyblue	PF00996	GDP dissociation inhibitor	IPR018203	GDP dissociation inhibitor	Zm00001d009786;	NA	NA
Zm00001eb164380	skyblue3	PF00004	ATPase family associated with various cellular activities (AAA)	IPR003959	ATPase; AAA-type; core	Zm00001d048592;	NA	NA
Zm00001eb410040	steelblue	PF00407	Pathogenesis-related protein Bet v I family	IPR000916	Bet v I/Major latex protein	Zm00001d023811;	NA	NA
Zm00001eb167060	tan	PF00067	Cytochrome P450	IPR001128	Cytochrome P450	Zm00001d048865;	NA	NA
Zm00001eb012040	turquoise	PF00481	Protein phosphatase 2C	IPR001932	PPM-type phosphatase domain	Zm00001d028574;	NA	NA
Zm00001eb037200	violet	PF00244	14-3-3 protein	IPR023410	14-3-3 domain	Zm00001d031688;	NA	NA
Zm00001eb059710	white	PF00241	Cofilin/tropomyosin-type actin-binding protein	IPR002108	Actin-depolymerising factor homology domain	Zm00001d034326;	NA	NA
Zm00001eb234600	yellow	PF04199	Putative cyclase	IPR007325	Kynurenine formamidase/cyclase-like	Zm00001d015599;	NA	NA
Zm00001eb075340	yellowgreen	NA	NA	NA	NA	Zm00001d002813;	NA	NA
Zm00001eb003120	bisque4	PF05687	BES1/BZR1 plant transcription factor; N-terminal	IPR008540	BES1/BZR1 plant transcription factor; N-terminal	Zm00001d027587;	NA	NA
Zm00001eb004500	bisque4	PF14381	Ethylene-responsive protein kinase Le-CTR1			Zm00001d027743;Zm00001d027744;	NA	NA
Zm00001eb012330	bisque4	NA	NA	NA	NA	Zm00001d028612;	NA	NA
Zm00001eb016470	bisque4	NA	NA	NA	NA	Zm00001d029107;	NA	NA
Zm00001eb053880	bisque4	PF05875	Ceramidase	IPR008901	Alkaline ceramidase	Zm00001d033611;	NA	NA
Zm00001eb054960	bisque4	PF08263	Leucine rich repeat N-terminal domain	IPR013210	Leucine-rich repeat-containing N-terminal; plant-type	Zm00001d033745;	NA	NA
Zm00001eb069020	bisque4	NA	NA	NA	NA	Zm00001d002130;	NA	NA
Zm00001eb070570	bisque4	PF00475	Imidazoleglycerol-phosphate dehydratase	IPR000807	Imidazoleglycerol-phosphate dehydratase	Zm00001d002296;	NA	NA
Zm00001eb071800	bisque4	PF00141	Peroxidase	IPR002016	Haem peroxidase	Zm00001d002426;	NA	NA
Zm00001eb073130	bisque4	PF03514	GRAS domain family	IPR005202	Transcription factor GRAS	Zm00001d002573;	NA	NA
Zm00001eb076810	bisque4	PF00450	Serine carboxypeptidase	IPR001563	Peptidase S10; serine carboxypeptidase	Zm00001d002966;	NA	NA
Zm00001eb084350	bisque4	PF07082	Protein of unknown function (DUF1350)	IPR010765	Protein of unknown function DUF1350	Zm00001d003839;	NA	NA
Zm00001eb088960	bisque4	PF01612	3'-5' exonuclease	IPR002562	3'-5' exonuclease domain	Zm00001d004468;	NA	NA
Zm00001eb096060	bisque4	PF00248	Aldo/keto reductase family	IPR023210	NADP-dependent oxidoreductase domain	Zm00001d005346;	NA	NA
Zm00001eb096100	bisque4	PF04818	RNA polymerase II-binding domain.	IPR006903	RNA polymerase II-binding domain	Zm00001d005350;	NA	NA
Zm00001eb112590	bisque4	PF00085	Thioredoxin	IPR013766	Thioredoxin domain	Zm00001d007301;	NA	NA
Zm00001eb145490	bisque4	PF12697	Alpha/beta hydrolase family	IPR000073	Alpha/beta hydrolase fold-1	Zm00001d042596;	NA	NA
Zm00001eb159890	bisque4	NA	NA	NA	NA	Zm00001d044232;	NA	NA
Zm00001eb171440	bisque4	PF00330	Aconitase family (aconitate hydratase)	IPR001030	Aconitase/3-isopropylmalate dehydratase large subunit; alpha/beta/alpha domain	Zm00001d049409;	NA	NA
Zm00001eb189900	bisque4	PF02183	Homeobox associated leucine zipper	IPR003106	Leucine zipper; homeobox-associated	Zm00001d051749;	NA	NA
Zm00001eb193480	bisque4	PF07800	Protein of unknown function (DUF1644)	IPR012866	Protein of unknown function DUF1644	Zm00001d052144;	NA	NA
Zm00001eb201340	bisque4	PF03104	DNA polymerase family B; exonuclease domain	IPR006133	DNA-directed DNA polymerase; family B; exonuclease domain	Zm00001d053070;	NA	NA
Zm00001eb208120	bisque4	PF02391	MoaE protein	IPR003448	Molybdopterin biosynthesis MoaE	Zm00001d053887;	NA	NA
Zm00001eb226800	bisque4	PF13041	PPR repeat family	IPR002885	Pentatricopeptide repeat	Zm00001d014663;	NA	NA
Zm00001eb244520	bisque4	PF05255	Uncharacterised protein family (UPF0220)	IPR007919	Uncharacterised protein family UPF0220		NA	NA
Zm00001eb246700	bisque4	PF07766	LETM1-like protein	IPR011685	LETM1-like	Zm00001d017166;	NA	NA
Zm00001eb261670	bisque4	PF00022	Actin	IPR004000	Actin family	Zm00001d035183;Zm00001d035184;	NA	NA
Zm00001eb275510	bisque4	PF00657	GDSL-like Lipase/Acylhydrolase	IPR001087	GDSL lipase/esterase	Zm00001d036770;	NA	NA
Zm00001eb275630	bisque4	PF02705	K+ potassium transporter	IPR003855	Potassium transporter	Zm00001d036784;	NA	NA
Zm00001eb277950	bisque4	PF00027	Cyclic nucleotide-binding domain	IPR000595	Cyclic nucleotide-binding domain	Zm00001d037035;	NA	NA
Zm00001eb283810	bisque4	PF10604	Polyketide cyclase / dehydrase and lipid transport	IPR019587	Polyketide cyclase/dehydrase	Zm00001d037719;	NA	NA
Zm00001eb287330	bisque4	PF00271	Helicase conserved C-terminal domain	IPR001650	Helicase; C-terminal	Zm00001d038113;	NA	NA
Zm00001eb296460	bisque4	PF00180	Isocitrate/isopropylmalate dehydrogenase	IPR024084	Isopropylmalate dehydrogenase-like domain	Zm00001d039079;	NA	NA
Zm00001eb303410	bisque4	PF13812	Pentatricopeptide repeat domain	IPR002885	Pentatricopeptide repeat	Zm00001d019185;	NA	NA
Zm00001eb305980	bisque4	PF17137	Domain of unknown function (DUF5110)	IPR033403	Domain of unknown function DUF5110	Zm00001d019497;	NA	NA
Zm00001eb324000	bisque4	NA	NA	NA	NA	Zm00001d000320;	NA	NA
Zm00001eb327360	bisque4	NA	NA	NA	NA	Zm00001d022127;	NA	NA
Zm00001eb329130	bisque4	PF02201	SWIB/MDM2 domain	IPR003121	SWIB/MDM2 domain	Zm00001d022322;	NA	NA
Zm00001eb361870	bisque4	PF01940	Integral membrane protein DUF92	IPR002794	Protein of unknown function DUF92; TMEM19	Zm00001d011756;	NA	NA
Zm00001eb367490	bisque4	PF02099	Josephin	IPR006155	Josephin domain	Zm00001d012361;	NA	NA
Zm00001eb390420	bisque4	NA	NA	NA	NA	Zm00001d047025;	NA	NA
Zm00001eb396710	bisque4	PF10604	Polyketide cyclase / dehydrase and lipid transport	IPR019587	Polyketide cyclase/dehydrase	Zm00001d047705;	NA	NA
Zm00001eb398660	bisque4	PF02861	Clp amino terminal domain; pathogenicity island component	IPR004176	Clp; N-terminal	Zm00001d047920;	NA	NA
Zm00001eb400840	bisque4	PF14009	Domain of unknown function (DUF4228)	IPR025322	Protein of unknown function DUF4228; plant	Zm00001d048162;	NA	NA
Zm00001eb401400	bisque4	PF00071	Ras family	IPR001806	Small GTPase	Zm00001d048222;Zm00001d048223;	NA	NA
Zm00001eb401920	bisque4	PF00583	Acetyltransferase (GNAT) family	IPR000182	GNAT domain	Zm00001d048286;	NA	NA
Zm00001eb404510	bisque4	PF00176	SNF2 family N-terminal domain	IPR000330	SNF2-related; N-terminal domain	Zm00001d048552;	NA	NA
Zm00001eb414760	bisque4	PF03398	Regulator of Vps4 activity in the MVB pathway	IPR005061	Vacuolar protein sorting-associated protein Ist1	Zm00001d024425;	NA	NA
Zm00001eb421710	bisque4	PF13668	Ferritin-like domain			Zm00001d025325;	NA	NA
Zm00001eb000170	black	PF09402	Man1-Src1p-C-terminal domain	IPR018996	Man1/Src1; C-terminal	Zm00001d027257;	NA	NA
Zm00001eb000860	black	PF02296	Alpha adaptin AP2; C-terminal domain	IPR003164	Clathrin adaptor; alpha-adaptin; appendage; C-terminal subdomain	Zm00001d027333;	NA	NA
Zm00001eb000980	black	PF02466	Tim17/Tim22/Tim23/Pmp24 family			Zm00001d027345;	NA	NA
Zm00001eb001040	black	PF00400	WD domain; G-beta repeat	IPR001680	WD40 repeat	Zm00001d027351;	NA	NA
Zm00001eb001200	black	PF03881	Fructosamine kinase	IPR016477	Fructosamine/Ketosamine-3-kinase	Zm00001d027369;	NA	NA
Zm00001eb001340	black	PF01154	Hydroxymethylglutaryl-coenzyme A synthase N terminal	IPR013528	Hydroxymethylglutaryl-coenzyme A synthase; N-terminal	Zm00001d027383;	NA	NA
Zm00001eb001370	black	PF00614	Phospholipase D Active site motif	IPR001736	Phospholipase D/Transphosphatidylase	Zm00001d027386;	NA	NA
Zm00001eb001590	black	PF00069	Protein kinase domain	IPR000719	Protein kinase domain	Zm00001d027415;	NA	NA
Zm00001eb001820	black	NA	NA	NA	NA	Zm00001d027440;	NA	NA
Zm00001eb002280	black	NA	NA	NA	NA		NA	NA
Zm00001eb002430	black	PF12763	Cytoskeletal-regulatory complex EF hand	IPR000261	EH domain	Zm00001d027503;	NA	NA
Zm00001eb002760	black	PF00067	Cytochrome P450	IPR001128	Cytochrome P450	Zm00001d027537;	NA	NA
Zm00001eb002930	black	PF13041	PPR repeat family	IPR002885	Pentatricopeptide repeat	Zm00001d027555;	NA	NA
Zm00001eb003110	black	PF02234	Cyclin-dependent kinase inhibitor	IPR003175	Cyclin-dependent kinase inhibitor	Zm00001d027585;	NA	NA
Zm00001eb003830	black	PF03600	Citrate transporter	IPR004680	Citrate transporter-like domain	Zm00001d027667;	NA	NA
Zm00001eb004290	black	PF05383	La domain	IPR006630	La-type HTH domain	Zm00001d027719;	NA	NA
Zm00001eb004480	black	PF17177	Pentacotripeptide-repeat region of PRORP	IPR033443	Pentacotripeptide-repeat region of PRORP	Zm00001d027741;	NA	NA
Zm00001eb004490	black	NA	NA	NA	NA	Zm00001d027742;	NA	NA
Zm00001eb004560	black	PF01348	Type II intron maturase	IPR024937	Domain X	Zm00001d027751;	NA	NA
Zm00001eb005020	black	PF07526	Associated with HOX	IPR006563	POX domain	Zm00001d027802;	NA	NA
Zm00001eb005030	black	PF17834	Beta-sandwich domain in beta galactosidase	IPR041392	Beta-galactosidase; beta-sandwich domain	Zm00001d027803;	NA	NA
Zm00001eb005220	black	PF00149	Calcineurin-like phosphoesterase	IPR004843	Calcineurin-like phosphoesterase domain; ApaH type	Zm00001d027826;	NA	NA
Zm00001eb005670	black	PF03054	tRNA methyl transferase			Zm00001d027872;	NA	NA
Zm00001eb005710	black	PF00795	Carbon-nitrogen hydrolase	IPR003010	Carbon-nitrogen hydrolase	Zm00001d027876;	NA	NA
Zm00001eb006350	black	PF01501	Glycosyl transferase family 8	IPR002495	Glycosyl transferase; family 8	Zm00001d027938;	NA	NA
Zm00001eb006830	black	PF01040	UbiA prenyltransferase family	IPR000537	UbiA prenyltransferase family	Zm00001d027999;	NA	NA
Zm00001eb007150	black	PF04178	Got1/Sft2-like family	IPR007305	Vesicle transport protein; Got1/SFT2-like	Zm00001d028040;	NA	NA
Zm00001eb007570	black	PF00752	XPG N-terminal domain	IPR006085	XPG N-terminal	Zm00001d028084;	NA	NA
Zm00001eb007600	black	PF02845	CUE domain	IPR003892	Ubiquitin system component CUE	Zm00001d028088;	NA	NA
Zm00001eb007900	black	NA	NA	NA	NA	Zm00001d028122;	NA	NA
Zm00001eb008140	black	PF04535	Domain of unknown function (DUF588)	IPR006702	Casparian strip membrane protein domain	Zm00001d028160;	NA	NA
Zm00001eb008700	black	PF01588	Putative tRNA binding domain	IPR002547	tRNA-binding domain	Zm00001d028218;	NA	NA
Zm00001eb008730	black	PF17177	Pentacotripeptide-repeat region of PRORP	IPR033443	Pentacotripeptide-repeat region of PRORP	Zm00001d028221;	NA	NA
Zm00001eb008950	black	PF12799	Leucine Rich repeats (2 copies)	IPR025875	Leucine rich repeat 4	Zm00001d028244;	NA	NA
Zm00001eb009460	black	PF04564	U-box domain	IPR003613	U box domain	Zm00001d028294;	NA	NA
Zm00001eb010110	black	PF03372	Endonuclease/Exonuclease/phosphatase family	IPR005135	Endonuclease/exonuclease/phosphatase	Zm00001d028366;	NA	NA
Zm00001eb010400	black	PF02809	Ubiquitin interaction motif	IPR003903	Ubiquitin interacting motif	Zm00001d028396;	NA	NA
Zm00001eb010910	black	PF00069	Protein kinase domain	IPR000719	Protein kinase domain	Zm00001d028447;	NA	NA
Zm00001eb011080	black	PF01293	Phosphoenolpyruvate carboxykinase	IPR001272	Phosphoenolpyruvate carboxykinase; ATP-utilising	Zm00001d028471;	NA	NA
Zm00001eb011630	black	PF13432	Tetratricopeptide repeat			Zm00001d028533;	NA	NA
Zm00001eb011760	black	PF00573	Ribosomal protein L4/L1 family	IPR002136	Ribosomal protein L4/L1e	Zm00001d028542;	NA	NA
Zm00001eb011810	black	PF06127	Protein of unknown function (DUF962)	IPR009305	Protein of unknown function DUF962	Zm00001d028547;Zm00001d028548;	NA	NA
Zm00001eb011910	black	PF14604	Variant SH3 domain	IPR001452	SH3 domain	Zm00001d028558;	NA	NA
Zm00001eb012610	black	PF01412	Putative GTPase activating protein for Arf	IPR001164	Arf GTPase activating protein	Zm00001d028656;	NA	NA
Zm00001eb012650	black	PF16135	TPL-binding domain in jasmonate signalling	IPR032308	Jas TPL-binding domain	Zm00001d028660;	NA	NA
Zm00001eb012980	black	PF01066	CDP-alcohol phosphatidyltransferase	IPR000462	CDP-alcohol phosphatidyltransferase	Zm00001d028698;	NA	NA
Zm00001eb013480	black	PF00069	Protein kinase domain	IPR000719	Protein kinase domain	Zm00001d028754;	NA	NA
Zm00001eb013540	black	NA	NA	NA	NA	Zm00001d028761;	NA	NA
Zm00001eb013840	black	PF17862	AAA+ lid domain	IPR041569	AAA ATPase; AAA+ lid domain	Zm00001d028801;	NA	NA
Zm00001eb014050	black	PF00226	DnaJ domain	IPR001623	DnaJ domain	Zm00001d028820;	NA	NA
Zm00001eb014470	black	NA	NA	NA	NA	Zm00001d028866;	NA	NA
Zm00001eb014630	black	NA	NA	NA	NA	Zm00001d028885;	NA	NA
Zm00001eb014780	black	PF00271	Helicase conserved C-terminal domain	IPR001650	Helicase; C-terminal	Zm00001d028898;	NA	NA
Zm00001eb014890	black	PF00378	Enoyl-CoA hydratase/isomerase	IPR001753	Enoyl-CoA hydratase/isomerase	Zm00001d028909;	NA	NA
Zm00001eb015630	black	PF02365	No apical meristem (NAM) protein	IPR003441	NAC domain	Zm00001d028999;	NA	NA
Zm00001eb015690	black	PF01150	GDA1/CD39 (nucleoside phosphatase) family	IPR000407	Nucleoside phosphatase GDA1/CD39	Zm00001d029009;	NA	NA
Zm00001eb016170	black	PF01208	Uroporphyrinogen decarboxylase (URO-D)	IPR000257	Uroporphyrinogen decarboxylase (URO-D)	Zm00001d029074;	NA	NA
Zm00001eb017450	black	PF08551	Eukaryotic integral membrane protein (DUF1751)	IPR013861	TMEM115/Pdh1/Rbl19	Zm00001d029226;	NA	NA
Zm00001eb017550	black	NA	NA	NA	NA	Zm00001d029233;	NA	NA
Zm00001eb017630	black	PF02536	mTERF	IPR003690	Transcription termination factor; mitochondrial/chloroplastic	Zm00001d029242;	NA	NA
Zm00001eb019390	black	PF00646	F-box domain	IPR001810	F-box domain	Zm00001d029442;	NA	NA
Zm00001eb019530	black	PF13905	Thioredoxin-like	IPR012336	Thioredoxin-like fold	Zm00001d029457;	NA	NA
Zm00001eb019650	black	PF02190	ATP-dependent protease La (LON) substrate-binding domain	IPR003111	Lon; substrate-binding domain	Zm00001d029475;	NA	NA
Zm00001eb019770	black	NA	NA	NA	NA	Zm00001d029487;	NA	NA
Zm00001eb020420	black	PF05915	Eukaryotic protein of unknown function (DUF872)	IPR008590	Protein of unknown function DUF872; transmembrane	Zm00001d029567;	NA	NA
Zm00001eb020440	black	NA	NA	NA	NA	Zm00001d029569;	NA	NA
Zm00001eb020940	black	NA	NA	NA	NA	Zm00001d029618;	NA	NA
Zm00001eb021320	black	PF00023	Ankyrin repeat	IPR002110	Ankyrin repeat	Zm00001d029663;	NA	NA
Zm00001eb021450	black	NA	NA	NA	NA	Zm00001d029680;	NA	NA
Zm00001eb021890	black	PF05903	PPPDE putative peptidase domain	IPR008580	PPPDE putative peptidase domain	Zm00001d029725;	NA	NA
Zm00001eb022670	black	PF04116	Fatty acid hydroxylase superfamily	IPR006694	Fatty acid hydroxylase	Zm00001d029810;	NA	NA
Zm00001eb022930	black	PF01063	Amino-transferase class IV	IPR001544	Aminotransferase class IV	Zm00001d029848;	NA	NA
Zm00001eb023500	black	PF12874	Zinc-finger of C2H2 type			Zm00001d029918;	NA	NA
Zm00001eb023970	black	PF13920	Zinc finger; C3HC4 type (RING finger)			Zm00001d029988;	NA	NA
Zm00001eb024280	black	PF00224	Pyruvate kinase; barrel domain	IPR015793	Pyruvate kinase; barrel	Zm00001d030020;	NA	NA
Zm00001eb024680	black	PF01852	START domain	IPR002913	START domain	Zm00001d030069;	NA	NA
Zm00001eb025190	black	PF13967	Late exocytosis; associated with Golgi transport	IPR032880	Calcium permeable stress-gated cation channel 1; N-terminal transmembrane domain	Zm00001d030133;	NA	NA
Zm00001eb025670	black	PF05770	Inositol 1;3;4-trisphosphate 5/6-kinase ATP-grasp domain	IPR040464	Inositol 1;3;4-trisphosphate 5/6-kinase; ATP-grasp domain	Zm00001d030194;	NA	NA
Zm00001eb026660	black	NA	NA	NA	NA	Zm00001d030342;	NA	NA
Zm00001eb026690	black	PF00011	Hsp20/alpha crystallin family	IPR002068	Alpha crystallin/Hsp20 domain	Zm00001d030346;	NA	NA
Zm00001eb026810	black	PF06337	DUSP domain	IPR006615	Peptidase C19; ubiquitin-specific peptidase; DUSP domain	Zm00001d030357;	NA	NA
Zm00001eb027860	black	PF00046	Homeodomain	IPR001356	Homeobox domain	Zm00001d030532;	NA	NA
Zm00001eb028460	black	PF07915	Glucosidase II beta subunit-like protein	IPR012913	Protein OS9-like	Zm00001d030620;	NA	NA
Zm00001eb028750	black	PF10650	Putative zinc-finger domain	IPR019607	Putative zinc-finger domain	Zm00001d030666;	NA	NA
Zm00001eb029410	black	NA	NA	NA	NA	Zm00001d030748;	NA	NA
Zm00001eb029640	black	PF07059	Protein of unknown function (DUF1336)	IPR009769	Protein ENHANCED DISEASE RESISTANCE 2; C-terminal	Zm00001d000143;	NA	NA
Zm00001eb029720	black	PF03662	Glycosyl hydrolase family 79; N-terminal domain	IPR005199	Glycoside hydrolase; family 79	Zm00001d030791;	NA	NA
Zm00001eb031310	black	PF03638	Tesmin/TSO1-like CXC domain; cysteine-rich domain	IPR005172	CRC domain	Zm00001d031009;	NA	NA
Zm00001eb031510	black	PF00433	Protein kinase C terminal domain	IPR017892	Protein kinase; C-terminal	Zm00001d031040;	NA	NA
Zm00001eb031600	black	PF00271	Helicase conserved C-terminal domain	IPR001650	Helicase; C-terminal	Zm00001d031050;	NA	NA
Zm00001eb031660	black	NA	NA	NA	NA	Zm00001d031060;Zm00001d031061;	NA	NA
Zm00001eb033190	black	PF03226	Yippee zinc-binding/DNA-binding /Mis18; centromere assembly	IPR004910	Yippee/Mis18/Cereblon	Zm00001d031227;	NA	NA
Zm00001eb033640	black	PF13639	Ring finger domain	IPR001841	Zinc finger; RING-type	Zm00001d031273;	NA	NA
Zm00001eb033650	black	PF03352	Methyladenine glycosylase	IPR005019	Methyladenine glycosylase	Zm00001d031275;	NA	NA
Zm00001eb034690	black	PF04577	Protein of unknown function (DUF563)	IPR007657	Glycosyltransferase 61	Zm00001d031415;	NA	NA
Zm00001eb034730	black	NA	NA	NA	NA	Zm00001d031420;	NA	NA
Zm00001eb034850	black	NA	NA	NA	NA	Zm00001d031431;	NA	NA
Zm00001eb035020	black	PF13821	Domain of unknown function (DUF4187)	IPR025239	Domain of unknown function DUF4187	Zm00001d031450;	NA	NA
Zm00001eb035160	black	PF02990	Endomembrane protein 70	IPR004240	Nonaspanin (TM9SF)	Zm00001d031462;	NA	NA
Zm00001eb035360	black	PF00149	Calcineurin-like phosphoesterase	IPR004843	Calcineurin-like phosphoesterase domain; ApaH type	Zm00001d031486;	NA	NA
Zm00001eb035410	black	NA	NA	NA	NA	Zm00001d031488;Zm00001d031489;	NA	NA
Zm00001eb035500	black	PF00641	Zn-finger in Ran binding protein and others	IPR001876	Zinc finger; RanBP2-type	Zm00001d031502;	NA	NA
Zm00001eb035640	black	PF02309	AUX/IAA family	IPR033389	AUX/IAA domain	Zm00001d031522;	NA	NA
Zm00001eb036310	black	NA	NA	NA	NA	Zm00001d031588;	NA	NA
Zm00001eb037000	black	PF00248	Aldo/keto reductase family	IPR023210	NADP-dependent oxidoreductase domain	Zm00001d031666;	NA	NA
Zm00001eb037080	black	PF07714	Protein tyrosine kinase	IPR001245	Serine-threonine/tyrosine-protein kinase; catalytic domain	Zm00001d031676;	NA	NA
Zm00001eb037460	black	PF00170	bZIP transcription factor	IPR004827	Basic-leucine zipper domain	Zm00001d031723;	NA	NA
Zm00001eb037980	black	PF01965	DJ-1/PfpI family	IPR002818	DJ-1/PfpI	Zm00001d031784;	NA	NA
Zm00001eb038540	black	PF10440	Ubiquitin-binding WIYLD domain	IPR018848	WIYLD domain	Zm00001d031851;	NA	NA
Zm00001eb039340	black	PF04258	Signal peptide peptidase	IPR007369	Peptidase A22B; signal peptide peptidase	Zm00001d031933;	NA	NA
Zm00001eb039350	black	PF12740	Chlorophyllase enzyme	IPR041127	Chlorophyllase enzyme	Zm00001d031934;	NA	NA
Zm00001eb040400	black	PF13328	HD domain			Zm00001d032060;	NA	NA
Zm00001eb040510	black	PF03081	Exo70 exocyst complex subunit	IPR004140	Exocyst complex component Exo70	Zm00001d032075;	NA	NA
Zm00001eb040610	black	PF02519	Auxin responsive protein	IPR003676	Small auxin-up RNA	Zm00001d032088;	NA	NA
Zm00001eb041120	black	PF01370	NAD dependent epimerase/dehydratase family	IPR001509	NAD-dependent epimerase/dehydratase	Zm00001d032152;	NA	NA
Zm00001eb041150	black	PF00487	Fatty acid desaturase	IPR005804	Fatty acid desaturase domain	Zm00001d032156;	NA	NA
Zm00001eb041190	black	PF01121	Dephospho-CoA kinase	IPR001977	Dephospho-CoA kinase	Zm00001d032160;	NA	NA
Zm00001eb041400	black	PF02866	lactate/malate dehydrogenase; alpha/beta C-terminal domain	IPR022383	Lactate/malate dehydrogenase; C-terminal	Zm00001d032187;	NA	NA
Zm00001eb041450	black	PF13921	Myb-like DNA-binding domain			Zm00001d032194;	NA	NA
Zm00001eb041470	black	PF11835	RRM-like domain	IPR021790	PTBP1; RNA recognition motif 2-like	Zm00001d032198;	NA	NA
Zm00001eb042370	black	PF00982	Glycosyltransferase family 20	IPR001830	Glycosyl transferase; family 20	Zm00001d032311;	2.4.1.15	TPS
Zm00001eb042370	black	PF00982	Glycosyltransferase family 20	IPR001830	Glycosyl transferase; family 20	Zm00001d032311;	3.1.3.12	TPP
Zm00001eb043080	black	PF01657	Salt stress response/antifungal	IPR002902	Gnk2-homologous domain	Zm00001d032401;	NA	NA
Zm00001eb043230	black	PF03018	Dirigent-like protein	IPR004265	Dirigent protein	Zm00001d032419;	NA	NA
Zm00001eb043240	black	PF03719	Ribosomal protein S5; C-terminal domain	IPR005324	Ribosomal protein S5; C-terminal	Zm00001d032420;	NA	NA
Zm00001eb043300	black	PF13923	Zinc finger; C3HC4 type (RING finger)			Zm00001d032427;	NA	NA
Zm00001eb043440	black	PF00173	Cytochrome b5-like Heme/Steroid binding domain	IPR001199	Cytochrome b5-like heme/steroid binding domain	Zm00001d032442;	NA	NA
Zm00001eb043450	black	PF04398	Protein of unknown function; DUF538	IPR007493	Protein of unknown function DUF538	Zm00001d032443;	NA	NA
Zm00001eb043720	black	PF02201	SWIB/MDM2 domain	IPR003121	SWIB/MDM2 domain	Zm00001d032470;Zm00001d032471;	NA	NA
Zm00001eb043960	black	PF07732	Multicopper oxidase	IPR011707	Multicopper oxidase; type 3	Zm00001d032504;	NA	NA
Zm00001eb044070	black	PF13041	PPR repeat family	IPR002885	Pentatricopeptide repeat	Zm00001d032518;	NA	NA
Zm00001eb044110	black	NA	NA	NA	NA	Zm00001d032522;	NA	NA
Zm00001eb044640	black	PF07814	Wings apart-like protein regulation of heterochromatin	IPR022771	Wings apart-like protein; C-terminal	Zm00001d032575;	NA	NA
Zm00001eb044840	black	PF17801	Alpha galactosidase C-terminal beta sandwich domain	IPR041233	Alpha galactosidase; C-terminal beta sandwich domain	Zm00001d032605;	NA	NA
Zm00001eb045190	black	PF12776	Myb/SANT-like DNA-binding domain	IPR024752	Myb/SANT-like domain		NA	NA
Zm00001eb045300	black	PF14369	zinc-ribbon	IPR039525	E3 ubiquitin-protein ligase RNF126-like; zinc-ribbon	Zm00001d032646;	NA	NA
Zm00001eb045490	black	PF09265	Cytokinin dehydrogenase 1; FAD and cytokinin binding	IPR015345	Cytokinin dehydrogenase 1; FAD/cytokinin binding domain	Zm00001d032664;	NA	NA
Zm00001eb045860	black	PF03141	Putative S-adenosyl-L-methionine-dependent methyltransferase	IPR004159	Putative S-adenosyl-L-methionine-dependent methyltransferase	Zm00001d032703;	NA	NA
Zm00001eb046050	black	PF08392	FAE1/Type III polyketide synthase-like protein	IPR013601	FAE1/Type III polyketide synthase-like protein	Zm00001d032728;	NA	NA
Zm00001eb047030	black	PF08879	WRC	IPR014977	WRC domain	Zm00001d032838;	NA	NA
Zm00001eb047610	black	PF13696	Zinc knuckle	IPR025829	Zinc knuckle CX2CX3GHX4C	Zm00001d032905;	NA	NA
Zm00001eb047990	black	PF04720	PDDEXK-like family of unknown function	IPR006502	Protein of unknown function PDDEXK-like	Zm00001d032956;Zm00001d032955;	NA	NA
Zm00001eb048640	black	NA	NA	NA	NA	Zm00001d033035;	NA	NA
Zm00001eb049150	black	PF14938	Soluble NSF attachment protein; SNAP			Zm00001d033092;	NA	NA
Zm00001eb050840	black	PF00083	Sugar (and other) transporter	IPR005828	Major facilitator; sugar transporter-like	Zm00001d033272;	NA	NA
Zm00001eb051000	black	PF01535	PPR repeat	IPR002885	Pentatricopeptide repeat	Zm00001d033288;	NA	NA
Zm00001eb051800	black	PF06957	Coatomer (COPI) alpha subunit C-terminus	IPR010714	Coatomer; alpha subunit; C-terminal	Zm00001d033368;	NA	NA
Zm00001eb052790	black	NA	NA	NA	NA	Zm00001d033483;	NA	NA
Zm00001eb052950	black	PF13445	RING-type zinc-finger	IPR027370	RING-type zinc-finger; LisH dimerisation motif	Zm00001d033503;	NA	NA
Zm00001eb053580	black	PF02485	Core-2/I-Branching enzyme	IPR003406	Glycosyl transferase; family 14	Zm00001d033568;	NA	NA
Zm00001eb053750	black	PF00012	Hsp70 protein	IPR013126	Heat shock protein 70 family	Zm00001d033591;	NA	NA
Zm00001eb054090	black	PF02985	HEAT repeat	IPR000357	HEAT repeat	Zm00001d033632;	NA	NA
Zm00001eb054200	black	PF04696	pinin/SDK/memA/ protein conserved region	IPR006786	Pinin/SDK/MemA protein	Zm00001d033646;	NA	NA
Zm00001eb054470	black	PF00892	EamA-like transporter family	IPR000620	EamA domain	Zm00001d033675;	NA	NA
Zm00001eb054670	black	PF04504	Protein of unknown function; DUF573	IPR007592	GLABROUS1 enhancer-binding protein family	Zm00001d033706;	NA	NA
Zm00001eb055830	black	PF00010	Helix-loop-helix DNA-binding domain	IPR011598	Myc-type; basic helix-loop-helix (bHLH) domain	Zm00001d033848;	NA	NA
Zm00001eb057040	black	PF00271	Helicase conserved C-terminal domain	IPR001650	Helicase; C-terminal	Zm00001d033992;Zm00001d033993;Zm00001d033994;	NA	NA
Zm00001eb057440	black	PF03169	OPT oligopeptide transporter protein	IPR004813	Oligopeptide transporter; OPT superfamily	Zm00001d034035;	NA	NA
Zm00001eb057490	black	PF00512	His Kinase A (phospho-acceptor) domain	IPR003661	Signal transduction histidine kinase; dimerisation/phosphoacceptor domain	Zm00001d034038;	NA	NA
Zm00001eb057920	black	PF00400	WD domain; G-beta repeat	IPR001680	WD40 repeat	Zm00001d034081;	NA	NA
Zm00001eb057970	black	PF07059	Protein of unknown function (DUF1336)	IPR009769	Protein ENHANCED DISEASE RESISTANCE 2; C-terminal	Zm00001d034085;	NA	NA
Zm00001eb058130	black	PF00481	Protein phosphatase 2C	IPR001932	PPM-type phosphatase domain	Zm00001d034109;	NA	NA
Zm00001eb058170	black	PF01869	BadF/BadG/BcrA/BcrD ATPase family	IPR002731	ATPase; BadF/BadG/BcrA/BcrD type	Zm00001d034117;	NA	NA
Zm00001eb058590	black	PF08041	PetM family of cytochrome b6f complex subunit 7	IPR012595	PetM of cytochrome b6/f complex subunit 7	Zm00001d034179;	NA	NA
Zm00001eb058800	black	NA	NA	NA	NA	Zm00001d034197;	NA	NA
Zm00001eb058960	black	NA	NA	NA	NA	Zm00001d034219;	NA	NA
Zm00001eb060830	black	PF00290	Tryptophan synthase alpha chain	IPR002028	Tryptophan synthase; alpha chain	Zm00001d034452;	NA	NA
Zm00001eb060990	black	PF00097	Zinc finger; C3HC4 type (RING finger)	IPR018957	Zinc finger; C3HC4 RING-type	Zm00001d034467;Zm00001d034468;	NA	NA
Zm00001eb061000	black	PF03208	PRA1 family protein	IPR004895	Prenylated rab acceptor PRA1	Zm00001d034469;	NA	NA
Zm00001eb061190	black	PF03635	Vacuolar protein sorting-associated protein 35	IPR005378	Vacuolar protein sorting-associated protein 35	Zm00001d034492;	NA	NA
Zm00001eb061200	black	PF06574	FAD synthetase	IPR015864	FAD synthetase	Zm00001d034493;	NA	NA
Zm00001eb061820	black	PF03763	Remorin; C-terminal region	IPR005516	Remorin; C-terminal	Zm00001d034558;	NA	NA
Zm00001eb061910	black	PF07690	Major Facilitator Superfamily	IPR011701	Major facilitator superfamily	Zm00001d034568;Zm00001d034569;	NA	NA
Zm00001eb062040	black	PF00293	NUDIX domain	IPR000086	NUDIX hydrolase domain	Zm00001d034586;	NA	NA
Zm00001eb062880	black	NA	NA	NA	NA	Zm00001d034673;	NA	NA
Zm00001eb063800	black	PF14569	Zinc-binding RING-finger	IPR027934	Cellulose synthase; RING-type zinc finger	Zm00001d034770;	NA	NA
Zm00001eb063870	black	PF04095	Nicotinate phosphoribosyltransferase (NAPRTase) family	IPR041525	Nicotinate/nicotinamide phosphoribosyltransferase	Zm00001d034777;	NA	NA
Zm00001eb064550	black	NA	NA	NA	NA	Zm00001d034854;Zm00001d034853;	NA	NA
Zm00001eb064780	black	PF08381	Transcription factor regulating root and shoot growth via Pin3	IPR013591	Brevis radix (BRX) domain	Zm00001d034877;	NA	NA
Zm00001eb064970	black	PF03171	2OG-Fe(II) oxygenase superfamily	IPR005123	Oxoglutarate/iron-dependent dioxygenase	Zm00001d034898;	NA	NA
Zm00001eb065390	black	PF00566	Rab-GTPase-TBC domain	IPR000195	Rab-GTPase-TBC domain	Zm00001d034941;	NA	NA
Zm00001eb066520	black	PF13419	Haloacid dehalogenase-like hydrolase	IPR041492	Haloacid dehalogenase-like hydrolase	Zm00001d001860;	NA	NA
Zm00001eb066540	black	NA	NA	NA	NA	Zm00001d001862;	NA	NA
Zm00001eb066570	black	PF00072	Response regulator receiver domain	IPR001789	Signal transduction response regulator; receiver domain	Zm00001d001865;	NA	NA
Zm00001eb066660	black	PF01965	DJ-1/PfpI family	IPR002818	DJ-1/PfpI	Zm00001d001881;	NA	NA
Zm00001eb066810	black	PF08737	Rgp1	IPR014848	Reduced growth phenotype protein 1	Zm00001d001898;	NA	NA
Zm00001eb066830	black	PF00396	Granulin	IPR000118	Granulin	Zm00001d001900;	NA	NA
Zm00001eb066990	black	PF00646	F-box domain	IPR001810	F-box domain	Zm00001d001923;Zm00001d001917;	NA	NA
Zm00001eb067160	black	PF00642	Zinc finger C-x8-C-x5-C-x3-H type (and similar)	IPR000571	Zinc finger; CCCH-type	Zm00001d001933;	NA	NA
Zm00001eb067170	black	PF05553	Cotton fibre expressed protein	IPR008480	Protein of unknown function DUF761; plant	Zm00001d001934;	NA	NA
Zm00001eb067650	black	PF05997	Nucleolar protein;Nop52	IPR010301	Nucleolar; Nop52	Zm00001d001994;	NA	NA
Zm00001eb067700	black	PF01263	Aldose 1-epimerase	IPR008183	Aldose 1-/Glucose-6-phosphate 1-epimerase	Zm00001d001999;	NA	NA
Zm00001eb068000	black	PF07714	Protein tyrosine kinase	IPR001245	Serine-threonine/tyrosine-protein kinase; catalytic domain	Zm00001d002026;	NA	NA
Zm00001eb068440	black	PF00069	Protein kinase domain	IPR000719	Protein kinase domain	Zm00001d002068;	NA	NA
Zm00001eb069090	black	NA	NA	NA	NA	Zm00001d002137;	NA	NA
Zm00001eb069120	black	PF04818	RNA polymerase II-binding domain.	IPR006903	RNA polymerase II-binding domain	Zm00001d002140;	NA	NA
Zm00001eb069190	black	PF06838	Methionine gamma-lyase	IPR009651	Putative methionine gamma-lyase	Zm00001d002147;	NA	NA
Zm00001eb069280	black	PF01423	LSM domain	IPR001163	LSM domain; eukaryotic/archaea-type	Zm00001d002155;Zm00001d002154;	NA	NA
Zm00001eb069350	black	PF00781	Diacylglycerol kinase catalytic domain	IPR001206	Diacylglycerol kinase; catalytic domain	Zm00001d002163;	NA	NA
Zm00001eb071580	black	PF01981	Peptidyl-tRNA hydrolase PTH2	IPR002833	Peptidyl-tRNA hydrolase; PTH2	Zm00001d002403;	NA	NA
Zm00001eb071750	black	PF13041	PPR repeat family	IPR002885	Pentatricopeptide repeat	Zm00001d002421;	NA	NA
Zm00001eb072170	black	PF05056	Protein of unknown function (DUF674)	IPR007750	Protein of unknown function DUF674	Zm00001d002473;	NA	NA
Zm00001eb072220	black	PF01485	IBR domain; a half RING-finger domain	IPR002867	IBR domain	Zm00001d002478;	NA	NA
Zm00001eb072440	black	PF04564	U-box domain	IPR003613	U box domain	Zm00001d002498;	NA	NA
Zm00001eb072900	black	NA	NA	NA	NA	Zm00001d002549;	NA	NA
Zm00001eb072940	black	PF13087	AAA domain	IPR041679	DNA2/NAM7 helicase-like; AAA domain	Zm00001d002553;	NA	NA
Zm00001eb073100	black	NA	NA	NA	NA	Zm00001d002569;	NA	NA
Zm00001eb073680	black	PF01694	Rhomboid family	IPR022764	Peptidase S54; rhomboid domain	Zm00001d002632;	NA	NA
Zm00001eb073910	black	PF02042	RWP-RK domain	IPR003035	RWP-RK domain	Zm00001d002661;	NA	NA
Zm00001eb074170	black	PF00067	Cytochrome P450	IPR001128	Cytochrome P450	Zm00001d002687;	NA	NA
Zm00001eb074580	black	NA	NA	NA	NA		NA	NA
Zm00001eb074990	black	PF01535	PPR repeat	IPR002885	Pentatricopeptide repeat	Zm00001d002771;	NA	NA
Zm00001eb075060	black	PF00076	RNA recognition motif. (a.k.a. RRM; RBD; or RNP domain)	IPR000504	RNA recognition motif domain	Zm00001d002781;	NA	NA
Zm00001eb075270	black	PF00069	Protein kinase domain	IPR000719	Protein kinase domain	Zm00001d002802;	NA	NA
Zm00001eb075570	black	PF05686	Glycosyl transferase family 90	IPR006598	Glycosyl transferase CAP10 domain	Zm00001d002836;	NA	NA
Zm00001eb075700	black	PF00168	C2 domain	IPR000008	C2 domain	Zm00001d002850;	NA	NA
Zm00001eb075760	black	PF00097	Zinc finger; C3HC4 type (RING finger)	IPR018957	Zinc finger; C3HC4 RING-type	Zm00001d002856;	NA	NA
Zm00001eb076990	black	PF09265	Cytokinin dehydrogenase 1; FAD and cytokinin binding	IPR015345	Cytokinin dehydrogenase 1; FAD/cytokinin binding domain	Zm00001d002989;	NA	NA
Zm00001eb077060	black	PF05757	Oxygen evolving enhancer protein 3 (PsbQ)	IPR008797	Oxygen-evolving enhancer protein 3	Zm00001d002996;	NA	NA
Zm00001eb077160	black	PF04520	Senescence regulator	IPR007608	Senescence regulator S40	Zm00001d003009;	NA	NA
Zm00001eb077490	black	PF00232	Glycosyl hydrolase family 1	IPR001360	Glycoside hydrolase family 1	Zm00001d003044;	NA	NA
Zm00001eb077960	black	PF03348	Serine incorporator (Serinc)	IPR005016	Serine incorporator/TMS membrane protein	Zm00001d003099;	NA	NA
Zm00001eb078070	black	PF00156	Phosphoribosyl transferase domain	IPR000836	Phosphoribosyltransferase domain	Zm00001d003108;	NA	NA
Zm00001eb079080	black	PF05188	MutS domain II	IPR007860	DNA mismatch repair protein MutS; connector domain		NA	NA
Zm00001eb079420	black	PF08241	Methyltransferase domain	IPR013216	Methyltransferase type 11	Zm00001d003276;	NA	NA
Zm00001eb079540	black	PF06273	Plant specific eukaryotic initiation factor 4B	IPR010433	Plant specific eukaryotic initiation factor 4B	Zm00001d003288;	NA	NA
Zm00001eb079740	black	PF00228	Bowman-Birk serine protease inhibitor family	IPR000877	Proteinase inhibitor I12; Bowman-Birk	Zm00001d003306;	NA	NA
Zm00001eb079800	black	PF13041	PPR repeat family	IPR002885	Pentatricopeptide repeat	Zm00001d003313;	NA	NA
Zm00001eb080550	black	PF00069	Protein kinase domain	IPR000719	Protein kinase domain	Zm00001d003399;	NA	NA
Zm00001eb081200	black	PF00875	DNA photolyase	IPR006050	DNA photolyase; N-terminal	Zm00001d003477;	NA	NA
Zm00001eb081280	black	NA	NA	NA	NA	Zm00001d003494;Zm00001d003495;Zm00001d003496;	NA	NA
Zm00001eb081430	black	PF00481	Protein phosphatase 2C	IPR001932	PPM-type phosphatase domain	Zm00001d003509;	NA	NA
Zm00001eb081630	black	PF13041	PPR repeat family	IPR002885	Pentatricopeptide repeat	Zm00001d003534;	NA	NA
Zm00001eb082150	black	PF06507	Auxin response factor	IPR010525	Auxin response factor	Zm00001d003601;	NA	NA
Zm00001eb083320	black	NA	NA	NA	NA	Zm00001d003726;	NA	NA
Zm00001eb083520	black	PF00534	Glycosyl transferases group 1	IPR001296	Glycosyl transferase; family 1	Zm00001d003750;	NA	NA
Zm00001eb084860	black	PF13837	Myb/SANT-like DNA-binding domain			Zm00001d003889;	NA	NA
Zm00001eb085680	black	PF00571	CBS domain	IPR000644	CBS domain	Zm00001d004006;	NA	NA
Zm00001eb085940	black	PF00226	DnaJ domain	IPR001623	DnaJ domain	Zm00001d004033;	NA	NA
Zm00001eb086520	black	PF00226	DnaJ domain	IPR001623	DnaJ domain	Zm00001d004119;	NA	NA
Zm00001eb087670	black	PF13639	Ring finger domain	IPR001841	Zinc finger; RING-type	Zm00001d004300;	NA	NA
Zm00001eb088250	black	PF00400	WD domain; G-beta repeat	IPR001680	WD40 repeat	Zm00001d004383;	NA	NA
Zm00001eb088460	black	PF01096	Transcription factor S-II (TFIIS)	IPR001222	Zinc finger; TFIIS-type	Zm00001d004409;	NA	NA
Zm00001eb088940	black	PF04810	Sec23/Sec24 zinc finger	IPR006895	Zinc finger; Sec23/Sec24-type	Zm00001d004466;	NA	NA
Zm00001eb089390	black	PF14306	PUA-like domain	IPR025980	ATP-sulfurylase PUA-like domain	Zm00001d004513;	NA	NA
Zm00001eb091000	black	NA	NA	NA	NA	Zm00001d004708;	NA	NA
Zm00001eb091920	black	PF02496	ABA/WDS induced protein	IPR003496	ABA/WDS induced protein	Zm00001d004843;	NA	NA
Zm00001eb092090	black	PF00170	bZIP transcription factor	IPR004827	Basic-leucine zipper domain	Zm00001d004857;	NA	NA
Zm00001eb092900	black	PF00622	SPRY domain	IPR003877	SPRY domain	Zm00001d004934;	NA	NA
Zm00001eb093640	black	NA	NA	NA	NA	Zm00001d005027;	NA	NA
Zm00001eb094180	black	PF03209	PUCC protein	IPR004896	PucC-related	Zm00001d005082;	NA	NA
Zm00001eb094960	black	PF00076	RNA recognition motif. (a.k.a. RRM; RBD; or RNP domain)	IPR000504	RNA recognition motif domain	Zm00001d005179;	NA	NA
Zm00001eb095560	black	PF00397	WW domain	IPR001202	WW domain	Zm00001d005281;	NA	NA
Zm00001eb095880	black	NA	NA	NA	NA	Zm00001d005323;	NA	NA
Zm00001eb095920	black	PF03893	Lipase 3 N-terminal region	IPR005592	Mono-/di-acylglycerol lipase; N-terminal	Zm00001d005328;	NA	NA
Zm00001eb096510	black	PF06749	Protein of unknown function (DUF1218)	IPR009606	Modifying wall lignin-1/2	Zm00001d005394;	NA	NA
Zm00001eb096890	black	PF07714	Protein tyrosine kinase	IPR001245	Serine-threonine/tyrosine-protein kinase; catalytic domain	Zm00001d005450;	NA	NA
Zm00001eb098650	black	PF02358	Trehalose-phosphatase	IPR003337	Trehalose-phosphatase	Zm00001d005658;	3.1.3.12	TPP
Zm00001eb099100	black	PF17408	Malonyl-CoA decarboxylase N-terminal domain	IPR035372	Malonyl-CoA decarboxylase; N-terminal	Zm00001d005711;	NA	NA
Zm00001eb099720	black	PF13516	Leucine Rich repeat	IPR001611	Leucine-rich repeat	Zm00001d005776;	NA	NA
Zm00001eb100530	black	NA	NA	NA	NA	Zm00001d005856;	NA	NA
Zm00001eb101170	black	PF16913	Purine nucleobase transmembrane transport			Zm00001d005934;Zm00001d005935;	NA	NA
Zm00001eb101470	black	NA	NA	NA	NA	Zm00001d005975;Zm00001d005974;	NA	NA
Zm00001eb101580	black	NA	NA	NA	NA	Zm00001d005990;	NA	NA
Zm00001eb102060	black	PF03107	C1 domain	IPR004146	DC1	Zm00001d006042;	NA	NA
Zm00001eb102210	black	NA	NA	NA	NA	Zm00001d006059;	NA	NA
Zm00001eb102600	black	NA	NA	NA	NA	Zm00001d006112;	NA	NA
Zm00001eb102930	black	PF10203	Cytochrome c oxidase assembly protein PET191	IPR018793	Cytochrome c oxidase assembly protein PET191	Zm00001d006148;Zm00001d006143;	NA	NA
Zm00001eb103270	black	PF02902	Ulp1 protease family; C-terminal catalytic domain	IPR003653	Ulp1 protease family; C-terminal catalytic domain	Zm00001d006186;	NA	NA
Zm00001eb103370	black	PF00643	B-box zinc finger	IPR000315	B-box-type zinc finger	Zm00001d006198;	NA	NA
Zm00001eb103700	black	PF00514	Armadillo/beta-catenin-like repeat	IPR000225	Armadillo	Zm00001d006232;	NA	NA
Zm00001eb104040	black	PF07714	Protein tyrosine kinase	IPR001245	Serine-threonine/tyrosine-protein kinase; catalytic domain	Zm00001d006267;	NA	NA
Zm00001eb104490	black	PF12874	Zinc-finger of C2H2 type			Zm00001d006319;	NA	NA
Zm00001eb104550	black	NA	NA	NA	NA	Zm00001d006324;	NA	NA
Zm00001eb104680	black	NA	NA	NA	NA	Zm00001d006336;	NA	NA
Zm00001eb105130	black	PF00620	RhoGAP domain	IPR000198	Rho GTPase-activating protein domain	Zm00001d006389;	NA	NA
Zm00001eb105510	black	PF00071	Ras family	IPR001806	Small GTPase	Zm00001d006434;Zm00001d006433;	NA	NA
Zm00001eb106410	black	PF00332	Glycosyl hydrolases family 17	IPR000490	Glycoside hydrolase family 17	Zm00001d006538;	NA	NA
Zm00001eb106760	black	NA	NA	NA	NA	Zm00001d006581;	NA	NA
Zm00001eb107130	black	PF00481	Protein phosphatase 2C	IPR001932	PPM-type phosphatase domain	Zm00001d006614;Zm00001d006615;	NA	NA
Zm00001eb107180	black	PF16166	Chloroplast import apparatus Tic20-like	IPR005691	Chloroplast protein import component Tic20	Zm00001d006620;	NA	NA
Zm00001eb107540	black	PF00179	Ubiquitin-conjugating enzyme	IPR000608	Ubiquitin-conjugating enzyme E2		NA	NA
Zm00001eb107560	black	PF00504	Chlorophyll A-B binding protein	IPR022796	Chlorophyll A-B binding protein	Zm00001d006663;	NA	NA
Zm00001eb108360	black	PF13943	WPP domain	IPR025265	WPP domain	Zm00001d006756;	NA	NA
Zm00001eb108960	black	PF13920	Zinc finger; C3HC4 type (RING finger)			Zm00001d006839;	NA	NA
Zm00001eb109860	black	PF00249	Myb-like DNA-binding domain	IPR001005	SANT/Myb domain		NA	NA
Zm00001eb110160	black	NA	NA	NA	NA	Zm00001d007018;	NA	NA
Zm00001eb110450	black	PF00481	Protein phosphatase 2C	IPR001932	PPM-type phosphatase domain	Zm00001d007050;	NA	NA
Zm00001eb110960	black	PF06203	CCT motif	IPR010402	CCT domain	Zm00001d007107;	NA	NA
Zm00001eb111560	black	PF00170	bZIP transcription factor	IPR004827	Basic-leucine zipper domain	Zm00001d007172;	NA	NA
Zm00001eb111690	black	PF00106	short chain dehydrogenase	IPR002347	Short-chain dehydrogenase/reductase SDR	Zm00001d007189;	NA	NA
Zm00001eb111750	black	PF03959	Serine hydrolase (FSH1)	IPR005645	Serine hydrolase FSH	Zm00001d007196;	NA	NA
Zm00001eb112830	black	PF00005	ABC transporter	IPR003439	ABC transporter-like	Zm00001d007328;	NA	NA
Zm00001eb113100	black	PF02179	BAG domain	IPR003103	BAG domain	Zm00001d007367;	NA	NA
Zm00001eb114250	black	PF14303	No apical meristem-associated C-terminal domain	IPR029466	No apical meristem-associated; C-terminal domain	Zm00001d007501;	NA	NA
Zm00001eb115220	black	PF00076	RNA recognition motif. (a.k.a. RRM; RBD; or RNP domain)	IPR000504	RNA recognition motif domain	Zm00001d007632;	NA	NA
Zm00001eb116340	black	PF01762	Galactosyltransferase	IPR002659	Glycosyl transferase; family 31	Zm00001d007762;	NA	NA
Zm00001eb116460	black	PF00076	RNA recognition motif. (a.k.a. RRM; RBD; or RNP domain)	IPR000504	RNA recognition motif domain	Zm00001d007772;	NA	NA
Zm00001eb117190	black	PF00804	Syntaxin	IPR006011	Syntaxin; N-terminal domain	Zm00001d007902;	NA	NA
Zm00001eb117280	black	PF02544	3-oxo-5-alpha-steroid 4-dehydrogenase	IPR001104	3-oxo-5-alpha-steroid 4-dehydrogenase; C-terminal	Zm00001d007910;	NA	NA
Zm00001eb118400	black	PF12854	PPR repeat	IPR002885	Pentatricopeptide repeat	Zm00001d007927;	NA	NA
Zm00001eb118920	black	NA	NA	NA	NA	Zm00001d039263;Zm00001d039264;	NA	NA
Zm00001eb119050	black	PF13193	AMP-binding enzyme C-terminal domain	IPR025110	AMP-binding enzyme; C-terminal domain	Zm00001d039276;	NA	NA
Zm00001eb120180	black	PF00953	Glycosyl transferase family 4	IPR000715	Glycosyl transferase; family 4	Zm00001d039385;Zm00001d039386;	NA	NA
Zm00001eb120350	black	PF05739	SNARE domain	IPR000727	Target SNARE coiled-coil homology domain	Zm00001d039404;	NA	NA
Zm00001eb121000	black	PF07714	Protein tyrosine kinase	IPR001245	Serine-threonine/tyrosine-protein kinase; catalytic domain	Zm00001d039465;	NA	NA
Zm00001eb122060	black	PF03372	Endonuclease/Exonuclease/phosphatase family	IPR005135	Endonuclease/exonuclease/phosphatase	Zm00001d039582;	NA	NA
Zm00001eb122200	black	NA	NA	NA	NA	Zm00001d039598;	NA	NA
Zm00001eb124200	black	PF03737	Aldolase/RraA	IPR005493	Ribonuclease E inhibitor RraA/RraA-like protein	Zm00001d039841;	NA	NA
Zm00001eb124300	black	PF02096	60Kd inner membrane protein	IPR001708	Membrane insertase YidC/ALB3/OXA1/COX18	Zm00001d039852;	NA	NA
Zm00001eb125140	black	PF00564	PB1 domain	IPR000270	PB1 domain	Zm00001d039966;	NA	NA
Zm00001eb125700	black	PF00400	WD domain; G-beta repeat	IPR001680	WD40 repeat	Zm00001d040038;	NA	NA
Zm00001eb125880	black	PF04577	Protein of unknown function (DUF563)	IPR007657	Glycosyltransferase 61	Zm00001d040059;	NA	NA
Zm00001eb126070	black	PF04408	Helicase associated domain (HA2)	IPR007502	Helicase-associated domain	Zm00001d040082;	NA	NA
Zm00001eb126600	black	NA	NA	NA	NA	Zm00001d040150;	NA	NA
Zm00001eb126680	black	PF04695	Peroxisomal membrane anchor protein (Pex14p) conserved region	IPR006785	Peroxisome membrane anchor protein Pex14p; N-terminal	Zm00001d040161;Zm00001d040162;	NA	NA
Zm00001eb128190	black	PF12230	Pre-mRNA splicing factor PRP21 like protein	IPR022030	Splicing factor 3A subunit 1	Zm00001d040343;	NA	NA
Zm00001eb128620	black	PF00141	Peroxidase	IPR002016	Haem peroxidase	Zm00001d040399;	NA	NA
Zm00001eb128990	black	PF01399	PCI domain	IPR000717	Proteasome component (PCI) domain	Zm00001d040462;	NA	NA
Zm00001eb129770	black	NA	NA	NA	NA	Zm00001d040561;	NA	NA
Zm00001eb130190	black	PF14648	FAM91 C-terminus	IPR028097	FAM91; C-terminal domain	Zm00001d040612;	NA	NA
Zm00001eb130210	black	PF12428	Protein of unknown function (DUF3675)	IPR022143	Protein of unknown function DUF3675	Zm00001d040614;	NA	NA
Zm00001eb130730	black	PF12146	Serine aminopeptidase; S33	IPR022742	Serine aminopeptidase; S33	Zm00001d040681;	NA	NA
Zm00001eb130840	black	PF07762	Protein of unknown function (DUF1618)	IPR011676	Domain of unknown function DUF1618	Zm00001d040694;	NA	NA
Zm00001eb131030	black	PF00400	WD domain; G-beta repeat	IPR001680	WD40 repeat	Zm00001d040711;Zm00001d040712;	NA	NA
Zm00001eb131630	black	PF04535	Domain of unknown function (DUF588)	IPR006702	Casparian strip membrane protein domain	Zm00001d040807;	NA	NA
Zm00001eb132150	black	PF04782	Protein of unknown function (DUF632)	IPR006867	Domain of unknown function DUF632	Zm00001d040898;Zm00001d040899;Zm00001d040901;	NA	NA
Zm00001eb132310	black	PF00134	Cyclin; N-terminal domain	IPR006671	Cyclin; N-terminal	Zm00001d040936;Zm00001d040937;	NA	NA
Zm00001eb134090	black	PF00122	E1-E2 ATPase			Zm00001d041214;	NA	NA
Zm00001eb135500	black	PF08543	Phosphomethylpyrimidine kinase	IPR013749	Pyridoxamine kinase/Phosphomethylpyrimidine kinase	Zm00001d041407;	NA	NA
Zm00001eb136360	black	PF02536	mTERF	IPR003690	Transcription termination factor; mitochondrial/chloroplastic	Zm00001d041537;	NA	NA
Zm00001eb136900	black	PF01250	Ribosomal protein S6	IPR000529	Ribosomal protein S6	Zm00001d041595;	NA	NA
Zm00001eb137740	black	PF00550	Phosphopantetheine attachment site	IPR009081	Phosphopantetheine binding ACP domain	Zm00001d041701;	NA	NA
Zm00001eb137820	black	PF03917	Eukaryotic glutathione synthase; ATP binding domain	IPR005615	Glutathione synthase	Zm00001d041710;	NA	NA
Zm00001eb138550	black	NA	NA	NA	NA	Zm00001d041800;	NA	NA
Zm00001eb139720	black	PF03283	Pectinacetylesterase	IPR004963	Pectinacetylesterase/NOTUM	Zm00001d041950;	NA	NA
Zm00001eb139850	black	PF07479	NAD-dependent glycerol-3-phosphate dehydrogenase C-terminus	IPR006109	Glycerol-3-phosphate dehydrogenase; NAD-dependent; C-terminal	Zm00001d041962;	NA	NA
Zm00001eb140440	black	PF01535	PPR repeat	IPR002885	Pentatricopeptide repeat	Zm00001d042039;	NA	NA
Zm00001eb140480	black	PF01985	CRS1 / YhbY (CRM) domain	IPR001890	RNA-binding; CRM domain	Zm00001d042043;	NA	NA
Zm00001eb140690	black	PF14009	Domain of unknown function (DUF4228)	IPR025322	Protein of unknown function DUF4228; plant	Zm00001d042063;	NA	NA
Zm00001eb140700	black	PF07969	Amidohydrolase family	IPR013108	Amidohydrolase 3	Zm00001d042064;	NA	NA
Zm00001eb141120	black	PF13499	EF-hand domain pair	IPR002048	EF-hand domain	Zm00001d042107;	NA	NA
Zm00001eb141570	black	PF09265	Cytokinin dehydrogenase 1; FAD and cytokinin binding	IPR015345	Cytokinin dehydrogenase 1; FAD/cytokinin binding domain	Zm00001d042147;Zm00001d042148;	NA	NA
Zm00001eb141610	black	PF07479	NAD-dependent glycerol-3-phosphate dehydrogenase C-terminus	IPR006109	Glycerol-3-phosphate dehydrogenase; NAD-dependent; C-terminal	Zm00001d042152;	NA	NA
Zm00001eb141980	black	PF02705	K+ potassium transporter	IPR003855	Potassium transporter	Zm00001d042190;Zm00001d042189;	NA	NA
Zm00001eb142190	black	PF00153	Mitochondrial carrier protein	IPR018108	Mitochondrial substrate/solute carrier	Zm00001d042213;	NA	NA
Zm00001eb142210	black	PF00400	WD domain; G-beta repeat	IPR001680	WD40 repeat	Zm00001d042215;	NA	NA
Zm00001eb142940	black	PF08766	DEK C terminal domain	IPR014876	DEK; C-terminal	Zm00001d042302;	NA	NA
Zm00001eb143060	black	PF13637	Ankyrin repeats (many copies)			Zm00001d042313;	NA	NA
Zm00001eb143430	black	PF00642	Zinc finger C-x8-C-x5-C-x3-H type (and similar)	IPR000571	Zinc finger; CCCH-type	Zm00001d042363;	NA	NA
Zm00001eb144210	black	PF13432	Tetratricopeptide repeat			Zm00001d042450;	NA	NA
Zm00001eb144880	black	PF05697	Bacterial trigger factor protein (TF)	IPR008881	Trigger factor; ribosome-binding; bacterial	Zm00001d042533;	NA	NA
Zm00001eb145050	black	PF12796	Ankyrin repeats (3 copies)	IPR020683	Ankyrin repeat-containing domain	Zm00001d042551;	NA	NA
Zm00001eb145390	black	PF01128	2-C-methyl-D-erythritol 4-phosphate cytidylyltransferase	IPR034683	Cytidylyltransferase IspD/TarI	Zm00001d042584;	NA	NA
Zm00001eb146760	black	PF00957	Synaptobrevin	IPR001388	Synaptobrevin	Zm00001d042729;	NA	NA
Zm00001eb147240	black	PF00170	bZIP transcription factor	IPR004827	Basic-leucine zipper domain	Zm00001d042779;	NA	NA
Zm00001eb147950	black	PF14368	Probable lipid transfer	IPR016140	Bifunctional inhibitor/plant lipid transfer protein/seed storage helical domain	Zm00001d042862;	NA	NA
Zm00001eb148100	black	PF03141	Putative S-adenosyl-L-methionine-dependent methyltransferase	IPR004159	Putative S-adenosyl-L-methionine-dependent methyltransferase	Zm00001d042883;	NA	NA
Zm00001eb148350	black	PF10250	GDP-fucose protein O-fucosyltransferase	IPR019378	GDP-fucose protein O-fucosyltransferase	Zm00001d042916;	NA	NA
Zm00001eb148950	black	PF00069	Protein kinase domain	IPR000719	Protein kinase domain	Zm00001d042979;	NA	NA
Zm00001eb149180	black	PF03081	Exo70 exocyst complex subunit	IPR004140	Exocyst complex component Exo70	Zm00001d043015;	NA	NA
Zm00001eb149200	black	NA	NA	NA	NA	Zm00001d043017;	NA	NA
Zm00001eb149680	black	PF00046	Homeodomain	IPR001356	Homeobox domain	Zm00001d043076;	NA	NA
Zm00001eb149720	black	PF03547	Membrane transport protein	IPR004776	Membrane transport protein	Zm00001d043083;	NA	NA
Zm00001eb149760	black	PF04678	Mitochondrial calcium uniporter	IPR006769	Calcium uniporter protein; C-terminal	Zm00001d043089;	NA	NA
Zm00001eb150020	black	PF01230	HIT domain	IPR001310	Histidine triad (HIT) protein	Zm00001d043118;	NA	NA
Zm00001eb150090	black	NA	NA	NA	NA	Zm00001d043125;	NA	NA
Zm00001eb150170	black	NA	NA	NA	NA	Zm00001d043136;	NA	NA
Zm00001eb150440	black	PF16709	Ig domain of plant-specific actin-binding protein			Zm00001d043160;	NA	NA
Zm00001eb150680	black	PF17942	Morc6 ribosomal protein S5 domain 2-like	IPR041006	Morc; S5 domain 2-like	Zm00001d043191;	NA	NA
Zm00001eb151660	black	PF00400	WD domain; G-beta repeat	IPR001680	WD40 repeat	Zm00001d043292;	NA	NA
Zm00001eb151980	black	PF04145	Ctr copper transporter family	IPR007274	Ctr copper transporter	Zm00001d043323;	NA	NA
Zm00001eb152010	black	NA	NA	NA	NA	Zm00001d043325;	NA	NA
Zm00001eb152110	black	NA	NA	NA	NA	Zm00001d043338;	NA	NA
Zm00001eb152500	black	PF00069	Protein kinase domain	IPR000719	Protein kinase domain	Zm00001d043389;	NA	NA
Zm00001eb152810	black	PF00170	bZIP transcription factor	IPR004827	Basic-leucine zipper domain	Zm00001d043420;	NA	NA
Zm00001eb152940	black	PF02362	B3 DNA binding domain	IPR003340	B3 DNA binding domain	Zm00001d043431;	NA	NA
Zm00001eb153070	black	PF05678	VQ motif	IPR008889	VQ	Zm00001d043450;	NA	NA
Zm00001eb153640	black	PF12776	Myb/SANT-like DNA-binding domain	IPR024752	Myb/SANT-like domain	Zm00001d043513;	NA	NA
Zm00001eb153730	black	PF04389	Peptidase family M28	IPR007484	Peptidase M28	Zm00001d043519;	NA	NA
Zm00001eb153830	black	PF00365	Phosphofructokinase	IPR000023	Phosphofructokinase domain	Zm00001d043563;	NA	NA
Zm00001eb153840	black	PF07714	Protein tyrosine kinase	IPR001245	Serine-threonine/tyrosine-protein kinase; catalytic domain	Zm00001d043562;	NA	NA
Zm00001eb154020	black	NA	NA	NA	NA	Zm00001d043543;	NA	NA
Zm00001eb154230	black	PF00266	Aminotransferase class-V	IPR000192	Aminotransferase class V domain	Zm00001d043574;	NA	NA
Zm00001eb154290	black	NA	NA	NA	NA	Zm00001d043580;	NA	NA
Zm00001eb154350	black	PF04520	Senescence regulator	IPR007608	Senescence regulator S40	Zm00001d043586;	NA	NA
Zm00001eb154520	black	PF00349	Hexokinase	IPR022672	Hexokinase; N-terminal	Zm00001d043607;	2.7.1.1	Hexokinase
Zm00001eb156000	black	PF17177	Pentacotripeptide-repeat region of PRORP	IPR033443	Pentacotripeptide-repeat region of PRORP	Zm00001d043778;	NA	NA
Zm00001eb156100	black	PF02798	Glutathione S-transferase; N-terminal domain	IPR004045	Glutathione S-transferase; N-terminal	Zm00001d043787;	NA	NA
Zm00001eb156360	black	PF03398	Regulator of Vps4 activity in the MVB pathway	IPR005061	Vacuolar protein sorting-associated protein Ist1	Zm00001d043813;	NA	NA
Zm00001eb157090	black	PF13639	Ring finger domain	IPR001841	Zinc finger; RING-type	Zm00001d043903;	NA	NA
Zm00001eb157120	black	PF00179	Ubiquitin-conjugating enzyme	IPR000608	Ubiquitin-conjugating enzyme E2	Zm00001d043905;	NA	NA
Zm00001eb157160	black	PF14571	Stress-induced protein Di19; C-terminal	IPR027935	Protein dehydration-induced 19; C-terminal	Zm00001d043911;	NA	NA
Zm00001eb157300	black	PF17862	AAA+ lid domain	IPR041569	AAA ATPase; AAA+ lid domain	Zm00001d043928;Zm00001d043927;	NA	NA
Zm00001eb157310	black	PF02469	Fasciclin domain	IPR000782	FAS1 domain	Zm00001d043929;	NA	NA
Zm00001eb157650	black	PF01592	NifU-like N terminal domain	IPR002871	NIF system FeS cluster assembly; NifU; N-terminal	Zm00001d043971;	NA	NA
Zm00001eb157810	black	PF00224	Pyruvate kinase; barrel domain	IPR015793	Pyruvate kinase; barrel	Zm00001d043986;	NA	NA
Zm00001eb158030	black	PF00501	AMP-binding enzyme	IPR000873	AMP-dependent synthetase/ligase	Zm00001d044016;	NA	NA
Zm00001eb158170	black	PF13839	GDSL/SGNH-like Acyl-Esterase family found in Pmr5 and Cas1p	IPR026057	PC-Esterase	Zm00001d044033;	NA	NA
Zm00001eb158220	black	NA	NA	NA	NA	Zm00001d044038;	NA	NA
Zm00001eb158300	black	PF00657	GDSL-like Lipase/Acylhydrolase	IPR001087	GDSL lipase/esterase	Zm00001d044045;	NA	NA
Zm00001eb158470	black	PF12697	Alpha/beta hydrolase family	IPR000073	Alpha/beta hydrolase fold-1	Zm00001d044059;	NA	NA
Zm00001eb158520	black	PF03514	GRAS domain family	IPR005202	Transcription factor GRAS	Zm00001d044065;	NA	NA
Zm00001eb159470	black	PF00168	C2 domain	IPR000008	C2 domain	Zm00001d044179;	NA	NA
Zm00001eb159670	black	PF00270	DEAD/DEAH box helicase	IPR011545	DEAD/DEAH box helicase domain	Zm00001d044203;	NA	NA
Zm00001eb159930	black	PF03911	Sec61beta family	IPR016482	Protein transport protein SecG/Sec61-beta/Sbh	Zm00001d044237;	NA	NA
Zm00001eb160050	black	NA	NA	NA	NA	Zm00001d044253;	NA	NA
Zm00001eb160100	black	PF00642	Zinc finger C-x8-C-x5-C-x3-H type (and similar)	IPR000571	Zinc finger; CCCH-type	Zm00001d044260;	NA	NA
Zm00001eb160390	black	NA	NA	NA	NA	Zm00001d044291;	NA	NA
Zm00001eb160610	black	PF00571	CBS domain	IPR000644	CBS domain	Zm00001d044315;	NA	NA
Zm00001eb160660	black	PF01208	Uroporphyrinogen decarboxylase (URO-D)	IPR000257	Uroporphyrinogen decarboxylase (URO-D)	Zm00001d044321;	NA	NA
Zm00001eb160680	black	PF07714	Protein tyrosine kinase	IPR001245	Serine-threonine/tyrosine-protein kinase; catalytic domain	Zm00001d044324;	NA	NA
Zm00001eb161290	black	PF14543	Xylanase inhibitor N-terminal	IPR032861	Xylanase inhibitor; N-terminal	Zm00001d044390;	NA	NA
Zm00001eb161570	black	NA	NA	NA	NA	Zm00001d044422;	NA	NA
Zm00001eb162330	black	PF13589	Histidine kinase-; DNA gyrase B-; and HSP90-like ATPase			Zm00001d044506;	NA	NA
Zm00001eb162740	black	NA	NA	NA	NA	Zm00001d044546;	NA	NA
Zm00001eb163100	black	PF01876	RNase P subunit p30	IPR002738	RNase P subunit p30	Zm00001d044597;	NA	NA
Zm00001eb163310	black	PF13516	Leucine Rich repeat	IPR001611	Leucine-rich repeat	Zm00001d044622;	NA	NA
Zm00001eb164240	black	PF12854	PPR repeat	IPR002885	Pentatricopeptide repeat	Zm00001d000152;	NA	NA
Zm00001eb164630	black	PF00931	NB-ARC domain	IPR002182	NB-ARC	Zm00001d048613;Zm00001d048610;	NA	NA
Zm00001eb165360	black	PF01485	IBR domain; a half RING-finger domain	IPR002867	IBR domain	Zm00001d048683;	NA	NA
Zm00001eb166070	black	NA	NA	NA	NA	NA	NA	NA
Zm00001eb166410	black	NA	NA	NA	NA	Zm00001d048789;	NA	NA
Zm00001eb167530	black	PF00201	UDP-glucoronosyl and UDP-glucosyl transferase	IPR002213	UDP-glucuronosyl/UDP-glucosyltransferase	Zm00001d048925;	NA	NA
Zm00001eb167550	black	PF04780	Protein of unknown function (DUF629)	IPR006865	Domain of unknown function DUF629	Zm00001d048926;	NA	NA
Zm00001eb167770	black	NA	NA	NA	NA	Zm00001d048957;	NA	NA
Zm00001eb167960	black	PF04398	Protein of unknown function; DUF538	IPR007493	Protein of unknown function DUF538	Zm00001d048985;	NA	NA
Zm00001eb168480	black	PF00224	Pyruvate kinase; barrel domain	IPR015793	Pyruvate kinase; barrel	Zm00001d049049;	NA	NA
Zm00001eb169280	black	NA	NA	NA	NA	Zm00001d049152;	NA	NA
Zm00001eb169800	black	PF00566	Rab-GTPase-TBC domain	IPR000195	Rab-GTPase-TBC domain	Zm00001d049211;	NA	NA
Zm00001eb169910	black	PF01169	Uncharacterized protein family UPF0016	IPR001727	Gdt1 family	Zm00001d049222;	NA	NA
Zm00001eb169920	black	PF00642	Zinc finger C-x8-C-x5-C-x3-H type (and similar)	IPR000571	Zinc finger; CCCH-type	Zm00001d049223;	NA	NA
Zm00001eb169970	black	PF01466	Skp1 family; dimerisation domain	IPR016072	SKP1 component; dimerisation	Zm00001d049230;	NA	NA
Zm00001eb170400	black	PF13561	Enoyl-(Acyl carrier protein) reductase			Zm00001d049277;	NA	NA
Zm00001eb171810	black	NA	NA	NA	NA	Zm00001d049459;	NA	NA
Zm00001eb172230	black	PF03552	Cellulose synthase	IPR005150	Cellulose synthase	Zm00001d049510;	NA	NA
Zm00001eb172240	black	PF00249	Myb-like DNA-binding domain	IPR001005	SANT/Myb domain	Zm00001d049511;	NA	NA
Zm00001eb172450	black	PF00249	Myb-like DNA-binding domain	IPR001005	SANT/Myb domain	Zm00001d049543;	NA	NA
Zm00001eb172580	black	PF00635	MSP (Major sperm protein) domain	IPR000535	Major sperm protein (MSP) domain	Zm00001d049553;	NA	NA
Zm00001eb172630	black	PF15413	Pleckstrin homology domain			Zm00001d049556;	NA	NA
Zm00001eb172640	black	PF01423	LSM domain	IPR001163	LSM domain; eukaryotic/archaea-type	Zm00001d049557;	NA	NA
Zm00001eb173170	black	PF01762	Galactosyltransferase	IPR002659	Glycosyl transferase; family 31	Zm00001d049617;	NA	NA
Zm00001eb173520	black	PF06203	CCT motif	IPR010402	CCT domain	Zm00001d049651;	NA	NA
Zm00001eb173650	black	PF03479	Plants and Prokaryotes Conserved (PCC) domain	IPR005175	PPC domain	Zm00001d049661;	NA	NA
Zm00001eb173940	black	PF05631	Sugar-tranasporters; 12 TM	IPR008509	Molybdate-anion transporter	Zm00001d049685;	NA	NA
Zm00001eb174460	black	PF00646	F-box domain	IPR001810	F-box domain	Zm00001d049737;	NA	NA
Zm00001eb174570	black	PF00069	Protein kinase domain	IPR000719	Protein kinase domain	Zm00001d049750;	NA	NA
Zm00001eb174610	black	PF00076	RNA recognition motif. (a.k.a. RRM; RBD; or RNP domain)	IPR000504	RNA recognition motif domain	Zm00001d049759;	NA	NA
Zm00001eb175040	black	PF09409	PUB domain	IPR018997	PUB domain	Zm00001d049805;	NA	NA
Zm00001eb175140	black	PF01300	Telomere recombination	IPR006070	YrdC-like domain	Zm00001d049821;	NA	NA
Zm00001eb175400	black	PF01842	ACT domain	IPR002912	ACT domain	Zm00001d049851;	NA	NA
Zm00001eb176670	black	PF03763	Remorin; C-terminal region	IPR005516	Remorin; C-terminal	Zm00001d050017;	NA	NA
Zm00001eb176740	black	PF03106	WRKY DNA -binding domain	IPR003657	WRKY domain	Zm00001d050023;	NA	NA
Zm00001eb176800	black	PF00483	Nucleotidyl transferase	IPR005835	Nucleotidyl transferase domain	Zm00001d050032;	2.7.7.27	ADP glucose-PP
Zm00001eb176850	black	PF02577	Bifunctional nuclease	IPR003729	Bifunctional nuclease domain	Zm00001d050043;	NA	NA
Zm00001eb177190	black	PF00082	Subtilase family	IPR000209	Peptidase S8/S53 domain	Zm00001d050092;	NA	NA
Zm00001eb177290	black	PF13839	GDSL/SGNH-like Acyl-Esterase family found in Pmr5 and Cas1p	IPR026057	PC-Esterase	Zm00001d050103;	NA	NA
Zm00001eb177690	black	PF02453	Reticulon	IPR003388	Reticulon	Zm00001d050153;	NA	NA
Zm00001eb179000	black	PF00046	Homeodomain	IPR001356	Homeobox domain	Zm00001d050310;	NA	NA
Zm00001eb179460	black	PF00067	Cytochrome P450	IPR001128	Cytochrome P450	Zm00001d050371;	NA	NA
Zm00001eb180670	black	PF00565	Staphylococcal nuclease homologue	IPR016071	Staphylococcal nuclease (SNase-like); OB-fold	Zm00001d050606;	NA	NA
Zm00001eb180830	black	PF03083	Sugar efflux transporter for intercellular exchange	IPR004316	SWEET sugar transporter	Zm00001d050577;	NA	NA
Zm00001eb181760	black	PF13837	Myb/SANT-like DNA-binding domain			Zm00001d050698;	NA	NA
Zm00001eb181880	black	PF12899	Alkaline and neutral invertase	IPR024746	Glycosyl hydrolase family 100	Zm00001d050716;	NA	NA
Zm00001eb182270	black	PF02597	ThiS family	IPR003749	Sulfur carrier ThiS/MoaD-like	Zm00001d050783;	NA	NA
Zm00001eb183250	black	PF00646	F-box domain	IPR001810	F-box domain	Zm00001d050903;	NA	NA
Zm00001eb183390	black	PF03009	Glycerophosphoryl diester phosphodiesterase family	IPR030395	Glycerophosphodiester phosphodiesterase domain	Zm00001d050917;	NA	NA
Zm00001eb183760	black	PF00180	Isocitrate/isopropylmalate dehydrogenase	IPR024084	Isopropylmalate dehydrogenase-like domain	Zm00001d050965;Zm00001d050967;	NA	NA
Zm00001eb183770	black	PF00009	Elongation factor Tu GTP binding domain	IPR000795	Transcription factor; GTP-binding domain	Zm00001d050969;	NA	NA
Zm00001eb184610	black	PF00156	Phosphoribosyl transferase domain	IPR000836	Phosphoribosyltransferase domain	Zm00001d051080;	NA	NA
Zm00001eb185590	black	PF02893	GRAM domain	IPR004182	GRAM domain	Zm00001d051225;	NA	NA
Zm00001eb185730	black	PF08590	Domain of unknown function (DUF1771)	IPR013899	Domain of unknown function DUF1771	Zm00001d051245;	NA	NA
Zm00001eb185910	black	PF05637	galactosyl transferase GMA12/MNN10 family	IPR008630	Glycosyltransferase 34	Zm00001d051264;	NA	NA
Zm00001eb186060	black	PF02519	Auxin responsive protein	IPR003676	Small auxin-up RNA	Zm00001d051302;	NA	NA
Zm00001eb186770	black	PF03514	GRAS domain family	IPR005202	Transcription factor GRAS	Zm00001d051387;	NA	NA
Zm00001eb187810	black	PF00249	Myb-like DNA-binding domain	IPR001005	SANT/Myb domain	Zm00001d051520;	NA	NA
Zm00001eb187850	black	PF03169	OPT oligopeptide transporter protein	IPR004813	Oligopeptide transporter; OPT superfamily	Zm00001d051525;	NA	NA
Zm00001eb187900	black	PF03127	GAT domain	IPR004152	GAT domain	Zm00001d051528;	NA	NA
Zm00001eb188070	black	PF00025	ADP-ribosylation factor family	IPR006689	Small GTPase superfamily; ARF/SAR type	Zm00001d051546;	NA	NA
Zm00001eb188330	black	PF02729	Aspartate/ornithine carbamoyltransferase; carbamoyl-P binding domain	IPR006132	Aspartate/ornithine carbamoyltransferase; carbamoyl-P binding	Zm00001d051563;	NA	NA
Zm00001eb188450	black	PF13041	PPR repeat family	IPR002885	Pentatricopeptide repeat	Zm00001d051576;	NA	NA
Zm00001eb189090	black	PF03874	RNA polymerase Rpb4	IPR005574	RNA polymerase subunit RPB4/RPC9	Zm00001d051682;Zm00001d051681;	NA	NA
Zm00001eb189100	black	PF05637	galactosyl transferase GMA12/MNN10 family	IPR008630	Glycosyltransferase 34	Zm00001d051682;Zm00001d051681;	NA	NA
Zm00001eb189290	black	NA	NA	NA	NA	Zm00001d051660;	NA	NA
Zm00001eb190410	black	PF00072	Response regulator receiver domain	IPR001789	Signal transduction response regulator; receiver domain	Zm00001d051812;	NA	NA
Zm00001eb190510	black	PF00995	Sec1 family	IPR001619	Sec1-like protein	Zm00001d051824;	NA	NA
Zm00001eb190750	black	PF10497	Zinc-finger domain of monoamine-oxidase A repressor R1	IPR018866	Zinc-finger domain of monoamine-oxidase A repressor R1	Zm00001d051849;	NA	NA
Zm00001eb190870	black	PF13912	C2H2-type zinc finger			Zm00001d051865;	NA	NA
Zm00001eb191000	black	PF00501	AMP-binding enzyme	IPR000873	AMP-dependent synthetase/ligase	Zm00001d051876;Zm00001d051877;	NA	NA
Zm00001eb191180	black	PF02458	Transferase family	IPR003480	Transferase	Zm00001d051892;	NA	NA
Zm00001eb191480	black	PF00657	GDSL-like Lipase/Acylhydrolase	IPR001087	GDSL lipase/esterase	Zm00001d051923;	NA	NA
Zm00001eb191530	black	PF01467	Cytidylyltransferase-like	IPR004821	Cytidyltransferase-like domain	Zm00001d051927;	NA	NA
Zm00001eb191540	black	PF13409	Glutathione S-transferase; N-terminal domain	IPR004045	Glutathione S-transferase; N-terminal	Zm00001d051928;	NA	NA
Zm00001eb191650	black	PF03124	EXS family	IPR004342	EXS; C-terminal	Zm00001d051945;	NA	NA
Zm00001eb192090	black	NA	NA	NA	NA	Zm00001d052002;	NA	NA
Zm00001eb192260	black	PF05060	N-acetylglucosaminyltransferase II (MGAT2)	IPR007754	N-acetylglucosaminyltransferase II	Zm00001d052020;	NA	NA
Zm00001eb192680	black	PF00982	Glycosyltransferase family 20	IPR001830	Glycosyl transferase; family 20	Zm00001d052060;	3.1.3.12	TPP
Zm00001eb192680	black	PF00982	Glycosyltransferase family 20	IPR001830	Glycosyl transferase; family 20	Zm00001d052060;	2.4.1.15	TPS
Zm00001eb193380	black	PF13923	Zinc finger; C3HC4 type (RING finger)			Zm00001d052138;	NA	NA
Zm00001eb194120	black	PF00085	Thioredoxin	IPR013766	Thioredoxin domain	Zm00001d052215;	NA	NA
Zm00001eb194930	black	PF12819	Malectin-like domain	IPR024788	Malectin-like domain	Zm00001d052306;	NA	NA
Zm00001eb195100	black	PF07732	Multicopper oxidase	IPR011707	Multicopper oxidase; type 3	Zm00001d052324;	NA	NA
Zm00001eb195160	black	NA	NA	NA	NA	Zm00001d052329;	NA	NA
Zm00001eb195550	black	PF04525	LURP-one-related	IPR007612	LURP-one-related	Zm00001d052371;	NA	NA
Zm00001eb195640	black	PF03357	Snf7	IPR005024	Snf7 family	Zm00001d052379;	NA	NA
Zm00001eb197050	black	PF03822	NAF domain	IPR004041	NAF domain	Zm00001d052544;	NA	NA
Zm00001eb197910	black	PF09335	SNARE associated Golgi protein	IPR032816	SNARE associated Golgi protein	Zm00001d052655;	NA	NA
Zm00001eb197960	black	PF00168	C2 domain	IPR000008	C2 domain	Zm00001d052662;	NA	NA
Zm00001eb198010	black	PF00098	Zinc knuckle	IPR001878	Zinc finger; CCHC-type	Zm00001d052668;	NA	NA
Zm00001eb199430	black	PF00808	Histone-like transcription factor (CBF/NF-Y) and archaeal histone	IPR003958	Transcription factor CBF/NF-Y/archaeal histone domain	Zm00001d052838;	NA	NA
Zm00001eb199900	black	PF03735	ENT domain	IPR005491	ENT domain	Zm00001d052893;	NA	NA
Zm00001eb200430	black	PF02298	Plastocyanin-like domain	IPR003245	Phytocyanin domain	Zm00001d052950;	NA	NA
Zm00001eb201260	black	PF16495	SWIRM-associated region 1	IPR032451	SMARCC; C-terminal	Zm00001d000110;	NA	NA
Zm00001eb201300	black	NA	NA	NA	NA	Zm00001d000113;	NA	NA
Zm00001eb202040	black	PF01764	Lipase (class 3)	IPR002921	Fungal lipase-like domain	Zm00001d053138;	NA	NA
Zm00001eb202450	black	PF12394	Protein FAM135	IPR022122	Protein FAM135	Zm00001d053182;	NA	NA
Zm00001eb202620	black	PF00067	Cytochrome P450	IPR001128	Cytochrome P450	Zm00001d053202;	NA	NA
Zm00001eb202940	black	PF13676	TIR domain	IPR000157	Toll/interleukin-1 receptor homology (TIR) domain	Zm00001d053244;	NA	NA
Zm00001eb203450	black	NA	NA	NA	NA	Zm00001d053306;	NA	NA
Zm00001eb203850	black	NA	NA	NA	NA	Zm00001d053356;	NA	NA
Zm00001eb204190	black	PF13920	Zinc finger; C3HC4 type (RING finger)			Zm00001d053397;	NA	NA
Zm00001eb204330	black	PF13966	zinc-binding in reverse transcriptase	IPR026960	Reverse transcriptase zinc-binding domain		NA	NA
Zm00001eb204630	black	PF00201	UDP-glucoronosyl and UDP-glucosyl transferase	IPR002213	UDP-glucuronosyl/UDP-glucosyltransferase	Zm00001d053514;	NA	NA
Zm00001eb205070	black	PF00013	KH domain	IPR004088	K Homology domain; type 1	Zm00001d053564;	NA	NA
Zm00001eb205510	black	PF00067	Cytochrome P450	IPR001128	Cytochrome P450	Zm00001d053617;	NA	NA
Zm00001eb206130	black	PF09324	Domain of unknown function (DUF1981)	IPR015403	Sec7; C-terminal	Zm00001d053688;	NA	NA
Zm00001eb206580	black	PF00332	Glycosyl hydrolases family 17	IPR000490	Glycoside hydrolase family 17	Zm00001d053733;	NA	NA
Zm00001eb206650	black	PF00240	Ubiquitin family	IPR000626	Ubiquitin-like domain	Zm00001d053738;	NA	NA
Zm00001eb206820	black	PF02469	Fasciclin domain	IPR000782	FAS1 domain	Zm00001d053755;	NA	NA
Zm00001eb206900	black	PF10253	Mitotic checkpoint regulator; MAD2B-interacting	IPR018800	Proline-rich protein PRCC	Zm00001d053762;	NA	NA
Zm00001eb207450	black	PF02362	B3 DNA binding domain	IPR003340	B3 DNA binding domain	Zm00001d053819;	NA	NA
Zm00001eb207550	black	NA	NA	NA	NA	Zm00001d053828;	NA	NA
Zm00001eb208230	black	PF00071	Ras family	IPR001806	Small GTPase	Zm00001d053899;	NA	NA
Zm00001eb208510	black	PF02902	Ulp1 protease family; C-terminal catalytic domain	IPR003653	Ulp1 protease family; C-terminal catalytic domain	Zm00001d053928;	NA	NA
Zm00001eb208730	black	PF03999	Microtubule associated protein (MAP65/ASE1 family)			Zm00001d053956;	NA	NA
Zm00001eb208810	black	PF00011	Hsp20/alpha crystallin family	IPR002068	Alpha crystallin/Hsp20 domain	Zm00001d053965;	NA	NA
Zm00001eb209150	black	PF04535	Domain of unknown function (DUF588)	IPR006702	Casparian strip membrane protein domain	Zm00001d053996;	NA	NA
Zm00001eb210000	black	PF00581	Rhodanese-like domain	IPR001763	Rhodanese-like domain	Zm00001d054093;	NA	NA
Zm00001eb210320	black	NA	NA	NA	NA	Zm00001d012806;	NA	NA
Zm00001eb211050	black	PF01554	MatE	IPR002528	Multi antimicrobial extrusion protein	Zm00001d012883;	NA	NA
Zm00001eb211360	black	PF07983	X8 domain	IPR012946	X8 domain	Zm00001d012917;	NA	NA
Zm00001eb211470	black	PF05175	Methyltransferase small domain	IPR007848	Methyltransferase small domain	Zm00001d012932;	NA	NA
Zm00001eb211690	black	PF00481	Protein phosphatase 2C	IPR001932	PPM-type phosphatase domain	Zm00001d012962;	NA	NA
Zm00001eb212050	black	PF00072	Response regulator receiver domain	IPR001789	Signal transduction response regulator; receiver domain	Zm00001d012995;Zm00001d012994;	NA	NA
Zm00001eb212660	black	PF01762	Galactosyltransferase	IPR002659	Glycosyl transferase; family 31	Zm00001d013052;	NA	NA
Zm00001eb213300	black	PF13639	Ring finger domain	IPR001841	Zinc finger; RING-type	Zm00001d013110;	NA	NA
Zm00001eb213330	black	NA	NA	NA	NA	Zm00001d013113;	NA	NA
Zm00001eb213580	black	PF13041	PPR repeat family	IPR002885	Pentatricopeptide repeat	Zm00001d013136;	NA	NA
Zm00001eb213610	black	PF03953	Tubulin C-terminal domain	IPR018316	Tubulin/FtsZ; 2-layer sandwich domain	Zm00001d013139;	NA	NA
Zm00001eb213780	black	PF06219	Protein of unknown function (DUF1005)	IPR010410	Protein of unknown function DUF1005	Zm00001d013163;	NA	NA
Zm00001eb213990	black	PF00085	Thioredoxin	IPR013766	Thioredoxin domain	Zm00001d013184;	NA	NA
Zm00001eb214080	black	PF08041	PetM family of cytochrome b6f complex subunit 7	IPR012595	PetM of cytochrome b6/f complex subunit 7	Zm00001d013191;	NA	NA
Zm00001eb214320	black	PF00481	Protein phosphatase 2C	IPR001932	PPM-type phosphatase domain	Zm00001d013220;	NA	NA
Zm00001eb214920	black	PF00069	Protein kinase domain	IPR000719	Protein kinase domain	Zm00001d013273;	NA	NA
Zm00001eb215110	black	PF16211	C-terminus of histone H2A	IPR032454	Histone H2A; C-terminal domain	Zm00001d013300;	NA	NA
Zm00001eb215280	black	PF08700	Vps51/Vps67			Zm00001d013314;	NA	NA
Zm00001eb216280	black	NA	NA	NA	NA	NA	NA	NA
Zm00001eb216590	black	NA	NA	NA	NA	Zm00001d013461;	NA	NA
Zm00001eb216870	black	PF00305	Lipoxygenase	IPR013819	Lipoxygenase; C-terminal	Zm00001d013493;	NA	NA
Zm00001eb216920	black	PF03226	Yippee zinc-binding/DNA-binding /Mis18; centromere assembly	IPR004910	Yippee/Mis18/Cereblon	Zm00001d013498;	NA	NA
Zm00001eb217020	black	PF01165	Ribosomal protein S21	IPR001911	Ribosomal protein S21	Zm00001d013509;	NA	NA
Zm00001eb217060	black	PF07059	Protein of unknown function (DUF1336)	IPR009769	Protein ENHANCED DISEASE RESISTANCE 2; C-terminal	Zm00001d013512;	NA	NA
Zm00001eb217230	black	PF00111	2Fe-2S iron-sulfur cluster binding domain	IPR001041	2Fe-2S ferredoxin-type iron-sulfur binding domain	Zm00001d013534;	NA	NA
Zm00001eb217240	black	PF04982	HPP family	IPR007065	HPP	Zm00001d013536;	NA	NA
Zm00001eb217270	black	PF00632	HECT-domain (ubiquitin-transferase)	IPR000569	HECT domain	Zm00001d013541;Zm00001d013540;	NA	NA
Zm00001eb217320	black	PF01603	Protein phosphatase 2A regulatory B subunit (B56 family)	IPR002554	Protein phosphatase 2A; regulatory B subunit; B56	Zm00001d013544;	NA	NA
Zm00001eb217830	black	NA	NA	NA	NA	Zm00001d013592;Zm00001d013593;	NA	NA
Zm00001eb217930	black	PF03372	Endonuclease/Exonuclease/phosphatase family	IPR005135	Endonuclease/exonuclease/phosphatase	Zm00001d013603;	NA	NA
Zm00001eb217970	black	PF00314	Thaumatin family	IPR001938	Thaumatin family	Zm00001d013610;	NA	NA
Zm00001eb218220	black	PF07983	X8 domain	IPR012946	X8 domain	Zm00001d013635;	NA	NA
Zm00001eb218300	black	PF06645	Microsomal signal peptidase 12 kDa subunit (SPC12)	IPR009542	Microsomal signal peptidase 12kDa subunit	Zm00001d013642;	NA	NA
Zm00001eb218890	black	PF00013	KH domain	IPR004088	K Homology domain; type 1	Zm00001d013712;	NA	NA
Zm00001eb219400	black	PF07899	Frigida-like protein	IPR012474	Frigida-like	Zm00001d013768;	NA	NA
Zm00001eb219520	black	PF01192	RNA polymerase Rpb6	IPR006110	RNA polymerase; subunit omega/K/RPB6	Zm00001d013780;	NA	NA
Zm00001eb219740	black	PF00249	Myb-like DNA-binding domain	IPR001005	SANT/Myb domain	Zm00001d013801;	NA	NA
Zm00001eb220250	black	PF13837	Myb/SANT-like DNA-binding domain			Zm00001d013849;	NA	NA
Zm00001eb220500	black	PF00954	S-locus glycoprotein domain	IPR000858	S-locus glycoprotein domain	Zm00001d013874;	NA	NA
Zm00001eb220530	black	NA	NA	NA	NA		NA	NA
Zm00001eb220590	black	PF04755	PAP_fibrillin	IPR006843	Plastid lipid-associated protein/fibrillin conserved domain	Zm00001d013885;	NA	NA
Zm00001eb221260	black	PF00498	FHA domain	IPR000253	Forkhead-associated (FHA) domain	Zm00001d013976;	NA	NA
Zm00001eb221480	black	PF05739	SNARE domain	IPR000727	Target SNARE coiled-coil homology domain	Zm00001d013996;	NA	NA
Zm00001eb222090	black	NA	NA	NA	NA		NA	NA
Zm00001eb223190	black	PF00929	Exonuclease	IPR013520	Exonuclease; RNase T/DNA polymerase III	Zm00001d014191;	NA	NA
Zm00001eb224010	black	PF02518	Histidine kinase-; DNA gyrase B-; and HSP90-like ATPase	IPR003594	Histidine kinase/HSP90-like ATPase	Zm00001d014297;	NA	NA
Zm00001eb224430	black	PF00141	Peroxidase	IPR002016	Haem peroxidase	Zm00001d014341;	NA	NA
Zm00001eb224490	black	PF11623	NAD(P)H dehydrogenase subunit S	IPR021659	NADH dehydrogenase-like complex; subunit S	Zm00001d014349;	NA	NA
Zm00001eb224680	black	PF06507	Auxin response factor	IPR010525	Auxin response factor	Zm00001d014377;	NA	NA
Zm00001eb225160	black	PF00067	Cytochrome P450	IPR001128	Cytochrome P450	Zm00001d014459;	NA	NA
Zm00001eb225230	black	PF00141	Peroxidase	IPR002016	Haem peroxidase	Zm00001d014467;	NA	NA
Zm00001eb225390	black	PF00232	Glycosyl hydrolase family 1	IPR001360	Glycoside hydrolase family 1	Zm00001d014489;	3.2.1.21	B-glucosidase
Zm00001eb226440	black	PF13639	Ring finger domain	IPR001841	Zinc finger; RING-type	Zm00001d014612;	NA	NA
Zm00001eb226680	black	NA	NA	NA	NA	Zm00001d014648;	NA	NA
Zm00001eb226820	black	PF00082	Subtilase family	IPR000209	Peptidase S8/S53 domain	Zm00001d014665;	NA	NA
Zm00001eb227430	black	PF03248	Rer1 family	IPR004932	Retrieval of early ER protein Rer1	Zm00001d014729;	NA	NA
Zm00001eb227470	black	NA	NA	NA	NA	Zm00001d014733;	NA	NA
Zm00001eb227690	black	NA	NA	NA	NA	Zm00001d014752;	NA	NA
Zm00001eb228060	black	PF06113	Brain and reproductive organ-expressed protein (BRE)	IPR010358	BRCA1-A complex subunit BRE	Zm00001d014786;	NA	NA
Zm00001eb228960	black	PF08315	cwf18 pre-mRNA splicing factor			Zm00001d014894;	NA	NA
Zm00001eb229550	black	PF00838	Translationally controlled tumour protein	IPR018105	Translationally controlled tumour protein	Zm00001d014954;Zm00001d014957;	NA	NA
Zm00001eb229610	black	PF13424	Tetratricopeptide repeat			Zm00001d014961;	NA	NA
Zm00001eb229990	black	PF00557	Metallopeptidase family M24	IPR000994	Peptidase M24	Zm00001d014998;	NA	NA
Zm00001eb230130	black	PF00777	Glycosyltransferase family 29 (sialyltransferase)	IPR001675	Glycosyl transferase family 29	Zm00001d015014;	NA	NA
Zm00001eb230250	black	PF01535	PPR repeat	IPR002885	Pentatricopeptide repeat	Zm00001d015030;Zm00001d015031;Zm00001d015029;	NA	NA
Zm00001eb230760	black	NA	NA	NA	NA	Zm00001d015085;	NA	NA
Zm00001eb230940	black	PF12352	Snare region anchored in the vesicle membrane C-terminus			Zm00001d015102;	NA	NA
Zm00001eb231080	black	PF13041	PPR repeat family	IPR002885	Pentatricopeptide repeat	Zm00001d015124;	NA	NA
Zm00001eb231280	black	NA	NA	NA	NA	Zm00001d015140;	NA	NA
Zm00001eb232070	black	PF13249	Squalene-hopene cyclase N-terminal domain	IPR032697	Squalene cyclase; N-terminal	Zm00001d015234;	NA	NA
Zm00001eb232730	black	NA	NA	NA	NA	Zm00001d015330;	NA	NA
Zm00001eb233170	black	PF00504	Chlorophyll A-B binding protein	IPR022796	Chlorophyll A-B binding protein	Zm00001d015385;	NA	NA
Zm00001eb233230	black	PF04640	PLATZ transcription factor	IPR006734	Protein of unknown function DUF597	Zm00001d015394;	NA	NA
Zm00001eb233350	black	PF13837	Myb/SANT-like DNA-binding domain			Zm00001d015412;	NA	NA
Zm00001eb233380	black	PF04658	TAFII55 protein conserved region	IPR006751	TAFII55 protein; conserved region	Zm00001d015415;	NA	NA
Zm00001eb233520	black	PF10253	Mitotic checkpoint regulator; MAD2B-interacting	IPR018800	Proline-rich protein PRCC	Zm00001d015433;	NA	NA
Zm00001eb233630	black	NA	NA	NA	NA	Zm00001d015448;	NA	NA
Zm00001eb233770	black	PF07887	Calmodulin binding protein-like	IPR012416	CALMODULIN-BINDING PROTEIN60	Zm00001d015464;	NA	NA
Zm00001eb233910	black	PF13023	HD domain	IPR006674	HD domain	Zm00001d015484;	NA	NA
Zm00001eb234050	black	PF00481	Protein phosphatase 2C	IPR001932	PPM-type phosphatase domain	Zm00001d015502;Zm00001d015504;	NA	NA
Zm00001eb234190	black	PF00227	Proteasome subunit	IPR001353	Proteasome; subunit alpha/beta	Zm00001d015526;	NA	NA
Zm00001eb234930	black	PF05834	Lycopene cyclase protein			Zm00001d015651;	NA	NA
Zm00001eb235170	black	NA	NA	NA	NA	Zm00001d015686;	NA	NA
Zm00001eb235200	black	PF14661	HAUS augmin-like complex subunit 6 N-terminus	IPR028163	HAUS augmin-like complex subunit 6; N-terminal	Zm00001d015692;Zm00001d015693;	NA	NA
Zm00001eb235270	black	PF11282	Protein of unknown function (DUF3082)	IPR021434	Protein of unknown function DUF3082	Zm00001d015705;	NA	NA
Zm00001eb236700	black	NA	NA	NA	NA	Zm00001d015895;	NA	NA
Zm00001eb237020	black	PF03145	Seven in absentia protein family	IPR018121	Seven-in-absentia protein; TRAF-like domain	Zm00001d015952;	NA	NA
Zm00001eb237040	black	NA	NA	NA	NA	Zm00001d015955;	NA	NA
Zm00001eb237090	black	PF00930	Dipeptidyl peptidase IV (DPP IV) N-terminal region	IPR002469	Dipeptidylpeptidase IV; N-terminal domain	Zm00001d015962;	NA	NA
Zm00001eb237160	black	PF05212	Protein of unknown function (DUF707)	IPR007877	Protein of unknown function DUF707	Zm00001d015968;	NA	NA
Zm00001eb237980	black	PF00829	Ribosomal prokaryotic L21 protein	IPR028909	Ribosomal protein L21-like	Zm00001d016072;	NA	NA
Zm00001eb238650	black	NA	NA	NA	NA	Zm00001d016164;	NA	NA
Zm00001eb238770	black	NA	NA	NA	NA	Zm00001d016181;	NA	NA
Zm00001eb239070	black	PF01436	NHL repeat	IPR001258	NHL repeat	Zm00001d016228;	NA	NA
Zm00001eb239890	black	PF00013	KH domain	IPR004088	K Homology domain; type 1	Zm00001d016326;	NA	NA
Zm00001eb240190	black	PF00149	Calcineurin-like phosphoesterase	IPR004843	Calcineurin-like phosphoesterase domain; ApaH type	Zm00001d016378;	NA	NA
Zm00001eb240430	black	PF00076	RNA recognition motif. (a.k.a. RRM; RBD; or RNP domain)	IPR000504	RNA recognition motif domain	Zm00001d016410;	NA	NA
Zm00001eb240450	black	PF00201	UDP-glucoronosyl and UDP-glucosyl transferase	IPR002213	UDP-glucuronosyl/UDP-glucosyltransferase	Zm00001d016414;	NA	NA
Zm00001eb240730	black	PF13041	PPR repeat family	IPR002885	Pentatricopeptide repeat	Zm00001d016453;	NA	NA
Zm00001eb241070	black	PF03110	SBP domain	IPR004333	SBP domain	Zm00001d016488;Zm00001d016489;	NA	NA
Zm00001eb241230	black	PF00515	Tetratricopeptide repeat	IPR001440	Tetratricopeptide repeat 1	Zm00001d016512;	NA	NA
Zm00001eb241630	black	NA	NA	NA	NA	Zm00001d000402;Zm00001d000403;	NA	NA
Zm00001eb241660	black	PF00023	Ankyrin repeat	IPR002110	Ankyrin repeat	Zm00001d016557;	NA	NA
Zm00001eb242080	black	PF00168	C2 domain	IPR000008	C2 domain	Zm00001d016615;	NA	NA
Zm00001eb242260	black	PF00567	Tudor domain	IPR002999	Tudor domain	Zm00001d016640;	NA	NA
Zm00001eb242280	black	PF03770	Inositol polyphosphate kinase	IPR005522	Inositol polyphosphate kinase	Zm00001d016647;	NA	NA
Zm00001eb243200	black	PF00400	WD domain; G-beta repeat	IPR001680	WD40 repeat	Zm00001d016746;	NA	NA
Zm00001eb243270	black	NA	NA	NA	NA	Zm00001d016756;	NA	NA
Zm00001eb243330	black	PF04564	U-box domain	IPR003613	U box domain	Zm00001d016764;	NA	NA
Zm00001eb243580	black	PF00730	HhH-GPD superfamily base excision DNA repair protein	IPR003265	HhH-GPD domain	Zm00001d016801;	NA	NA
Zm00001eb243850	black	PF15613	Williams-Beuren syndrome DDT (WSD); D-TOX E motif	IPR028941	WHIM2 domain	Zm00001d016827;Zm00001d016828;	NA	NA
Zm00001eb244090	black	NA	NA	NA	NA	Zm00001d016851;	NA	NA
Zm00001eb244190	black	PF12854	PPR repeat	IPR002885	Pentatricopeptide repeat	Zm00001d016863;Zm00001d016864;	NA	NA
Zm00001eb244200	black	NA	NA	NA	NA	Zm00001d016863;Zm00001d016864;	NA	NA
Zm00001eb244230	black	PF06463	Molybdenum Cofactor Synthesis C	IPR010505	Molybdenum cofactor synthesis C-terminal	Zm00001d016866;	NA	NA
Zm00001eb244380	black	PF00010	Helix-loop-helix DNA-binding domain	IPR011598	Myc-type; basic helix-loop-helix (bHLH) domain	Zm00001d016873;	NA	NA
Zm00001eb244690	black	NA	NA	NA	NA	Zm00001d016909;	NA	NA
Zm00001eb244990	black	NA	NA	NA	NA	Zm00001d016946;	NA	NA
Zm00001eb245640	black	PF03009	Glycerophosphoryl diester phosphodiesterase family	IPR030395	Glycerophosphodiester phosphodiesterase domain	Zm00001d017036;	NA	NA
Zm00001eb246080	black	PF00180	Isocitrate/isopropylmalate dehydrogenase	IPR024084	Isopropylmalate dehydrogenase-like domain	Zm00001d017091;	NA	NA
Zm00001eb246110	black	NA	NA	NA	NA	Zm00001d017093;	NA	NA
Zm00001eb246180	black	PF03357	Snf7	IPR005024	Snf7 family	Zm00001d017100;	NA	NA
Zm00001eb246620	black	PF08662	Eukaryotic translation initiation factor eIF2A	IPR013979	Translation initiation factor; beta propellor-like domain	Zm00001d017150;	NA	NA
Zm00001eb246760	black	NA	NA	NA	NA	Zm00001d017172;Zm00001d017173;Zm00001d017174;	NA	NA
Zm00001eb247840	black	PF10058	Predicted integral membrane zinc-ribbon metal-binding protein	IPR019273	Lunapark domain	Zm00001d017296;	NA	NA
Zm00001eb249160	black	PF01245	Ribosomal protein L19	IPR001857	Ribosomal protein L19	Zm00001d017449;	NA	NA
Zm00001eb249200	black	NA	NA	NA	NA	Zm00001d017454;	NA	NA
Zm00001eb249290	black	PF00847	AP2 domain	IPR001471	AP2/ERF domain	Zm00001d017462;	NA	NA
Zm00001eb249490	black	NA	NA	NA	NA	Zm00001d017482;	NA	NA
Zm00001eb250030	black	NA	NA	NA	NA	Zm00001d017534;	NA	NA
Zm00001eb250210	black	PF01490	Transmembrane amino acid transporter protein	IPR013057	Amino acid transporter; transmembrane domain	Zm00001d017557;	NA	NA
Zm00001eb251310	black	PF00583	Acetyltransferase (GNAT) family	IPR000182	GNAT domain	Zm00001d017691;	NA	NA
Zm00001eb251420	black	PF01535	PPR repeat	IPR002885	Pentatricopeptide repeat	Zm00001d017706;	NA	NA
Zm00001eb252320	black	NA	NA	NA	NA	Zm00001d017800;	NA	NA
Zm00001eb252410	black	PF00012	Hsp70 protein	IPR013126	Heat shock protein 70 family	Zm00001d017809;	NA	NA
Zm00001eb252610	black	NA	NA	NA	NA	Zm00001d017828;	NA	NA
Zm00001eb253240	black	PF02298	Plastocyanin-like domain	IPR003245	Phytocyanin domain	Zm00001d017896;	NA	NA
Zm00001eb253280	black	PF02701	Dof domain; zinc finger	IPR003851	Zinc finger; Dof-type	Zm00001d017890;Zm00001d017899;Zm00001d017900;	NA	NA
Zm00001eb253700	black	PF11573	Mediator complex subunit 23	IPR021629	Mediator complex; subunit Med23	Zm00001d017946;	NA	NA
Zm00001eb254060	black	PF00676	Dehydrogenase E1 component	IPR001017	Dehydrogenase; E1 component	Zm00001d017985;	NA	NA
Zm00001eb254350	black	NA	NA	NA	NA	Zm00001d018017;	NA	NA
Zm00001eb254530	black	PF02374	Anion-transporting ATPase	IPR025723	Anion-transporting ATPase-like domain	Zm00001d018036;	NA	NA
Zm00001eb256070	black	PF00847	AP2 domain	IPR001471	AP2/ERF domain	Zm00001d018191;	NA	NA
Zm00001eb256090	black	PF05768	Glutaredoxin-like domain (DUF836)	IPR008554	Glutaredoxin-like	Zm00001d018192;	NA	NA
Zm00001eb256180	black	PF02519	Auxin responsive protein	IPR003676	Small auxin-up RNA	Zm00001d018200;	NA	NA
Zm00001eb256270	black	PF13923	Zinc finger; C3HC4 type (RING finger)			Zm00001d018207;	NA	NA
Zm00001eb256430	black	PF08424	NRDE-2; necessary for RNA interference	IPR013633	siRNA-mediated silencing protein NRDE-2	Zm00001d018226;	NA	NA
Zm00001eb256540	black	PF01545	Cation efflux family	IPR002524	Cation efflux protein	Zm00001d018242;	NA	NA
Zm00001eb256950	black	NA	NA	NA	NA	Zm00001d018280;	NA	NA
Zm00001eb257510	black	PF00982	Glycosyltransferase family 20	IPR001830	Glycosyl transferase; family 20	Zm00001d018342;	2.4.1.15	TPS
Zm00001eb257510	black	PF00982	Glycosyltransferase family 20	IPR001830	Glycosyl transferase; family 20	Zm00001d018342;	3.1.3.12	TPP
Zm00001eb257850	black	PF04857	CAF1 family ribonuclease	IPR006941	Ribonuclease CAF1	Zm00001d018378;	NA	NA
Zm00001eb257880	black	PF12146	Serine aminopeptidase; S33	IPR022742	Serine aminopeptidase; S33	Zm00001d018382;	NA	NA
Zm00001eb257930	black	PF02990	Endomembrane protein 70	IPR004240	Nonaspanin (TM9SF)	Zm00001d018389;	NA	NA
Zm00001eb258440	black	PF00566	Rab-GTPase-TBC domain	IPR000195	Rab-GTPase-TBC domain	Zm00001d018438;	NA	NA
Zm00001eb258480	black	PF11904	GPCR-chaperone	IPR021832	Ankyrin repeat domain-containing protein 13	Zm00001d018443;	NA	NA
Zm00001eb258860	black	PF14309	Domain of unknown function (DUF4378)	IPR025486	Domain of unknown function DUF4378	Zm00001d018477;	NA	NA
Zm00001eb259280	black	NA	NA	NA	NA	Zm00001d018521;	NA	NA
Zm00001eb259350	black	PF12854	PPR repeat	IPR002885	Pentatricopeptide repeat	Zm00001d018528;	NA	NA
Zm00001eb259440	black	PF01535	PPR repeat	IPR002885	Pentatricopeptide repeat	Zm00001d018535;Zm00001d018537;	NA	NA
Zm00001eb260700	black	PF02458	Transferase family	IPR003480	Transferase	Zm00001d035064;	NA	NA
Zm00001eb261540	black	PF11833	Protein CHAPERONE-LIKE PROTEIN OF POR1-like	IPR021788	Protein CHAPERONE-LIKE PROTEIN OF POR1-like	Zm00001d035169;	NA	NA
Zm00001eb261740	black	PF00400	WD domain; G-beta repeat	IPR001680	WD40 repeat	Zm00001d035194;	NA	NA
Zm00001eb262130	black	NA	NA	NA	NA	NA	NA	NA
Zm00001eb262600	black	PF05699	hAT family C-terminal dimerisation region	IPR008906	HAT; C-terminal dimerisation domain	Zm00001d035352;	NA	NA
Zm00001eb263420	black	NA	NA	NA	NA	NA	NA	NA
Zm00001eb263490	black	NA	NA	NA	NA	NA	NA	NA
Zm00001eb263670	black	NA	NA	NA	NA	NA	NA	NA
Zm00001eb263800	black	NA	NA	NA	NA	NA	NA	NA
Zm00001eb263940	black	NA	NA	NA	NA	NA	NA	NA
Zm00001eb264000	black	NA	NA	NA	NA	NA	NA	NA
Zm00001eb264630	black	PF00412	LIM domain	IPR001781	Zinc finger; LIM-type	Zm00001d035304;	NA	NA
Zm00001eb264930	black	PF00170	bZIP transcription factor	IPR004827	Basic-leucine zipper domain	Zm00001d035440;	NA	NA
Zm00001eb264940	black	NA	NA	NA	NA	NA	NA	NA
Zm00001eb265040	black	PF00642	Zinc finger C-x8-C-x5-C-x3-H type (and similar)	IPR000571	Zinc finger; CCCH-type	Zm00001d035455;	NA	NA
Zm00001eb265150	black	PF03171	2OG-Fe(II) oxygenase superfamily	IPR005123	Oxoglutarate/iron-dependent dioxygenase	Zm00001d035462;	NA	NA
Zm00001eb265290	black	PF00139	Legume lectin domain	IPR001220	Legume lectin domain	Zm00001d035476;	NA	NA
Zm00001eb265440	black	PF03360	Glycosyltransferase family 43	IPR005027	Glycosyl transferase; family 43	Zm00001d035494;Zm00001d035495;	NA	NA
Zm00001eb265640	black	PF03741	Integral membrane protein TerC family	IPR005496	Integral membrane protein TerC	Zm00001d035515;	NA	NA
Zm00001eb265860	black	NA	NA	NA	NA	Zm00001d035556;	NA	NA
Zm00001eb266860	black	NA	NA	NA	NA	Zm00001d035664;	NA	NA
Zm00001eb268050	black	PF00564	PB1 domain	IPR000270	PB1 domain	Zm00001d035817;	NA	NA
Zm00001eb268420	black	PF00076	RNA recognition motif. (a.k.a. RRM; RBD; or RNP domain)	IPR000504	RNA recognition motif domain	Zm00001d035869;	NA	NA
Zm00001eb268880	black	NA	NA	NA	NA	Zm00001d035933;	NA	NA
Zm00001eb268960	black	NA	NA	NA	NA	Zm00001d035947;	NA	NA
Zm00001eb270010	black	PF00494	Squalene/phytoene synthase			Zm00001d036080;	NA	NA
Zm00001eb270920	black	PF00235	Profilin	IPR005455	Profilin	Zm00001d036213;	NA	NA
Zm00001eb271450	black	PF00149	Calcineurin-like phosphoesterase	IPR004843	Calcineurin-like phosphoesterase domain; ApaH type	Zm00001d036285;	NA	NA
Zm00001eb271820	black	PF14870	Photosynthesis system II assembly factor YCF48	IPR028203	Photosynthesis system II assembly factor Ycf48/Hcf136-like domain	Zm00001d036340;	NA	NA
Zm00001eb272420	black	PF07798	Protein of unknown function (DUF1640)	IPR024461	Coiled-coil domain-containing protein 90-like	Zm00001d036417;	NA	NA
Zm00001eb273000	black	PF13041	PPR repeat family	IPR002885	Pentatricopeptide repeat	Zm00001d036489;	NA	NA
Zm00001eb274650	black	PF01448	ELM2 domain	IPR000949	ELM2 domain	Zm00001d036673;	NA	NA
Zm00001eb274710	black	PF00179	Ubiquitin-conjugating enzyme	IPR000608	Ubiquitin-conjugating enzyme E2	Zm00001d036679;	NA	NA
Zm00001eb274760	black	PF01348	Type II intron maturase	IPR024937	Domain X	Zm00001d036689;	NA	NA
Zm00001eb275090	black	PF05577	Serine carboxypeptidase S28	IPR008758	Peptidase S28	Zm00001d036727;	NA	NA
Zm00001eb275820	black	PF00010	Helix-loop-helix DNA-binding domain	IPR011598	Myc-type; basic helix-loop-helix (bHLH) domain	Zm00001d036807;	NA	NA
Zm00001eb276850	black	PF05641	Agenet domain	IPR008395	Agenet-like domain	Zm00001d036903;	NA	NA
Zm00001eb276990	black	PF02309	AUX/IAA family	IPR033389	AUX/IAA domain	Zm00001d036918;	NA	NA
Zm00001eb277330	black	PF02874	ATP synthase alpha/beta family; beta-barrel domain	IPR004100	ATPase; F1/V1/A1 complex; alpha/beta subunit; N-terminal domain	Zm00001d036961;	NA	NA
Zm00001eb277380	black	PF00076	RNA recognition motif. (a.k.a. RRM; RBD; or RNP domain)	IPR000504	RNA recognition motif domain	Zm00001d036966;	NA	NA
Zm00001eb277780	black	PF08031	Berberine and berberine like	IPR012951	Berberine/berberine-like	Zm00001d037009;	NA	NA
Zm00001eb278100	black	PF00013	KH domain	IPR004088	K Homology domain; type 1	Zm00001d037055;	NA	NA
Zm00001eb279020	black	PF02178	AT hook motif	IPR017956	AT hook; DNA-binding motif	Zm00001d037159;	NA	NA
Zm00001eb279160	black	PF05705	Eukaryotic protein of unknown function (DUF829)	IPR008547	Protein of unknown function DUF829; TMEM53	Zm00001d037174;	NA	NA
Zm00001eb279650	black	PF10539	Development and cell death domain	IPR013989	Development/cell death domain	Zm00001d037227;	NA	NA
Zm00001eb280100	black	PF06522	NADH-ubiquinone reductase complex 1 MLRQ subunit	IPR010530	NADH-ubiquinone reductase complex 1 MLRQ subunit	Zm00001d037275;	NA	NA
Zm00001eb280780	black	PF01424	R3H domain	IPR001374	R3H domain	Zm00001d037356;	NA	NA
Zm00001eb281920	black	PF00085	Thioredoxin	IPR013766	Thioredoxin domain	Zm00001d037499;	NA	NA
Zm00001eb282510	black	PF00657	GDSL-like Lipase/Acylhydrolase	IPR001087	GDSL lipase/esterase	Zm00001d037556;	NA	NA
Zm00001eb282820	black	PF00514	Armadillo/beta-catenin-like repeat	IPR000225	Armadillo	Zm00001d037606;	NA	NA
Zm00001eb283080	black	NA	NA	NA	NA	Zm00001d037632;	NA	NA
Zm00001eb283350	black	NA	NA	NA	NA	Zm00001d037664;	NA	NA
Zm00001eb283420	black	PF04864	Allinase	IPR006948	Alliinase; C-terminal	Zm00001d037674;	NA	NA
Zm00001eb283750	black	PF13855	Leucine rich repeat	IPR001611	Leucine-rich repeat	Zm00001d037711;	NA	NA
Zm00001eb284280	black	PF00071	Ras family	IPR001806	Small GTPase	Zm00001d037911;	NA	NA
Zm00001eb284630	black	PF03153	Transcription factor IIA; alpha/beta subunit	IPR004855	Transcription factor IIA; alpha/beta subunit	Zm00001d037807;	NA	NA
Zm00001eb284850	black	PF13041	PPR repeat family	IPR002885	Pentatricopeptide repeat	Zm00001d037830;	NA	NA
Zm00001eb285880	black	NA	NA	NA	NA	Zm00001d037958;	NA	NA
Zm00001eb286030	black	PF00324	Amino acid permease	IPR004841	Amino acid permease/ SLC12A domain	Zm00001d037970;	NA	NA
Zm00001eb286350	black	PF00787	PX domain	IPR001683	Phox homologous domain	Zm00001d038007;	NA	NA
Zm00001eb286920	black	PF00191	Annexin	IPR018502	Annexin repeat	Zm00001d038065;	NA	NA
Zm00001eb287150	black	PF13639	Ring finger domain	IPR001841	Zinc finger; RING-type	Zm00001d038092;	NA	NA
Zm00001eb287900	black	PF03999	Microtubule associated protein (MAP65/ASE1 family)			Zm00001d038174;	NA	NA
Zm00001eb288630	black	PF13041	PPR repeat family	IPR002885	Pentatricopeptide repeat	Zm00001d038257;	NA	NA
Zm00001eb289000	black	PF06027	Solute carrier family 35	IPR009262	Solute carrier family 35 member SLC35F1/F2/F6	Zm00001d038299;	NA	NA
Zm00001eb289220	black	PF00561	alpha/beta hydrolase fold	IPR000073	Alpha/beta hydrolase fold-1	Zm00001d038328;	NA	NA
Zm00001eb289390	black	PF12906	RING-variant domain	IPR011016	Zinc finger; RING-CH-type	Zm00001d038342;	NA	NA
Zm00001eb290070	black	PF03478	Protein of unknown function (DUF295)	IPR005174	Domain unknown function DUF295	Zm00001d038425;	NA	NA
Zm00001eb291530	black	PF03151	Triose-phosphate Transporter family	IPR004853	Sugar phosphate transporter domain	Zm00001d038562;	NA	NA
Zm00001eb292420	black	PF17683	TFIIF; beta subunit N-terminus	IPR040504	TFIIF; beta subunit; N-terminal	Zm00001d000240;	NA	NA
Zm00001eb293110	black	PF00982	Glycosyltransferase family 20	IPR001830	Glycosyl transferase; family 20	Zm00001d038728;	2.4.1.15	TPS
Zm00001eb293110	black	PF00982	Glycosyltransferase family 20	IPR001830	Glycosyl transferase; family 20	Zm00001d038728;	3.1.3.12	TPP
Zm00001eb293320	black	PF12169	DNA polymerase III subunits gamma and tau domain III	IPR022754	DNA polymerase III; gamma subunit; domain III	Zm00001d038752;	NA	NA
Zm00001eb293570	black	NA	NA	NA	NA	Zm00001d038780;	NA	NA
Zm00001eb293670	black	PF00349	Hexokinase	IPR022672	Hexokinase; N-terminal	Zm00001d038792;	2.7.1.1	Hexokinase
Zm00001eb294190	black	PF01843	DIL domain	IPR002710	Dilute domain	Zm00001d038844;Zm00001d038845;	NA	NA
Zm00001eb294200	black	PF00481	Protein phosphatase 2C	IPR001932	PPM-type phosphatase domain	Zm00001d038846;	NA	NA
Zm00001eb294230	black	PF12146	Serine aminopeptidase; S33	IPR022742	Serine aminopeptidase; S33	Zm00001d038849;	NA	NA
Zm00001eb294350	black	PF05553	Cotton fibre expressed protein	IPR008480	Protein of unknown function DUF761; plant	Zm00001d038860;	NA	NA
Zm00001eb295100	black	PF07019	Rab5-interacting protein (Rab5ip)	IPR029008	Rab5-interacting protein family		NA	NA
Zm00001eb295440	black	PF14543	Xylanase inhibitor N-terminal	IPR032861	Xylanase inhibitor; N-terminal	Zm00001d038969;	NA	NA
Zm00001eb295610	black	PF03244	Photosystem I reaction centre subunit VI	IPR004928	Photosystem I PsaH; reaction centre subunit VI	Zm00001d038984;	NA	NA
Zm00001eb296790	black	PF00730	HhH-GPD superfamily base excision DNA repair protein	IPR003265	HhH-GPD domain	Zm00001d039115;	NA	NA
Zm00001eb297070	black	PF06972	Protein of unknown function (DUF1296)	IPR009719	GBF-interacting protein 1	Zm00001d039138;	NA	NA
Zm00001eb297330	black	PF07847	PCO_ADO	IPR012864	Cysteine oxygenase/2-aminoethanethiol dioxygenase	Zm00001d039166;	NA	NA
Zm00001eb297540	black	PF00069	Protein kinase domain	IPR000719	Protein kinase domain	Zm00001d039188;	NA	NA
Zm00001eb298300	black	PF13855	Leucine rich repeat	IPR001611	Leucine-rich repeat	Zm00001d018626;	NA	NA
Zm00001eb298310	black	PF00083	Sugar (and other) transporter	IPR005828	Major facilitator; sugar transporter-like	Zm00001d018627;	NA	NA
Zm00001eb298440	black	PF00155	Aminotransferase class I and II	IPR004839	Aminotransferase; class I/classII	Zm00001d018639;Zm00001d018638;	NA	NA
Zm00001eb298700	black	PF00069	Protein kinase domain	IPR000719	Protein kinase domain	Zm00001d018669;	NA	NA
Zm00001eb299990	black	PF01241	Photosystem I psaG / psaK	IPR000549	Photosystem I PsaG/PsaK protein	Zm00001d018797;	NA	NA
Zm00001eb300710	black	PF00850	Histone deacetylase domain	IPR023801	Histone deacetylase domain	Zm00001d018864;	NA	NA
Zm00001eb300990	black	PF13432	Tetratricopeptide repeat			Zm00001d018901;	NA	NA
Zm00001eb301030	black	NA	NA	NA	NA	Zm00001d018906;	NA	NA
Zm00001eb301100	black	NA	NA	NA	NA	Zm00001d018917;	NA	NA
Zm00001eb301470	black	PF13041	PPR repeat family	IPR002885	Pentatricopeptide repeat	Zm00001d018963;	NA	NA
Zm00001eb302310	black	PF00254	FKBP-type peptidyl-prolyl cis-trans isomerase	IPR001179	FKBP-type peptidyl-prolyl cis-trans isomerase domain	Zm00001d019052;	NA	NA
Zm00001eb302390	black	PF00498	FHA domain	IPR000253	Forkhead-associated (FHA) domain	Zm00001d019061;	NA	NA
Zm00001eb302640	black	PF00076	RNA recognition motif. (a.k.a. RRM; RBD; or RNP domain)	IPR000504	RNA recognition motif domain	Zm00001d019086;	NA	NA
Zm00001eb303650	black	NA	NA	NA	NA	Zm00001d019212;	NA	NA
Zm00001eb303810	black	PF00847	AP2 domain	IPR001471	AP2/ERF domain	Zm00001d019230;	NA	NA
Zm00001eb304970	black	PF13920	Zinc finger; C3HC4 type (RING finger)			Zm00001d019370;	NA	NA
Zm00001eb306610	black	PF03629	Carbohydrate esterase; sialic acid-specific acetylesterase	IPR005181	Sialate O-acetylesterase domain	Zm00001d019593;	NA	NA
Zm00001eb306900	black	PF00005	ABC transporter	IPR003439	ABC transporter-like	Zm00001d019644;	NA	NA
Zm00001eb307130	black	PF12937	F-box-like	IPR001810	F-box domain	Zm00001d019677;	NA	NA
Zm00001eb309010	black	PF00300	Histidine phosphatase superfamily (branch 1)	IPR013078	Histidine phosphatase superfamily; clade-1	Zm00001d019980;	NA	NA
Zm00001eb309830	black	PF15916	Domain of unknown function (DUF4743)	IPR031804	Domain of unknown function DUF4743	Zm00001d020086;Zm00001d020087;	NA	NA
Zm00001eb309960	black	PF01535	PPR repeat	IPR002885	Pentatricopeptide repeat	Zm00001d020103;	NA	NA
Zm00001eb310660	black	NA	NA	NA	NA	Zm00001d020195;	NA	NA
Zm00001eb311100	black	PF00403	Heavy-metal-associated domain	IPR006121	Heavy metal-associated domain; HMA	Zm00001d020257;	NA	NA
Zm00001eb311170	black	PF00226	DnaJ domain	IPR001623	DnaJ domain	Zm00001d020266;	NA	NA
Zm00001eb311420	black	PF08268	F-box associated domain	IPR013187	F-box associated domain; type 3	Zm00001d020303;	NA	NA
Zm00001eb311450	black	PF03952	Enolase; N-terminal domain	IPR020811	Enolase; N-terminal	Zm00001d020309;	NA	NA
Zm00001eb311460	black	NA	NA	NA	NA	Zm00001d020310;	NA	NA
Zm00001eb312220	black	PF00582	Universal stress protein family	IPR006016	UspA	Zm00001d020416;	NA	NA
Zm00001eb312480	black	PF06221	Putative zinc finger motif; C2HC5-type	IPR009349	Zinc finger; C2HC5-type	Zm00001d020444;	NA	NA
Zm00001eb313250	black	PF03552	Cellulose synthase	IPR005150	Cellulose synthase	Zm00001d020531;	NA	NA
Zm00001eb313500	black	PF00892	EamA-like transporter family	IPR000620	EamA domain	Zm00001d020556;	NA	NA
Zm00001eb313600	black	NA	NA	NA	NA	Zm00001d020572;	NA	NA
Zm00001eb314090	black	PF04145	Ctr copper transporter family	IPR007274	Ctr copper transporter	Zm00001d020623;	NA	NA
Zm00001eb314690	black	PF00717	Peptidase S24-like	IPR015927	Peptidase S24/S26A/S26B/S26C	Zm00001d020694;	NA	NA
Zm00001eb315010	black	PF00481	Protein phosphatase 2C	IPR001932	PPM-type phosphatase domain	Zm00001d020726;	NA	NA
Zm00001eb315460	black	PF01535	PPR repeat	IPR002885	Pentatricopeptide repeat	Zm00001d020775;	NA	NA
Zm00001eb316210	black	PF12854	PPR repeat	IPR002885	Pentatricopeptide repeat	Zm00001d020870;	NA	NA
Zm00001eb316530	black	PF00632	HECT-domain (ubiquitin-transferase)	IPR000569	HECT domain	Zm00001d020911;Zm00001d020913;	NA	NA
Zm00001eb316960	black	PF00368	Hydroxymethylglutaryl-coenzyme A reductase	IPR002202	Hydroxymethylglutaryl-CoA reductase; class I/II	Zm00001d020963;	NA	NA
Zm00001eb317350	black	NA	NA	NA	NA	Zm00001d021006;	NA	NA
Zm00001eb317580	black	PF00134	Cyclin; N-terminal domain	IPR006671	Cyclin; N-terminal	Zm00001d021031;	NA	NA
Zm00001eb317800	black	NA	NA	NA	NA	Zm00001d021060;	NA	NA
Zm00001eb319170	black	PF03381	LEM3 (ligand-effect modulator 3) family / CDC50 family	IPR005045	CDC50/LEM3 family	Zm00001d021244;	NA	NA
Zm00001eb319270	black	NA	NA	NA	NA	Zm00001d021250;	NA	NA
Zm00001eb320120	black	PF00226	DnaJ domain	IPR001623	DnaJ domain	Zm00001d021350;	NA	NA
Zm00001eb320600	black	PF12171	Zinc-finger double-stranded RNA-binding	IPR022755	Zinc finger; double-stranded RNA binding	Zm00001d021403;	NA	NA
Zm00001eb320610	black	PF13920	Zinc finger; C3HC4 type (RING finger)			Zm00001d021404;	NA	NA
Zm00001eb320950	black	PF02042	RWP-RK domain	IPR003035	RWP-RK domain	Zm00001d021442;	NA	NA
Zm00001eb321050	black	PF04782	Protein of unknown function (DUF632)	IPR006867	Domain of unknown function DUF632	Zm00001d021452;	NA	NA
Zm00001eb321060	black	PF03398	Regulator of Vps4 activity in the MVB pathway	IPR005061	Vacuolar protein sorting-associated protein Ist1	Zm00001d021453;	NA	NA
Zm00001eb321720	black	PF00641	Zn-finger in Ran binding protein and others	IPR001876	Zinc finger; RanBP2-type	Zm00001d021520;	NA	NA
Zm00001eb322040	black	PF02823	ATP synthase; Delta/Epsilon chain; beta-sandwich domain	IPR020546	ATP synthase; F1 complex; delta/epsilon subunit; N-terminal	Zm00001d021554;	NA	NA
Zm00001eb322140	black	PF00168	C2 domain	IPR000008	C2 domain	Zm00001d021564;Zm00001d021565;	NA	NA
Zm00001eb322370	black	NA	NA	NA	NA	Zm00001d021587;	NA	NA
Zm00001eb322450	black	PF07983	X8 domain	IPR012946	X8 domain	Zm00001d021598;	3.2.1.39	Hydrolase
Zm00001eb322820	black	NA	NA	NA	NA	Zm00001d021641;	NA	NA
Zm00001eb322910	black	PF00071	Ras family	IPR001806	Small GTPase	Zm00001d021649;	NA	NA
Zm00001eb323150	black	NA	NA	NA	NA	Zm00001d021673;	NA	NA
Zm00001eb323160	black	PF03168	Late embryogenesis abundant protein	IPR004864	Late embryogenesis abundant protein; LEA_2 subgroup	Zm00001d021674;	NA	NA
Zm00001eb323180	black	PF08159	NUC153 domain	IPR012580	NUC153	Zm00001d021676;	NA	NA
Zm00001eb323620	black	PF03224	V-ATPase subunit H	IPR004908	ATPase; V1 complex; subunit H	Zm00001d021721;	NA	NA
Zm00001eb323700	black	PF00582	Universal stress protein family	IPR006016	UspA	Zm00001d021730;	NA	NA
Zm00001eb323840	black	PF00134	Cyclin; N-terminal domain	IPR006671	Cyclin; N-terminal	Zm00001d021745;	NA	NA
Zm00001eb326320	black	PF12854	PPR repeat	IPR002885	Pentatricopeptide repeat	Zm00001d022003;	NA	NA
Zm00001eb326620	black	PF00069	Protein kinase domain	IPR000719	Protein kinase domain	Zm00001d022041;	NA	NA
Zm00001eb326630	black	PF01287	Eukaryotic elongation factor 5A hypusine; DNA-binding OB fold	IPR020189	Translation elongation factor; IF5A C-terminal	Zm00001d022042;	NA	NA
Zm00001eb326760	black	PF13041	PPR repeat family	IPR002885	Pentatricopeptide repeat	Zm00001d022052;	NA	NA
Zm00001eb327160	black	NA	NA	NA	NA	Zm00001d022102;	NA	NA
Zm00001eb327580	black	PF00069	Protein kinase domain	IPR000719	Protein kinase domain	Zm00001d022155;	NA	NA
Zm00001eb329240	black	PF01327	Polypeptide deformylase	IPR023635	Peptide deformylase	Zm00001d022337;	NA	NA
Zm00001eb329440	black	PF12483	E3 Ubiquitin ligase	IPR022170	E3 Ubiquitin ligase; GIDE-type	Zm00001d022357;	NA	NA
Zm00001eb329600	black	PF04577	Protein of unknown function (DUF563)	IPR007657	Glycosyltransferase 61	Zm00001d022380;	NA	NA
Zm00001eb329780	black	PF13419	Haloacid dehalogenase-like hydrolase	IPR041492	Haloacid dehalogenase-like hydrolase	Zm00001d022395;	NA	NA
Zm00001eb330450	black	PF01267	F-actin capping protein alpha subunit	IPR002189	F-actin-capping protein subunit alpha	Zm00001d022465;	NA	NA
Zm00001eb330500	black	PF01095	Pectinesterase	IPR000070	Pectinesterase; catalytic	Zm00001d022460;	NA	NA
Zm00001eb330680	black	PF00170	bZIP transcription factor	IPR004827	Basic-leucine zipper domain	Zm00001d022442;	NA	NA
Zm00001eb330850	black	PF02365	No apical meristem (NAM) protein	IPR003441	NAC domain	Zm00001d022424;	NA	NA
Zm00001eb330920	black	PF00085	Thioredoxin	IPR013766	Thioredoxin domain	Zm00001d022518;	NA	NA
Zm00001eb331550	black	PF14416	PMR5 N terminal Domain	IPR025846	PMR5 N-terminal domain	Zm00001d022582;	NA	NA
Zm00001eb331630	black	PF00072	Response regulator receiver domain	IPR001789	Signal transduction response regulator; receiver domain	Zm00001d022590;	NA	NA
Zm00001eb332380	black	PF01593	Flavin containing amine oxidoreductase	IPR002937	Amine oxidase	Zm00001d008203;	NA	NA
Zm00001eb333170	black	PF04193	PQ loop repeat	IPR006603	PQ-loop repeat	Zm00001d008285;	NA	NA
Zm00001eb334330	black	PF01699	Sodium/calcium exchanger protein	IPR004837	Sodium/calcium exchanger membrane region	Zm00001d008424;	NA	NA
Zm00001eb334670	black	PF13947	Wall-associated receptor kinase galacturonan-binding	IPR025287	Wall-associated receptor kinase; galacturonan-binding domain	Zm00001d008458;Zm00001d008460;Zm00001d008461;Zm00001d008462;Zm00001d008463;Zm00001d008465;Zm00001d008466;Zm00001d008467;Zm00001d008468;Zm00001d008472;Zm00001d008477;Zm00001d008478;Zm00001d008479;Zm00001d008480;Zm00001d008481;Zm00001d008484;Zm00001d008485;Zm00001d008487;Zm00001d008488;Zm00001d008489;Zm00001d008473;	NA	NA
Zm00001eb335880	black	PF01439	Metallothionein	IPR000347	Metallothionein; family 15; plant	Zm00001d008620;	NA	NA
Zm00001eb336700	black	NA	NA	NA	NA	Zm00001d008722;	NA	NA
Zm00001eb337140	black	PF13234	rRNA-processing arch domain	IPR025696	rRNA-processing arch domain	Zm00001d008777;	NA	NA
Zm00001eb337240	black	NA	NA	NA	NA	Zm00001d008789;	NA	NA
Zm00001eb337510	black	PF00069	Protein kinase domain	IPR000719	Protein kinase domain	Zm00001d008815;	NA	NA
Zm00001eb338020	black	PF07714	Protein tyrosine kinase	IPR001245	Serine-threonine/tyrosine-protein kinase; catalytic domain	Zm00001d008875;	NA	NA
Zm00001eb338070	black	PF00389	D-isomer specific 2-hydroxyacid dehydrogenase; catalytic domain	IPR006139	D-isomer specific 2-hydroxyacid dehydrogenase; catalytic domain	Zm00001d008883;	NA	NA
Zm00001eb338160	black	PF09507	DNA polymerase subunit Cdc27	IPR019038	DNA polymerase delta subunit 3	Zm00001d008890;	NA	NA
Zm00001eb338290	black	PF12222	Peptide N-acetyl-beta-D-glucosaminyl asparaginase amidase A	IPR021102	Peptide-N4-(N-acetyl-beta-glucosaminyl)asparagine amidase A	Zm00001d008905;	NA	NA
Zm00001eb338780	black	NA	NA	NA	NA		NA	NA
Zm00001eb338800	black	PF03321	GH3 auxin-responsive promoter	IPR004993	GH3 family	Zm00001d008957;	NA	NA
Zm00001eb340140	black	PF00847	AP2 domain	IPR001471	AP2/ERF domain	Zm00001d009103;	NA	NA
Zm00001eb340160	black	PF13639	Ring finger domain	IPR001841	Zinc finger; RING-type	Zm00001d009106;	NA	NA
Zm00001eb340350	black	PF13620	Carboxypeptidase regulatory-like domain			Zm00001d009125;	NA	NA
Zm00001eb340450	black	PF02772	S-adenosylmethionine synthetase; central domain	IPR022629	S-adenosylmethionine synthetase; central domain	Zm00001d009146;	NA	NA
Zm00001eb340870	black	PF01398	JAB1/Mov34/MPN/PAD-1 ubiquitin protease	IPR000555	JAB1/MPN/MOV34 metalloenzyme domain	Zm00001d009205;	NA	NA
Zm00001eb340880	black	PF01556	DnaJ C terminal domain	IPR002939	Chaperone DnaJ; C-terminal	Zm00001d009210;	NA	NA
Zm00001eb341310	black	PF02110	Hydroxyethylthiazole kinase family	IPR000417	Hydroxyethylthiazole kinase	Zm00001d009264;	NA	NA
Zm00001eb341680	black	PF16669	Tetratricopeptide repeat protein 5 OB fold domain	IPR032076	Tetratricopeptide repeat protein 5; OB fold domain	Zm00001d009317;Zm00001d009316;	NA	NA
Zm00001eb342310	black	NA	NA	NA	NA	Zm00001d009403;	NA	NA
Zm00001eb342700	black	PF13041	PPR repeat family	IPR002885	Pentatricopeptide repeat	Zm00001d009449;	NA	NA
Zm00001eb343680	black	PF02469	Fasciclin domain	IPR000782	FAS1 domain	Zm00001d009566;Zm00001d009567;	NA	NA
Zm00001eb344110	black	PF13365	Trypsin-like peptidase domain			Zm00001d009613;	NA	NA
Zm00001eb344740	black	NA	NA	NA	NA	Zm00001d009688;	NA	NA
Zm00001eb344850	black	PF17862	AAA+ lid domain	IPR041569	AAA ATPase; AAA+ lid domain	Zm00001d009702;	NA	NA
Zm00001eb345740	black	PF14569	Zinc-binding RING-finger	IPR027934	Cellulose synthase; RING-type zinc finger	Zm00001d009795;	NA	NA
Zm00001eb346080	black	PF16900	Replication protein A OB domain	IPR031657	Replication protein A; OB domain		NA	NA
Zm00001eb346890	black	PF00433	Protein kinase C terminal domain	IPR017892	Protein kinase; C-terminal	Zm00001d009940;	NA	NA
Zm00001eb346980	black	PF13855	Leucine rich repeat	IPR001611	Leucine-rich repeat	Zm00001d009952;	NA	NA
Zm00001eb347190	black	PF03109	ABC1 family	IPR004147	UbiB domain	Zm00001d009987;	NA	NA
Zm00001eb347450	black	PF01553	Acyltransferase	IPR002123	Phospholipid/glycerol acyltransferase	Zm00001d010026;	NA	NA
Zm00001eb347780	black	NA	NA	NA	NA	Zm00001d010068;	NA	NA
Zm00001eb347810	black	PF01105	emp24/gp25L/p24 family/GOLD	IPR009038	GOLD domain		NA	NA
Zm00001eb348780	black	PF01738	Dienelactone hydrolase family	IPR002925	Dienelactone hydrolase	Zm00001d010204;	NA	NA
Zm00001eb349250	black	PF00996	GDP dissociation inhibitor	IPR018203	GDP dissociation inhibitor	Zm00001d010255;Zm00001d010251;	NA	NA
Zm00001eb349450	black	PF00249	Myb-like DNA-binding domain	IPR001005	SANT/Myb domain	Zm00001d010280;	NA	NA
Zm00001eb349900	black	PF02536	mTERF	IPR003690	Transcription termination factor; mitochondrial/chloroplastic	Zm00001d010340;	NA	NA
Zm00001eb350460	black	PF07714	Protein tyrosine kinase	IPR001245	Serine-threonine/tyrosine-protein kinase; catalytic domain	Zm00001d010420;Zm00001d010421;	NA	NA
Zm00001eb350700	black	PF00293	NUDIX domain	IPR000086	NUDIX hydrolase domain	Zm00001d010452;	NA	NA
Zm00001eb351810	black	PF02776	Thiamine pyrophosphate enzyme; N-terminal TPP binding domain	IPR012001	Thiamine pyrophosphate enzyme; N-terminal TPP-binding domain	Zm00001d010588;	NA	NA
Zm00001eb351910	black	PF03141	Putative S-adenosyl-L-methionine-dependent methyltransferase	IPR004159	Putative S-adenosyl-L-methionine-dependent methyltransferase	Zm00001d010599;	NA	NA
Zm00001eb351950	black	PF00787	PX domain	IPR001683	Phox homologous domain	Zm00001d010604;	NA	NA
Zm00001eb352260	black	NA	NA	NA	NA	Zm00001d010640;	NA	NA
Zm00001eb352570	black	PF00847	AP2 domain	IPR001471	AP2/ERF domain	Zm00001d010676;	NA	NA
Zm00001eb352760	black	PF03358	NADPH-dependent FMN reductase	IPR005025	NADPH-dependent FMN reductase-like	Zm00001d010698;Zm00001d010699;	NA	NA
Zm00001eb353080	black	PF00071	Ras family	IPR001806	Small GTPase	Zm00001d010733;	NA	NA
Zm00001eb353180	black	PF07722	Peptidase C26	IPR011697	Peptidase C26	Zm00001d010744;	NA	NA
Zm00001eb353560	black	PF03727	Hexokinase	IPR022673	Hexokinase; C-terminal	Zm00001d010796;	2.7.1.1	Hexokinase
Zm00001eb354170	black	PF10557	Cullin protein neddylation domain	IPR019559	Cullin protein; neddylation domain	Zm00001d010858;	NA	NA
Zm00001eb354370	black	NA	NA	NA	NA	Zm00001d010885;	NA	NA
Zm00001eb354430	black	NA	NA	NA	NA	Zm00001d010894;	NA	NA
Zm00001eb354890	black	PF04107	Glutamate-cysteine ligase family 2(GCS2)	IPR006336	Glutamate--cysteine ligase; GCS2	Zm00001d010950;	NA	NA
Zm00001eb354910	black	PF01545	Cation efflux family	IPR002524	Cation efflux protein	Zm00001d010954;	NA	NA
Zm00001eb355140	black	PF03360	Glycosyltransferase family 43	IPR005027	Glycosyl transferase; family 43	Zm00001d010976;	NA	NA
Zm00001eb355790	black	PF02466	Tim17/Tim22/Tim23/Pmp24 family			Zm00001d011064;	NA	NA
Zm00001eb356100	black	PF02268	Transcription initiation factor IIA; gamma subunit; helical domain	IPR015872	Transcription initiation factor IIA; gamma subunit; N-terminal	Zm00001d011092;	NA	NA
Zm00001eb357220	black	PF00096	Zinc finger; C2H2 type	IPR013087	Zinc finger C2H2-type	Zm00001d011223;	NA	NA
Zm00001eb358060	black	PF07800	Protein of unknown function (DUF1644)	IPR012866	Protein of unknown function DUF1644	Zm00001d011331;	NA	NA
Zm00001eb359100	black	PF01327	Polypeptide deformylase	IPR023635	Peptide deformylase	Zm00001d011445;	NA	NA
Zm00001eb359970	black	PF12854	PPR repeat	IPR002885	Pentatricopeptide repeat	Zm00001d011559;	NA	NA
Zm00001eb360710	black	PF13639	Ring finger domain	IPR001841	Zinc finger; RING-type	Zm00001d011636;	NA	NA
Zm00001eb360860	black	PF08555	Eukaryotic family of unknown function (DUF1754)	IPR013865	Protein FAM32A	Zm00001d011646;	NA	NA
Zm00001eb361030	black	PF00226	DnaJ domain	IPR001623	DnaJ domain	Zm00001d011668;	NA	NA
Zm00001eb361170	black	PF07687	Peptidase dimerisation domain	IPR011650	Peptidase M20; dimerisation domain	Zm00001d011687;	NA	NA
Zm00001eb362420	black	PF01363	FYVE zinc finger	IPR000306	FYVE zinc finger	Zm00001d011805;	NA	NA
Zm00001eb362640	black	PF00175	Oxidoreductase NAD-binding domain	IPR001433	Oxidoreductase FAD/NAD(P)-binding	Zm00001d011833;	NA	NA
Zm00001eb363480	black	PF00153	Mitochondrial carrier protein	IPR018108	Mitochondrial substrate/solute carrier	Zm00001d011918;	NA	NA
Zm00001eb363750	black	PF02996	Prefoldin subunit	IPR004127	Prefoldin alpha-like	Zm00001d011945;	NA	NA
Zm00001eb364290	black	PF00564	PB1 domain	IPR000270	PB1 domain	Zm00001d012007;	NA	NA
Zm00001eb364310	black	NA	NA	NA	NA	Zm00001d012010;	NA	NA
Zm00001eb364520	black	NA	NA	NA	NA	Zm00001d012031;	NA	NA
Zm00001eb364640	black	NA	NA	NA	NA	Zm00001d012040;	NA	NA
Zm00001eb365030	black	PF04000	Sas10/Utp3/C1D family	IPR007146	Sas10/Utp3/C1D	Zm00001d012087;	NA	NA
Zm00001eb365040	black	NA	NA	NA	NA	Zm00001d012088;	NA	NA
Zm00001eb365520	black	PF13193	AMP-binding enzyme C-terminal domain	IPR025110	AMP-binding enzyme; C-terminal domain		NA	NA
Zm00001eb365640	black	PF04142	Nucleotide-sugar transporter	IPR007271	Nucleotide-sugar transporter	Zm00001d012153;	NA	NA
Zm00001eb365690	black	PF00232	Glycosyl hydrolase family 1	IPR001360	Glycoside hydrolase family 1	Zm00001d012159;	3.2.1.21	B-glucosidase
Zm00001eb365960	black	PF01128	2-C-methyl-D-erythritol 4-phosphate cytidylyltransferase	IPR034683	Cytidylyltransferase IspD/TarI	Zm00001d012197;	NA	NA
Zm00001eb366390	black	PF07738	Sad1 / UNC-like C-terminal	IPR012919	SUN domain	Zm00001d012240;	NA	NA
Zm00001eb366530	black	PF00650	CRAL/TRIO domain	IPR001251	CRAL-TRIO lipid binding domain	Zm00001d012254;	NA	NA
Zm00001eb366570	black	PF00854	POT family	IPR000109	Proton-dependent oligopeptide transporter family	Zm00001d012259;	NA	NA
Zm00001eb366620	black	PF03798	TLC domain	IPR006634	TRAM/LAG1/CLN8 homology domain	Zm00001d012265;	NA	NA
Zm00001eb366630	black	NA	NA	NA	NA	Zm00001d012266;	NA	NA
Zm00001eb366670	black	PF04893	Yip1 domain	IPR006977	Yip1 domain	Zm00001d012270;	NA	NA
Zm00001eb366720	black	PF00022	Actin	IPR004000	Actin family	Zm00001d012277;	NA	NA
Zm00001eb367730	black	PF00071	Ras family	IPR001806	Small GTPase		NA	NA
Zm00001eb369110	black	NA	NA	NA	NA	Zm00001d012532;	NA	NA
Zm00001eb369170	black	PF11891	Protein RETICULATA-related	IPR021825	Protein RETICULATA-related	Zm00001d012539;	NA	NA
Zm00001eb369190	black	PF00249	Myb-like DNA-binding domain	IPR001005	SANT/Myb domain	Zm00001d012544;	NA	NA
Zm00001eb369410	black	PF00332	Glycosyl hydrolases family 17	IPR000490	Glycoside hydrolase family 17	Zm00001d012568;	NA	NA
Zm00001eb369780	black	PF00582	Universal stress protein family	IPR006016	UspA	Zm00001d012610;	NA	NA
Zm00001eb369890	black	PF00069	Protein kinase domain	IPR000719	Protein kinase domain	Zm00001d012625;	NA	NA
Zm00001eb370210	black	PF13920	Zinc finger; C3HC4 type (RING finger)			Zm00001d012664;	NA	NA
Zm00001eb370620	black	PF01535	PPR repeat	IPR002885	Pentatricopeptide repeat	Zm00001d012708;	NA	NA
Zm00001eb370990	black	PF02358	Trehalose-phosphatase	IPR003337	Trehalose-phosphatase	Zm00001d012748;	3.1.3.12	TPP
Zm00001eb370990	black	PF02358	Trehalose-phosphatase	IPR003337	Trehalose-phosphatase	Zm00001d012748;	2.4.1.15	TPS
Zm00001eb371010	black	PF01823	MAC/Perforin domain	IPR020864	Membrane attack complex component/perforin (MACPF) domain	Zm00001d012750;	NA	NA
Zm00001eb372790	black	PF00076	RNA recognition motif. (a.k.a. RRM; RBD; or RNP domain)	IPR000504	RNA recognition motif domain	Zm00001d044869;	NA	NA
Zm00001eb373880	black	PF00560	Leucine Rich Repeat	IPR001611	Leucine-rich repeat	Zm00001d045013;	NA	NA
Zm00001eb373900	black	PF01535	PPR repeat	IPR002885	Pentatricopeptide repeat	Zm00001d045014;	NA	NA
Zm00001eb374320	black	PF00069	Protein kinase domain	IPR000719	Protein kinase domain	Zm00001d045071;	NA	NA
Zm00001eb374350	black	PF03151	Triose-phosphate Transporter family	IPR004853	Sugar phosphate transporter domain	Zm00001d045074;	NA	NA
Zm00001eb374520	black	PF01535	PPR repeat	IPR002885	Pentatricopeptide repeat	Zm00001d045090;	NA	NA
Zm00001eb375570	black	PF02309	AUX/IAA family	IPR033389	AUX/IAA domain	Zm00001d045203;	NA	NA
Zm00001eb376640	black	PF00069	Protein kinase domain	IPR000719	Protein kinase domain	Zm00001d045310;	NA	NA
Zm00001eb376650	black	PF05057	Putative serine esterase (DUF676)	IPR007751	Domain of unknown function DUF676; lipase-like	Zm00001d045311;	NA	NA
Zm00001eb376860	black	PF02458	Transferase family	IPR003480	Transferase	Zm00001d045338;	NA	NA
Zm00001eb377260	black	NA	NA	NA	NA	Zm00001d000204;	NA	NA
Zm00001eb377300	black	PF02780	Transketolase; C-terminal domain	IPR033248	Transketolase; C-terminal domain	Zm00001d045383;	NA	NA
Zm00001eb378260	black	PF00160	Cyclophilin type peptidyl-prolyl cis-trans isomerase/CLD	IPR002130	Cyclophilin-type peptidyl-prolyl cis-trans isomerase domain	Zm00001d045476;	NA	NA
Zm00001eb378330	black	PF12214	Cell cycle regulated microtubule associated protein	IPR027330	TPX2 central domain	Zm00001d045480;	NA	NA
Zm00001eb378460	black	PF00651	BTB/POZ domain	IPR000210	BTB/POZ domain	Zm00001d045494;	NA	NA
Zm00001eb378700	black	PF13639	Ring finger domain	IPR001841	Zinc finger; RING-type	Zm00001d045517;	NA	NA
Zm00001eb378970	black	NA	NA	NA	NA	Zm00001d045547;	NA	NA
Zm00001eb379200	black	PF00300	Histidine phosphatase superfamily (branch 1)	IPR013078	Histidine phosphatase superfamily; clade-1	Zm00001d045570;	NA	NA
Zm00001eb379800	black	NA	NA	NA	NA	Zm00001d045646;	NA	NA
Zm00001eb380430	black	PF13855	Leucine rich repeat	IPR001611	Leucine-rich repeat	Zm00001d045728;	NA	NA
Zm00001eb380830	black	PF13532	2OG-Fe(II) oxygenase superfamily	IPR027450	Alpha-ketoglutarate-dependent dioxygenase AlkB-like	Zm00001d045782;	NA	NA
Zm00001eb381520	black	PF01273	LBP / BPI / CETP family; N-terminal domain	IPR017942	Lipid-binding serum glycoprotein; N-terminal	Zm00001d045872;	NA	NA
Zm00001eb381880	black	NA	NA	NA	NA	Zm00001d045913;	NA	NA
Zm00001eb384320	black	PF02365	No apical meristem (NAM) protein	IPR003441	NAC domain	Zm00001d046246;	NA	NA
Zm00001eb385880	black	PF00400	WD domain; G-beta repeat	IPR001680	WD40 repeat	Zm00001d046445;	NA	NA
Zm00001eb386270	black	PF03105	SPX domain	IPR004331	SPX domain	Zm00001d046500;	NA	NA
Zm00001eb386510	black	NA	NA	NA	NA	Zm00001d046533;	NA	NA
Zm00001eb386870	black	NA	NA	NA	NA	Zm00001d046574;	NA	NA
Zm00001eb387530	black	PF00293	NUDIX domain	IPR000086	NUDIX hydrolase domain	Zm00001d046656;	NA	NA
Zm00001eb387870	black	PF03552	Cellulose synthase	IPR005150	Cellulose synthase	Zm00001d046691;	NA	NA
Zm00001eb388650	black	PF00400	WD domain; G-beta repeat	IPR001680	WD40 repeat	Zm00001d046810;	NA	NA
Zm00001eb389230	black	PF00179	Ubiquitin-conjugating enzyme	IPR000608	Ubiquitin-conjugating enzyme E2	Zm00001d046890;	NA	NA
Zm00001eb389960	black	PF00249	Myb-like DNA-binding domain	IPR001005	SANT/Myb domain	Zm00001d046974;	NA	NA
Zm00001eb390710	black	PF00141	Peroxidase	IPR002016	Haem peroxidase	Zm00001d047066;	NA	NA
Zm00001eb390820	black	PF01373	Glycosyl hydrolase family 14	IPR001554	Glycoside hydrolase; family 14	Zm00001d047077;	NA	NA
Zm00001eb391580	black	NA	NA	NA	NA	Zm00001d047109;	NA	NA
Zm00001eb391600	black	PF02358	Trehalose-phosphatase	IPR003337	Trehalose-phosphatase	Zm00001d047110;	3.1.3.12	TPP
Zm00001eb392050	black	PF01053	Cys/Met metabolism PLP-dependent enzyme	IPR000277	Cys/Met metabolism; pyridoxal phosphate-dependent enzyme	Zm00001d047166;	NA	NA
Zm00001eb392120	black	PF00013	KH domain	IPR004088	K Homology domain; type 1		NA	NA
Zm00001eb392440	black	PF00612	IQ calmodulin-binding motif	IPR000048	IQ motif; EF-hand binding site	Zm00001d047209;	NA	NA
Zm00001eb392990	black	PF04091	Exocyst complex subunit Sec15-like	IPR007225	Exocyst complex component EXOC6/Sec15	Zm00001d047268;	NA	NA
Zm00001eb393160	black	NA	NA	NA	NA		NA	NA
Zm00001eb393170	black	PF01145	SPFH domain / Band 7 family	IPR001107	Band 7 domain	Zm00001d047292;	NA	NA
Zm00001eb393290	black	PF17177	Pentacotripeptide-repeat region of PRORP	IPR033443	Pentacotripeptide-repeat region of PRORP	Zm00001d047307;	NA	NA
Zm00001eb394920	black	PF00076	RNA recognition motif. (a.k.a. RRM; RBD; or RNP domain)	IPR000504	RNA recognition motif domain	Zm00001d047498;	NA	NA
Zm00001eb395310	black	PF14429	C2 domain in Dock180 and Zizimin proteins	IPR027007	DHR-1 domain	Zm00001d047540;	NA	NA
Zm00001eb395780	black	PF07779	10 TM Acyl Transferase domain found in Cas1p	IPR012419	Cas1p 10 TM acyl transferase domain	Zm00001d047600;	NA	NA
Zm00001eb396070	black	PF18264	CXC domain	IPR041355	Pre-SET CXC domain	Zm00001d047636;	NA	NA
Zm00001eb396420	black	PF05553	Cotton fibre expressed protein	IPR008480	Protein of unknown function DUF761; plant	Zm00001d047674;	NA	NA
Zm00001eb396860	black	PF13890	Rab3 GTPase-activating protein catalytic subunit	IPR026147	Rab3 GTPase-activating protein catalytic subunit	Zm00001d047717;	NA	NA
Zm00001eb397250	black	PF00566	Rab-GTPase-TBC domain	IPR000195	Rab-GTPase-TBC domain	Zm00001d047761;Zm00001d047762;	NA	NA
Zm00001eb397310	black	NA	NA	NA	NA	Zm00001d047768;	NA	NA
Zm00001eb397430	black	PF00005	ABC transporter	IPR003439	ABC transporter-like	Zm00001d047780;	NA	NA
Zm00001eb397570	black	PF04321	RmlD substrate binding domain	IPR029903	RmlD-like substrate binding domain	Zm00001d047796;	NA	NA
Zm00001eb397620	black	PF02485	Core-2/I-Branching enzyme	IPR003406	Glycosyl transferase; family 14	Zm00001d047801;	NA	NA
Zm00001eb398250	black	PF07859	alpha/beta hydrolase fold	IPR013094	Alpha/beta hydrolase fold-3	Zm00001d047883;	NA	NA
Zm00001eb398530	black	PF01496	V-type ATPase 116kDa subunit family	IPR002490	V-type ATPase; V0 complex; 116kDa subunit family	Zm00001d047910;	NA	NA
Zm00001eb398860	black	PF02809	Ubiquitin interaction motif	IPR003903	Ubiquitin interacting motif	Zm00001d047941;	NA	NA
Zm00001eb399070	black	NA	NA	NA	NA	Zm00001d047966;	NA	NA
Zm00001eb399230	black	PF01535	PPR repeat	IPR002885	Pentatricopeptide repeat	Zm00001d047982;	NA	NA
Zm00001eb400310	black	PF10559	Plug domain of Sec61p	IPR019561	Translocon Sec61/SecY; plug domain	Zm00001d048100;	NA	NA
Zm00001eb400610	black	NA	NA	NA	NA	Zm00001d048135;Zm00001d048136;	NA	NA
Zm00001eb400650	black	PF00173	Cytochrome b5-like Heme/Steroid binding domain	IPR001199	Cytochrome b5-like heme/steroid binding domain	Zm00001d048139;Zm00001d048140;	NA	NA
Zm00001eb400920	black	PF05055	Protein of unknown function (DUF677)	IPR007749	Protein of unknown function DUF677	Zm00001d048169;	NA	NA
Zm00001eb400990	black	NA	NA	NA	NA	Zm00001d048175;	NA	NA
Zm00001eb401090	black	NA	NA	NA	NA	Zm00001d048188;	NA	NA
Zm00001eb401480	black	PF00010	Helix-loop-helix DNA-binding domain	IPR011598	Myc-type; basic helix-loop-helix (bHLH) domain	Zm00001d048229;	NA	NA
Zm00001eb401590	black	PF01535	PPR repeat	IPR002885	Pentatricopeptide repeat	Zm00001d048243;	NA	NA
Zm00001eb401630	black	PF08263	Leucine rich repeat N-terminal domain	IPR013210	Leucine-rich repeat-containing N-terminal; plant-type	Zm00001d048248;Zm00001d048247;	NA	NA
Zm00001eb402010	black	PF00153	Mitochondrial carrier protein	IPR018108	Mitochondrial substrate/solute carrier	Zm00001d048293;	NA	NA
Zm00001eb402020	black	NA	NA	NA	NA	Zm00001d048294;	NA	NA
Zm00001eb402340	black	PF08318	COG4 transport protein	IPR013167	Conserved oligomeric Golgi complex; subunit 4	Zm00001d048320;Zm00001d048321;Zm00001d048322;	NA	NA
Zm00001eb403110	black	PF02359	Cell division protein 48 (CDC48); N-terminal domain	IPR003338	CDC48; N-terminal subdomain	Zm00001d048409;	NA	NA
Zm00001eb404040	black	PF04520	Senescence regulator	IPR007608	Senescence regulator S40	Zm00001d048508;	NA	NA
Zm00001eb404130	black	PF00145	C-5 cytosine-specific DNA methylase	IPR001525	C-5 cytosine methyltransferase	Zm00001d048515;Zm00001d048516;Zm00001d048517;	NA	NA
Zm00001eb404290	black	PF03016	Exostosin family	IPR040911	Exostosin; GT47 domain	Zm00001d048533;Zm00001d048532;	NA	NA
Zm00001eb404320	black	PF01466	Skp1 family; dimerisation domain	IPR016072	SKP1 component; dimerisation	Zm00001d048536;	NA	NA
Zm00001eb404390	black	PF01237	Oxysterol-binding protein	IPR000648	Oxysterol-binding protein	Zm00001d048544;	NA	NA
Zm00001eb404550	black	PF00160	Cyclophilin type peptidyl-prolyl cis-trans isomerase/CLD	IPR002130	Cyclophilin-type peptidyl-prolyl cis-trans isomerase domain	Zm00001d048556;	NA	NA
Zm00001eb404580	black	PF13410	Glutathione S-transferase; C-terminal domain				NA	NA
Zm00001eb405780	black	NA	NA	NA	NA	Zm00001d023312;	NA	NA
Zm00001eb406670	black	PF00067	Cytochrome P450	IPR001128	Cytochrome P450	Zm00001d023413;	NA	NA
Zm00001eb407090	black	NA	NA	NA	NA	Zm00001d023461;	NA	NA
Zm00001eb407120	black	PF02319	E2F/DP family winged-helix DNA-binding domain	IPR003316	E2F/DP family; winged-helix DNA-binding domain	Zm00001d023465;	NA	NA
Zm00001eb407390	black	NA	NA	NA	NA	Zm00001d023492;	NA	NA
Zm00001eb407690	black	PF13837	Myb/SANT-like DNA-binding domain			Zm00001d023523;	NA	NA
Zm00001eb407710	black	PF02496	ABA/WDS induced protein	IPR003496	ABA/WDS induced protein	Zm00001d023529;	NA	NA
Zm00001eb408590	black	PF05701	Weak chloroplast movement under blue light	IPR008545	WEB family	Zm00001d023629;	NA	NA
Zm00001eb410020	black	PF05605	Drought induced 19 protein (Di19); zinc-binding	IPR008598	Drought induced 19 protein type; zinc-binding domain	Zm00001d023808;	NA	NA
Zm00001eb410110	black	NA	NA	NA	NA	Zm00001d023824;	NA	NA
Zm00001eb410380	black	PF08030	Ferric reductase NAD binding domain	IPR013121	Ferric reductase; NAD binding domain	Zm00001d023859;	NA	NA
Zm00001eb411190	black	PF13417	Glutathione S-transferase; N-terminal domain	IPR004045	Glutathione S-transferase; N-terminal	Zm00001d023968;	NA	NA
Zm00001eb412320	black	PF00069	Protein kinase domain	IPR000719	Protein kinase domain	Zm00001d024134;	NA	NA
Zm00001eb413100	black	PF00808	Histone-like transcription factor (CBF/NF-Y) and archaeal histone	IPR003958	Transcription factor CBF/NF-Y/archaeal histone domain	Zm00001d024230;Zm00001d024231;	NA	NA
Zm00001eb413390	black	PF13041	PPR repeat family	IPR002885	Pentatricopeptide repeat	Zm00001d024248;	NA	NA
Zm00001eb413550	black	PF00013	KH domain	IPR004088	K Homology domain; type 1	Zm00001d024270;	NA	NA
Zm00001eb414870	black	NA	NA	NA	NA	Zm00001d024444;Zm00001d024445;Zm00001d024447;Zm00001d024450;	NA	NA
Zm00001eb414920	black	NA	NA	NA	NA		NA	NA
Zm00001eb415180	black	PF00249	Myb-like DNA-binding domain	IPR001005	SANT/Myb domain	Zm00001d024488;	NA	NA
Zm00001eb415210	black	NA	NA	NA	NA	Zm00001d024492;	NA	NA
Zm00001eb415220	black	PF08264	Anticodon-binding domain of tRNA	IPR013155	Methionyl/Valyl/Leucyl/Isoleucyl-tRNA synthetase; anticodon-binding	Zm00001d024493;	NA	NA
Zm00001eb415630	black	PF03552	Cellulose synthase	IPR005150	Cellulose synthase	Zm00001d024531;	NA	NA
Zm00001eb415740	black	NA	NA	NA	NA	Zm00001d024544;	NA	NA
Zm00001eb416220	black	PF07851	TMPIT-like protein	IPR012926	TMPIT-like	Zm00001d024602;	NA	NA
Zm00001eb417010	black	PF03151	Triose-phosphate Transporter family	IPR004853	Sugar phosphate transporter domain	Zm00001d024708;	NA	NA
Zm00001eb417460	black	PF13516	Leucine Rich repeat	IPR001611	Leucine-rich repeat	Zm00001d024764;	NA	NA
Zm00001eb417870	black	NA	NA	NA	NA	Zm00001d024813;	NA	NA
Zm00001eb417940	black	PF05116	Sucrose-6F-phosphate phosphohydrolase	IPR006380	Sucrose-phosphatase-like; N-terminal	Zm00001d024821;	3.1.3.24	SPP
Zm00001eb418650	black	PF00389	D-isomer specific 2-hydroxyacid dehydrogenase; catalytic domain	IPR006139	D-isomer specific 2-hydroxyacid dehydrogenase; catalytic domain	Zm00001d024906;	NA	NA
Zm00001eb418760	black	PF00406	Adenylate kinase			Zm00001d024918;Zm00001d024919;Zm00001d024917;	NA	NA
Zm00001eb418900	black	PF05347	Complex 1 protein (LYR family)	IPR008011	Complex 1 LYR protein	Zm00001d024931;	NA	NA
Zm00001eb420390	black	PF01545	Cation efflux family	IPR002524	Cation efflux protein	Zm00001d025130;	NA	NA
Zm00001eb420470	black	PF00226	DnaJ domain	IPR001623	DnaJ domain	Zm00001d025144;	NA	NA
Zm00001eb421830	black	PF05910	Plant protein of unknown function (DUF868)	IPR008586	Protein of unknown function DUF868; plant	Zm00001d025337;	NA	NA
Zm00001eb421870	black	PF00069	Protein kinase domain	IPR000719	Protein kinase domain	Zm00001d025342;	NA	NA
Zm00001eb422350	black	PF15469	Exocyst complex component Sec5	IPR039481	Exocyst complex component EXOC2/Sec5; N-terminal domain	Zm00001d025398;	NA	NA
Zm00001eb423180	black	NA	NA	NA	NA	Zm00001d025490;	NA	NA
Zm00001eb424670	black	PF01490	Transmembrane amino acid transporter protein	IPR013057	Amino acid transporter; transmembrane domain	Zm00001d025665;	NA	NA
Zm00001eb425440	black	PF04825	N terminus of Rad21 / Rec8 like protein	IPR006910	Rad21/Rec8-like protein; N-terminal	Zm00001d025738;	NA	NA
Zm00001eb426580	black	PF00069	Protein kinase domain	IPR000719	Protein kinase domain	Zm00001d025853;	NA	NA
Zm00001eb426640	black	PF02365	No apical meristem (NAM) protein	IPR003441	NAC domain	Zm00001d025861;	NA	NA
Zm00001eb426750	black	PF04520	Senescence regulator	IPR007608	Senescence regulator S40	Zm00001d025872;	NA	NA
Zm00001eb427060	black	PF03097	BRO1-like domain	IPR004328	BRO1 domain	Zm00001d025903;	NA	NA
Zm00001eb428170	black	PF04570	zinc-finger of the FCS-type; C2-C2	IPR007650	Zf-FLZ domain	Zm00001d026026;	NA	NA
Zm00001eb429310	black	PF13622	Thioesterase-like superfamily			Zm00001d026144;	NA	NA
Zm00001eb430250	black	PF03803	Scramblase	IPR005552	Scramblase	Zm00001d026243;Zm00001d026242;Zm00001d026241;Zm00001d026240;Zm00001d026239;Zm00001d026235;Zm00001d026236;	NA	NA
Zm00001eb430910	black	NA	NA	NA	NA	Zm00001d026298;	NA	NA
Zm00001eb430920	black	PF16488	Argonaute linker 2 domain	IPR032472	Argonaute linker 2 domain	Zm00001d026300;	NA	NA
Zm00001eb431620	black	PF08276	PAN-like domain	IPR003609	PAN/Apple domain	Zm00001d026383;	NA	NA
Zm00001eb432060	black	NA	NA	NA	NA	Zm00001d026444;	NA	NA
Zm00001eb432990	black	PF00612	IQ calmodulin-binding motif	IPR000048	IQ motif; EF-hand binding site	Zm00001d026535;	NA	NA
Zm00001eb433040	black	PF14379	MYB-CC type transfactor; LHEQLE motif	IPR025756	MYB-CC type transcription factor; LHEQLE-containing domain	Zm00001d026542;	NA	NA
Zm00001eb433190	black	PF12937	F-box-like	IPR001810	F-box domain	Zm00001d026557;Zm00001d026558;	NA	NA
Zm00001eb433410	black	NA	NA	NA	NA	Zm00001d026585;	NA	NA
Zm00001eb433660	black	PF00085	Thioredoxin	IPR013766	Thioredoxin domain	Zm00001d026608;	NA	NA
Zm00001eb433730	black	PF13855	Leucine rich repeat	IPR001611	Leucine-rich repeat	Zm00001d026617;	NA	NA
Zm00001eb433870	black	PF12481	Aluminium induced protein	IPR024286	Domain of unknown function DUF3700	Zm00001d026632;	NA	NA
Zm00001eb434250	black	PF01535	PPR repeat	IPR002885	Pentatricopeptide repeat	Zm00001d026672;	NA	NA
Zm00001eb434300	black	PF00646	F-box domain	IPR001810	F-box domain	Zm00001d026678;	NA	NA
Zm00001eb434430	black	PF00854	POT family	IPR000109	Proton-dependent oligopeptide transporter family	Zm00001d026695;	NA	NA
Zm00001eb438460	black	NA	NA	NA	NA	NA	NA	NA
Zm00001eb441670	black	PF03106	WRKY DNA -binding domain	IPR003657	WRKY domain	NA	NA	NA
Zm00001eb442030	black	NA	NA	NA	NA	NA	NA	NA
Zm00001eb442060	black	PF00501	AMP-binding enzyme	IPR000873	AMP-dependent synthetase/ligase	NA	NA	NA
Zm00001eb000010	blue	PF02536	mTERF	IPR003690	Transcription termination factor; mitochondrial/chloroplastic	Zm00001d027230;	NA	NA
Zm00001eb000320	blue	PF08240	Alcohol dehydrogenase GroES-like domain	IPR013154	Alcohol dehydrogenase; N-terminal	Zm00001d027276;	NA	NA
Zm00001eb000460	blue	NA	NA	NA	NA	Zm00001d027292;	NA	NA
Zm00001eb000670	blue	PF03357	Snf7	IPR005024	Snf7 family	Zm00001d027314;	NA	NA
Zm00001eb000690	blue	PF01852	START domain	IPR002913	START domain	Zm00001d027317;	NA	NA
Zm00001eb000710	blue	PF01648	4'-phosphopantetheinyl transferase superfamily	IPR008278	4'-phosphopantetheinyl transferase domain	Zm00001d027319;	NA	NA
Zm00001eb000720	blue	PF03040	CemA family	IPR004282	Chloroplast envelope membrane protein; CemA	Zm00001d027320;	NA	NA
Zm00001eb000760	blue	PF05701	Weak chloroplast movement under blue light	IPR008545	WEB family	Zm00001d027322;	NA	NA
Zm00001eb000830	blue	NA	NA	NA	NA		NA	NA
Zm00001eb000910	blue	PF01176	Translation initiation factor 1A / IF-1	IPR006196	RNA-binding domain; S1; IF1 type	Zm00001d027339;	NA	NA
Zm00001eb000970	blue	PF05631	Sugar-tranasporters; 12 TM	IPR008509	Molybdate-anion transporter	Zm00001d027344;	NA	NA
Zm00001eb001010	blue	NA	NA	NA	NA	Zm00001d027348;	NA	NA
Zm00001eb001510	blue	PF03763	Remorin; C-terminal region	IPR005516	Remorin; C-terminal	Zm00001d027403;	NA	NA
Zm00001eb001780	blue	PF12819	Malectin-like domain	IPR024788	Malectin-like domain	Zm00001d027436;	NA	NA
Zm00001eb001810	blue	PF12819	Malectin-like domain	IPR024788	Malectin-like domain	Zm00001d027439;	NA	NA
Zm00001eb001910	blue	PF02826	D-isomer specific 2-hydroxyacid dehydrogenase; NAD binding domain	IPR006140	D-isomer specific 2-hydroxyacid dehydrogenase; NAD-binding domain	Zm00001d027450;	NA	NA
Zm00001eb001970	blue	PF16594	Putative AtpZ or ATP-synthase-associated	IPR032238	Putative ATP-synthase-associated protein	Zm00001d027457;	NA	NA
Zm00001eb002000	blue	PF01448	ELM2 domain	IPR000949	ELM2 domain	Zm00001d027460;	NA	NA
Zm00001eb002070	blue	PF06747	CHCH domain	IPR010625	CHCH	Zm00001d052499;Zm00001d027469;	NA	NA
Zm00001eb002090	blue	PF02469	Fasciclin domain	IPR000782	FAS1 domain	Zm00001d027471;	NA	NA
Zm00001eb002450	blue	PF03266	NTPase	IPR004948	Nucleoside-triphosphatase; THEP1 type	Zm00001d027505;	NA	NA
Zm00001eb002460	blue	PF00439	Bromodomain	IPR001487	Bromodomain	Zm00001d027506;	NA	NA
Zm00001eb002470	blue	PF00069	Protein kinase domain	IPR000719	Protein kinase domain	Zm00001d027508;	NA	NA
Zm00001eb002880	blue	NA	NA	NA	NA	Zm00001d027551;	NA	NA
Zm00001eb002920	blue	PF05347	Complex 1 protein (LYR family)	IPR008011	Complex 1 LYR protein	Zm00001d027554;	NA	NA
Zm00001eb003130	blue	NA	NA	NA	NA	Zm00001d027588;	NA	NA
Zm00001eb003190	blue	PF12043	Domain of unknown function (DUF3527)	IPR021916	Protein of unknown function DUF3527	Zm00001d027596;	NA	NA
Zm00001eb003350	blue	PF00749	tRNA synthetases class I (E and Q); catalytic domain	IPR020058	Glutamyl/glutaminyl-tRNA synthetase; class Ib; catalytic domain	Zm00001d027612;	NA	NA
Zm00001eb003400	blue	NA	NA	NA	NA	Zm00001d027616;	NA	NA
Zm00001eb003550	blue	PF05994	Cytoplasmic Fragile-X interacting family	IPR008081	Cytoplasmic FMR1-interacting	Zm00001d027633;	NA	NA
Zm00001eb003850	blue	PF10502	Signal peptidase; peptidase S26	IPR019533	Peptidase S26	Zm00001d027672;	NA	NA
Zm00001eb003870	blue	NA	NA	NA	NA	Zm00001d027674;	NA	NA
Zm00001eb003900	blue	NA	NA	NA	NA	Zm00001d027677;	NA	NA
Zm00001eb004120	blue	PF13716	Divergent CRAL/TRIO domain	IPR001251	CRAL-TRIO lipid binding domain	Zm00001d027701;	NA	NA
Zm00001eb004180	blue	PF00403	Heavy-metal-associated domain	IPR006121	Heavy metal-associated domain; HMA	Zm00001d027708;	NA	NA
Zm00001eb004190	blue	PF08781	Transcription factor DP	IPR014889	Transcription factor DP; C-terminal	Zm00001d027709;	NA	NA
Zm00001eb004350	blue	NA	NA	NA	NA	Zm00001d027723;	NA	NA
Zm00001eb004570	blue	PF02390	Putative methyltransferase	IPR003358	tRNA (guanine-N-7) methyltransferase; Trmb type	Zm00001d027752;	NA	NA
Zm00001eb004590	blue	NA	NA	NA	NA	Zm00001d027752;	NA	NA
Zm00001eb004750	blue	PF04720	PDDEXK-like family of unknown function	IPR006502	Protein of unknown function PDDEXK-like	Zm00001d027763;	NA	NA
Zm00001eb005430	blue	NA	NA	NA	NA	Zm00001d027851;	NA	NA
Zm00001eb005700	blue	PF00153	Mitochondrial carrier protein	IPR018108	Mitochondrial substrate/solute carrier	Zm00001d027875;	NA	NA
Zm00001eb005770	blue	PF16135	TPL-binding domain in jasmonate signalling	IPR032308	Jas TPL-binding domain	Zm00001d027880;	NA	NA
Zm00001eb006000	blue	PF06200	tify domain	IPR010399	Tify domain	Zm00001d027901;	NA	NA
Zm00001eb006080	blue	PF02383	SacI homology domain	IPR002013	SAC domain	Zm00001d027916;	NA	NA
Zm00001eb006170	blue	NA	NA	NA	NA		NA	NA
Zm00001eb006380	blue	PF01370	NAD dependent epimerase/dehydratase family	IPR001509	NAD-dependent epimerase/dehydratase	Zm00001d027941;	NA	NA
Zm00001eb006390	blue	NA	NA	NA	NA	Zm00001d027943;	NA	NA
Zm00001eb006510	blue	PF07200	Modifier of rudimentary (Mod(r)) protein	IPR009851	Modifier of rudimentary; Modr	Zm00001d027962;	NA	NA
Zm00001eb006520	blue	PF01348	Type II intron maturase	IPR024937	Domain X	Zm00001d027963;	NA	NA
Zm00001eb006590	blue	NA	NA	NA	NA	Zm00001d027973;	NA	NA
Zm00001eb006690	blue	NA	NA	NA	NA	Zm00001d027988;	NA	NA
Zm00001eb006850	blue	PF00071	Ras family	IPR001806	Small GTPase	Zm00001d028002;Zm00001d028003;	NA	NA
Zm00001eb006880	blue	PF15982	N-terminal cysteine-rich region of Transmembrane protein 135	IPR031926	Transmembrane protein 135; N-terminal domain	Zm00001d028006;	NA	NA
Zm00001eb007060	blue	NA	NA	NA	NA	Zm00001d028024;	NA	NA
Zm00001eb007090	blue	NA	NA	NA	NA	Zm00001d028034;	NA	NA
Zm00001eb007320	blue	NA	NA	NA	NA	Zm00001d028064;	NA	NA
Zm00001eb007440	blue	PF04777	Erv1 / Alr family	IPR017905	ERV/ALR sulfhydryl oxidase domain	Zm00001d028071;	NA	NA
Zm00001eb007460	blue	NA	NA	NA	NA	Zm00001d028072;	NA	NA
Zm00001eb007650	blue	PF00689	Cation transporting ATPase; C-terminus	IPR006068	Cation-transporting P-type ATPase; C-terminal	Zm00001d028093;	NA	NA
Zm00001eb007690	blue	NA	NA	NA	NA	Zm00001d028097;	NA	NA
Zm00001eb007760	blue	PF01300	Telomere recombination	IPR006070	YrdC-like domain	Zm00001d028105;	NA	NA
Zm00001eb007770	blue	PF12854	PPR repeat	IPR002885	Pentatricopeptide repeat	Zm00001d028107;	NA	NA
Zm00001eb007940	blue	PF03352	Methyladenine glycosylase	IPR005019	Methyladenine glycosylase	Zm00001d028128;	NA	NA
Zm00001eb008130	blue	PF12937	F-box-like	IPR001810	F-box domain	Zm00001d028159;	NA	NA
Zm00001eb008480	blue	NA	NA	NA	NA	Zm00001d028193;	NA	NA
Zm00001eb008570	blue	NA	NA	NA	NA	Zm00001d028203;	NA	NA
Zm00001eb008580	blue	NA	NA	NA	NA	Zm00001d028204;	NA	NA
Zm00001eb009060	blue	PF00684	DnaJ central domain	IPR001305	Heat shock protein DnaJ; cysteine-rich domain	Zm00001d028257;Zm00001d028256;	NA	NA
Zm00001eb009110	blue	PF08801	Nup133 N terminal like	IPR014908	Nucleoporin; Nup133/Nup155-like; N-terminal	Zm00001d028262;	NA	NA
Zm00001eb009310	blue	PF06419	Conserved oligomeric complex COG6	IPR010490	Conserved oligomeric Golgi complex subunit 6	Zm00001d028279;	NA	NA
Zm00001eb009580	blue	PF02545	Maf-like protein	IPR003697	Nucleoside triphosphate pyrophosphatase Maf-like protein	Zm00001d028308;Zm00001d028309;	NA	NA
Zm00001eb009590	blue	PF00612	IQ calmodulin-binding motif	IPR000048	IQ motif; EF-hand binding site	NA	NA	NA
Zm00001eb010060	blue	PF05603	Protein of unknown function (DUF775)	IPR008493	Domain of unknown function DUF775	Zm00001d028362;	NA	NA
Zm00001eb010310	blue	NA	NA	NA	NA	Zm00001d028385;	NA	NA
Zm00001eb010360	blue	PF02225	PA domain	IPR003137	PA domain	Zm00001d028391;	NA	NA
Zm00001eb010370	blue	PF00241	Cofilin/tropomyosin-type actin-binding protein	IPR002108	Actin-depolymerising factor homology domain	Zm00001d028392;	NA	NA
Zm00001eb010620	blue	PF04109	Autophagy protein Apg9	IPR007241	Autophagy-related protein 9	Zm00001d028417;	NA	NA
Zm00001eb010860	blue	PF00155	Aminotransferase class I and II	IPR004839	Aminotransferase; class I/classII	Zm00001d028443;	NA	NA
Zm00001eb011040	blue	PF13920	Zinc finger; C3HC4 type (RING finger)			Zm00001d028475;	NA	NA
Zm00001eb011550	blue	PF00847	AP2 domain	IPR001471	AP2/ERF domain	Zm00001d028524;	NA	NA
Zm00001eb011620	blue	PF13920	Zinc finger; C3HC4 type (RING finger)			Zm00001d028532;	NA	NA
Zm00001eb011980	blue	PF16891	Serine-threonine protein phosphatase N-terminal domain	IPR031675	Serine-threonine protein phosphatase; N-terminal	Zm00001d028568;	NA	NA
Zm00001eb012280	blue	PF03514	GRAS domain family	IPR005202	Transcription factor GRAS	Zm00001d028603;	NA	NA
Zm00001eb012300	blue	PF01237	Oxysterol-binding protein	IPR000648	Oxysterol-binding protein	Zm00001d028606;	NA	NA
Zm00001eb012310	blue	NA	NA	NA	NA	Zm00001d028608;	NA	NA
Zm00001eb012360	blue	PF12796	Ankyrin repeats (3 copies)	IPR020683	Ankyrin repeat-containing domain	Zm00001d028616;	NA	NA
Zm00001eb012470	blue	PF00012	Hsp70 protein	IPR013126	Heat shock protein 70 family	Zm00001d028630;	NA	NA
Zm00001eb012540	blue	NA	NA	NA	NA	Zm00001d028643;	NA	NA
Zm00001eb012590	blue	PF04321	RmlD substrate binding domain	IPR029903	RmlD-like substrate binding domain	Zm00001d028654;	NA	NA
Zm00001eb012660	blue	PF00076	RNA recognition motif. (a.k.a. RRM; RBD; or RNP domain)	IPR000504	RNA recognition motif domain	Zm00001d028661;	NA	NA
Zm00001eb012710	blue	PF15906	Zinc-finger of nitric oxide synthase-interacting protein	IPR031790	Nitric oxide synthase-interacting protein; zinc-finger	Zm00001d028668;	NA	NA
Zm00001eb012760	blue	PF00005	ABC transporter	IPR003439	ABC transporter-like	Zm00001d028671;	NA	NA
Zm00001eb012860	blue	PF13246	Cation transport ATPase (P-type)			Zm00001d028687;	NA	NA
Zm00001eb012950	blue	PF18592	Tho1/MOS11 C-terminal domain	IPR040746	Tho1; C-terminal domain	Zm00001d028695;	NA	NA
Zm00001eb013130	blue	PF00076	RNA recognition motif. (a.k.a. RRM; RBD; or RNP domain)	IPR000504	RNA recognition motif domain	Zm00001d028714;	NA	NA
Zm00001eb013180	blue	PF03360	Glycosyltransferase family 43	IPR005027	Glycosyl transferase; family 43	Zm00001d028725;	NA	NA
Zm00001eb013300	blue	PF04893	Yip1 domain	IPR006977	Yip1 domain	Zm00001d028736;	NA	NA
Zm00001eb013670	blue	PF00249	Myb-like DNA-binding domain	IPR001005	SANT/Myb domain	Zm00001d028777;	NA	NA
Zm00001eb013680	blue	NA	NA	NA	NA	Zm00001d028778;	NA	NA
Zm00001eb013910	blue	PF07107	Wound-induced protein WI12	IPR009798	Wound-induced protein Wun1-like	Zm00001d028808;	NA	NA
Zm00001eb014500	blue	PF13193	AMP-binding enzyme C-terminal domain	IPR025110	AMP-binding enzyme; C-terminal domain	Zm00001d028868;	NA	NA
Zm00001eb014960	blue	PF01436	NHL repeat	IPR001258	NHL repeat	Zm00001d028915;	NA	NA
Zm00001eb015060	blue	PF07717	Oligonucleotide/oligosaccharide-binding (OB)-fold	IPR011709	Domain of unknown function DUF1605	Zm00001d028923;	NA	NA
Zm00001eb015200	blue	PF13499	EF-hand domain pair	IPR002048	EF-hand domain	Zm00001d028948;	NA	NA
Zm00001eb015210	blue	PF00069	Protein kinase domain	IPR000719	Protein kinase domain	Zm00001d028949;	NA	NA
Zm00001eb015270	blue	PF00173	Cytochrome b5-like Heme/Steroid binding domain	IPR001199	Cytochrome b5-like heme/steroid binding domain	Zm00001d028955;	NA	NA
Zm00001eb015570	blue	PF02365	No apical meristem (NAM) protein	IPR003441	NAC domain	Zm00001d028995;	NA	NA
Zm00001eb015680	blue	PF10250	GDP-fucose protein O-fucosyltransferase	IPR019378	GDP-fucose protein O-fucosyltransferase	Zm00001d029008;	NA	NA
Zm00001eb015850	blue	PF00439	Bromodomain	IPR001487	Bromodomain	Zm00001d029035;	NA	NA
Zm00001eb015960	blue	PF00069	Protein kinase domain	IPR000719	Protein kinase domain	Zm00001d029050;	NA	NA
Zm00001eb016320	blue	NA	NA	NA	NA	Zm00001d029093;	NA	NA
Zm00001eb016450	blue	PF00875	DNA photolyase	IPR006050	DNA photolyase; N-terminal	Zm00001d029105;	NA	NA
Zm00001eb016800	blue	PF06203	CCT motif	IPR010402	CCT domain	Zm00001d029149;	NA	NA
Zm00001eb017000	blue	PF00271	Helicase conserved C-terminal domain	IPR001650	Helicase; C-terminal	Zm00001d029180;	NA	NA
Zm00001eb017050	blue	PF08799	pre-mRNA processing factor 4 (PRP4) like	IPR014906	Pre-mRNA processing factor 4 (PRP4)-like	Zm00001d029188;	NA	NA
Zm00001eb017140	blue	PF13178	Protein of unknown function (DUF4005)	IPR025064	Domain of unknown function DUF4005	Zm00001d029197;	NA	NA
Zm00001eb017690	blue	PF04305	Protein of unknown function (DUF455)	IPR007402	Protein of unknown function DUF455	Zm00001d029248;	NA	NA
Zm00001eb017780	blue	PF00076	RNA recognition motif. (a.k.a. RRM; RBD; or RNP domain)	IPR000504	RNA recognition motif domain	Zm00001d029256;	NA	NA
Zm00001eb017810	blue	PF17684	PH domain of plant-specific actin-binding protein	IPR041144	Stomatal closure-related actin-binding protein; PH domain	Zm00001d029260;	NA	NA
Zm00001eb018010	blue	PF01936	NYN domain	IPR021139	NYN domain; limkain-b1-type	Zm00001d029286;	NA	NA
Zm00001eb018090	blue	PF00481	Protein phosphatase 2C	IPR001932	PPM-type phosphatase domain	Zm00001d029297;	NA	NA
Zm00001eb018300	blue	PF01053	Cys/Met metabolism PLP-dependent enzyme	IPR000277	Cys/Met metabolism; pyridoxal phosphate-dependent enzyme	Zm00001d029324;	NA	NA
Zm00001eb018360	blue	PF13893	RNA recognition motif. (a.k.a. RRM; RBD; or RNP domain)			Zm00001d029329;	NA	NA
Zm00001eb018600	blue	PF08541	3-Oxoacyl-[acyl-carrier-protein (ACP)] synthase III C terminal	IPR013747	3-Oxoacyl-[acyl-carrier-protein (ACP)] synthase III; C-terminal	Zm00001d029350;	NA	NA
Zm00001eb018840	blue	PF13266	Protein of unknown function (DUF4057)	IPR025131	Domain of unknown function DUF4057	Zm00001d029377;	NA	NA
Zm00001eb018850	blue	NA	NA	NA	NA	Zm00001d029378;	NA	NA
Zm00001eb019350	blue	PF00400	WD domain; G-beta repeat	IPR001680	WD40 repeat	Zm00001d029435;	NA	NA
Zm00001eb019460	blue	PF04570	zinc-finger of the FCS-type; C2-C2	IPR007650	Zf-FLZ domain	Zm00001d029447;	NA	NA
Zm00001eb019470	blue	PF09425	Divergent CCT motif	IPR018467	CO/COL/TOC1; conserved site	Zm00001d029448;	NA	NA
Zm00001eb019680	blue	PF03637	Mob1/phocein family	IPR005301	MOB kinase activator family	Zm00001d029478;	NA	NA
Zm00001eb020120	blue	PF16136	Putative nuclear localisation signal	IPR032310	Putative nuclear localisation signal	Zm00001d029529;	NA	NA
Zm00001eb020150	blue	PF01145	SPFH domain / Band 7 family	IPR001107	Band 7 domain	Zm00001d029534;	NA	NA
Zm00001eb020280	blue	NA	NA	NA	NA	Zm00001d029552;	NA	NA
Zm00001eb020360	blue	PF13445	RING-type zinc-finger	IPR027370	RING-type zinc-finger; LisH dimerisation motif	Zm00001d029560;	NA	NA
Zm00001eb020460	blue	PF13923	Zinc finger; C3HC4 type (RING finger)			Zm00001d029571;Zm00001d029572;	NA	NA
Zm00001eb020780	blue	PF05004	Interferon-related developmental regulator (IFRD)	IPR007701	Interferon-related developmental regulator; N-terminal	Zm00001d029603;	NA	NA
Zm00001eb021260	blue	PF09243	Mitochondrial small ribosomal subunit Rsm22	IPR015324	Ribosomal protein Rsm22-like	Zm00001d029653;	NA	NA
Zm00001eb021270	blue	PF01204	Trehalase	IPR001661	Glycoside hydrolase; family 37	Zm00001d029654;	3.2.1.28	Trehalase
Zm00001eb021390	blue	PF11152	Cofactor assembly of complex C subunit B; CCB2/CCB4	IPR021325	Cofactor assembly of complex C subunit B; CCB2/CCB4	Zm00001d029674;	NA	NA
Zm00001eb021920	blue	NA	NA	NA	NA	Zm00001d029730;Zm00001d029729;	NA	NA
Zm00001eb022110	blue	PF00403	Heavy-metal-associated domain	IPR006121	Heavy metal-associated domain; HMA	Zm00001d029752;	NA	NA
Zm00001eb022240	blue	PF13639	Ring finger domain	IPR001841	Zinc finger; RING-type	Zm00001d029763;	NA	NA
Zm00001eb022330	blue	PF00481	Protein phosphatase 2C	IPR001932	PPM-type phosphatase domain	Zm00001d029772;	NA	NA
Zm00001eb022380	blue	PF04674	Phosphate-induced protein 1 conserved region	IPR006766	Protein EXORDIUM-like	Zm00001d029777;	NA	NA
Zm00001eb022680	blue	PF00098	Zinc knuckle	IPR001878	Zinc finger; CCHC-type	Zm00001d029811;	NA	NA
Zm00001eb022740	blue	PF10474	Protein of unknown function C-terminus (DUF2451)	IPR019514	Syndetin; C-terminal	Zm00001d029818;	NA	NA
Zm00001eb022760	blue	PF13639	Ring finger domain	IPR001841	Zinc finger; RING-type	Zm00001d029823;	NA	NA
Zm00001eb022830	blue	PF13181	Tetratricopeptide repeat	IPR019734	Tetratricopeptide repeat	Zm00001d029833;	NA	NA
Zm00001eb023170	blue	PF10250	GDP-fucose protein O-fucosyltransferase	IPR019378	GDP-fucose protein O-fucosyltransferase	Zm00001d029878;	NA	NA
Zm00001eb023450	blue	PF01369	Sec7 domain	IPR000904	Sec7 domain	Zm00001d029910;	NA	NA
Zm00001eb023700	blue	NA	NA	NA	NA	Zm00001d029947;	NA	NA
Zm00001eb023870	blue	PF13837	Myb/SANT-like DNA-binding domain			Zm00001d029974;	NA	NA
Zm00001eb024240	blue	PF00931	NB-ARC domain	IPR002182	NB-ARC	Zm00001d030016;	NA	NA
Zm00001eb024490	blue	PF10604	Polyketide cyclase / dehydrase and lipid transport	IPR019587	Polyketide cyclase/dehydrase	Zm00001d030045;	NA	NA
Zm00001eb024560	blue	PF08711	TFIIS helical bundle-like domain	IPR017923	Transcription factor IIS; N-terminal	Zm00001d030051;	NA	NA
Zm00001eb024700	blue	PF04755	PAP_fibrillin	IPR006843	Plastid lipid-associated protein/fibrillin conserved domain	Zm00001d030074;	NA	NA
Zm00001eb024750	blue	PF10249	NADH-ubiquinone oxidoreductase subunit 10	IPR019377	NADH-ubiquinone oxidoreductase; subunit 10	Zm00001d030080;	NA	NA
Zm00001eb024850	blue	PF11712	Endoplasmic reticulum-based factor for assembly of V-ATPase	IPR021013	ATPase; vacuolar ER assembly factor; Vma12	Zm00001d030087;	NA	NA
Zm00001eb025180	blue	PF00501	AMP-binding enzyme	IPR000873	AMP-dependent synthetase/ligase	Zm00001d030132;	NA	NA
Zm00001eb025460	blue	PF03141	Putative S-adenosyl-L-methionine-dependent methyltransferase	IPR004159	Putative S-adenosyl-L-methionine-dependent methyltransferase	Zm00001d030163;	NA	NA
Zm00001eb025500	blue	NA	NA	NA	NA	Zm00001d030166;	NA	NA
Zm00001eb025560	blue	PF07714	Protein tyrosine kinase	IPR001245	Serine-threonine/tyrosine-protein kinase; catalytic domain	Zm00001d030173;	NA	NA
Zm00001eb025620	blue	NA	NA	NA	NA	Zm00001d030181;	NA	NA
Zm00001eb025760	blue	NA	NA	NA	NA	Zm00001d030217;	NA	NA
Zm00001eb025880	blue	PF00854	POT family	IPR000109	Proton-dependent oligopeptide transporter family	Zm00001d030235;	NA	NA
Zm00001eb026240	blue	PF09261	Alpha mannosidase middle domain	IPR015341	Glycoside hydrolase family 38; central domain	Zm00001d030270;	NA	NA
Zm00001eb026420	blue	PF12678	RING-H2 zinc finger domain	IPR024766	Zinc finger; RING-H2-type	Zm00001d030301;	NA	NA
Zm00001eb026560	blue	PF07714	Protein tyrosine kinase	IPR001245	Serine-threonine/tyrosine-protein kinase; catalytic domain		NA	NA
Zm00001eb026680	blue	PF00011	Hsp20/alpha crystallin family	IPR002068	Alpha crystallin/Hsp20 domain	Zm00001d030345;	NA	NA
Zm00001eb026880	blue	PF16124	RecQ zinc-binding	IPR032284	ATP-dependent DNA helicase RecQ; zinc-binding domain	Zm00001d030366;	NA	NA
Zm00001eb026960	blue	PF00875	DNA photolyase	IPR006050	DNA photolyase; N-terminal	Zm00001d030379;Zm00001d030380;Zm00001d030381;	NA	NA
Zm00001eb027210	blue	NA	NA	NA	NA	Zm00001d030412;	NA	NA
Zm00001eb027830	blue	PF00995	Sec1 family	IPR001619	Sec1-like protein	Zm00001d030527;	NA	NA
Zm00001eb027960	blue	NA	NA	NA	NA	Zm00001d030550;	NA	NA
Zm00001eb028170	blue	PF00076	RNA recognition motif. (a.k.a. RRM; RBD; or RNP domain)	IPR000504	RNA recognition motif domain	Zm00001d030579;	NA	NA
Zm00001eb028220	blue	NA	NA	NA	NA	Zm00001d030587;Zm00001d030588;	NA	NA
Zm00001eb028310	blue	PF01237	Oxysterol-binding protein	IPR000648	Oxysterol-binding protein	Zm00001d030609;	NA	NA
Zm00001eb028510	blue	PF07714	Protein tyrosine kinase	IPR001245	Serine-threonine/tyrosine-protein kinase; catalytic domain	Zm00001d030626;	NA	NA
Zm00001eb028720	blue	PF05703	Auxin canalisation	IPR008546	Domain of unknown function DUF828	Zm00001d030661;	NA	NA
Zm00001eb029020	blue	NA	NA	NA	NA	Zm00001d030694;	NA	NA
Zm00001eb029210	blue	NA	NA	NA	NA	Zm00001d030726;	NA	NA
Zm00001eb029540	blue	NA	NA	NA	NA	Zm00001d030766;	NA	NA
Zm00001eb029680	blue	PF05904	Plant protein of unknown function (DUF863)	IPR008581	Protein of unknown function DUF863; plant	Zm00001d030784;	NA	NA
Zm00001eb029710	blue	PF01501	Glycosyl transferase family 8	IPR002495	Glycosyl transferase; family 8	Zm00001d030790;	NA	NA
Zm00001eb031220	blue	PF03030	Inorganic H+ pyrophosphatase	IPR004131	Pyrophosphate-energised proton pump	Zm00001d030996;	NA	NA
Zm00001eb031290	blue	PF07765	KIP1-like protein	IPR011684	Protein Networked (NET); actin-binding (NAB) domain	Zm00001d031005;	NA	NA
Zm00001eb031330	blue	PF00289	Biotin carboxylase; N-terminal domain	IPR005481	Biotin carboxylase-like; N-terminal domain	Zm00001d031013;	NA	NA
Zm00001eb031930	blue	PF01008	Initiation factor 2 subunit family	IPR000649	Initiation factor 2B-related	Zm00001d031081;	NA	NA
Zm00001eb031970	blue	PF13418	Galactose oxidase; central domain			Zm00001d031088;	NA	NA
Zm00001eb032160	blue	PF02517	CPBP intramembrane metalloprotease	IPR003675	CAAX prenyl protease 2	Zm00001d031115;	NA	NA
Zm00001eb032220	blue	NA	NA	NA	NA	Zm00001d031119;	NA	NA
Zm00001eb032230	blue	PF13520	Amino acid permease	IPR002293	Amino acid/polyamine transporter I	Zm00001d031120;	NA	NA
Zm00001eb032890	blue	NA	NA	NA	NA	Zm00001d031196;	NA	NA
Zm00001eb033000	blue	PF00179	Ubiquitin-conjugating enzyme	IPR000608	Ubiquitin-conjugating enzyme E2	Zm00001d031205;	NA	NA
Zm00001eb033040	blue	PF00931	NB-ARC domain	IPR002182	NB-ARC	Zm00001d031210;	NA	NA
Zm00001eb033110	blue	PF13041	PPR repeat family	IPR002885	Pentatricopeptide repeat	Zm00001d031217;	NA	NA
Zm00001eb033130	blue	PF00004	ATPase family associated with various cellular activities (AAA)	IPR003959	ATPase; AAA-type; core	Zm00001d031221;	NA	NA
Zm00001eb033150	blue	PF02485	Core-2/I-Branching enzyme	IPR003406	Glycosyl transferase; family 14	Zm00001d031223;	NA	NA
Zm00001eb033330	blue	PF04424	MINDY deubiquitinase	IPR033979	MINDY deubiquitinase domain	Zm00001d031241;	NA	NA
Zm00001eb033590	blue	PF01429	Methyl-CpG binding domain	IPR001739	Methyl-CpG DNA binding	Zm00001d031268;	NA	NA
Zm00001eb033690	blue	PF00076	RNA recognition motif. (a.k.a. RRM; RBD; or RNP domain)	IPR000504	RNA recognition motif domain	Zm00001d031280;	NA	NA
Zm00001eb033700	blue	PF00076	RNA recognition motif. (a.k.a. RRM; RBD; or RNP domain)	IPR000504	RNA recognition motif domain	Zm00001d031281;	NA	NA
Zm00001eb034030	blue	PF13041	PPR repeat family	IPR002885	Pentatricopeptide repeat	Zm00001d031321;	NA	NA
Zm00001eb035190	blue	NA	NA	NA	NA	Zm00001d031464;	NA	NA
Zm00001eb035450	blue	PF09366	Protein of unknown function (DUF1997)	IPR018971	Protein of unknown function DUF1997	Zm00001d031496;	NA	NA
Zm00001eb035680	blue	PF00153	Mitochondrial carrier protein	IPR018108	Mitochondrial substrate/solute carrier	Zm00001d031527;	NA	NA
Zm00001eb035760	blue	PF01535	PPR repeat	IPR002885	Pentatricopeptide repeat	Zm00001d031535;	NA	NA
Zm00001eb035820	blue	PF12066	Domain of unknown function (DUF3546)	IPR021933	SERRATE/Ars2; N-terminal	Zm00001d031542;	NA	NA
Zm00001eb035970	blue	PF04526	Protein of unknown function (DUF568)	IPR005018	DOMON domain	Zm00001d031555;	NA	NA
Zm00001eb035990	blue	NA	NA	NA	NA	Zm00001d031556;	NA	NA
Zm00001eb036170	blue	PF06217	GAGA binding protein-like family	IPR010409	GAGA-binding transcriptional activator	Zm00001d031572;	NA	NA
Zm00001eb036800	blue	PF09753	Membrane fusion protein Use1	IPR019150	Vesicle transport protein; Use1	Zm00001d031641;	NA	NA
Zm00001eb036950	blue	PF13889	Chromosome segregation during meiosis	IPR033473	Protein FAM214/SPAC3H8.04; C-terminal	Zm00001d031660;	NA	NA
Zm00001eb037160	blue	NA	NA	NA	NA	Zm00001d031683;	NA	NA
Zm00001eb037180	blue	NA	NA	NA	NA	Zm00001d031685;	NA	NA
Zm00001eb037340	blue	NA	NA	NA	NA	Zm00001d031704;	NA	NA
Zm00001eb037380	blue	PF05383	La domain	IPR006630	La-type HTH domain	Zm00001d031707;	NA	NA
Zm00001eb037860	blue	PF00174	Oxidoreductase molybdopterin binding domain	IPR000572	Oxidoreductase; molybdopterin-binding domain	Zm00001d031769;	NA	NA
Zm00001eb038300	blue	PF15805	Acidic C-terminal region of sodium channel modifier 1 SCNM1	IPR031625	Sodium channel modifier 1; acidic C-terminal domain	Zm00001d031816;	NA	NA
Zm00001eb038350	blue	PF01205	Uncharacterized protein family UPF0029	IPR001498	Impact; N-terminal	Zm00001d031824;	NA	NA
Zm00001eb038620	blue	PF00462	Glutaredoxin	IPR002109	Glutaredoxin	Zm00001d031855;Zm00001d031856;	NA	NA
Zm00001eb038640	blue	PF02182	SAD/SRA domain	IPR003105	SRA-YDG	Zm00001d031858;	NA	NA
Zm00001eb038650	blue	PF04432	Coenzyme F420 hydrogenase/dehydrogenase; beta subunit C terminus	IPR007525	Coenzyme F420 hydrogenase/dehydrogenase beta subunit; C-terminal	Zm00001d031860;	NA	NA
Zm00001eb038830	blue	NA	NA	NA	NA	Zm00001d031883;	NA	NA
Zm00001eb040160	blue	PF00249	Myb-like DNA-binding domain	IPR001005	SANT/Myb domain	Zm00001d032032;	NA	NA
Zm00001eb040190	blue	PF07859	alpha/beta hydrolase fold	IPR013094	Alpha/beta hydrolase fold-3	Zm00001d032036;	NA	NA
Zm00001eb040310	blue	PF00724	NADH:flavin oxidoreductase / NADH oxidase family	IPR001155	NADH:flavin oxidoreductase/NADH oxidase; N-terminal	Zm00001d032049;	NA	NA
Zm00001eb040680	blue	PF02519	Auxin responsive protein	IPR003676	Small auxin-up RNA	Zm00001d032094;	NA	NA
Zm00001eb040740	blue	PF04136	Sec34-like family	IPR007265	Conserved oligomeric Golgi complex; subunit 3	Zm00001d032099;	NA	NA
Zm00001eb040770	blue	PF02181	Formin Homology 2 Domain	IPR015425	Formin; FH2 domain	Zm00001d032101;	NA	NA
Zm00001eb041180	blue	PF04857	CAF1 family ribonuclease	IPR006941	Ribonuclease CAF1	Zm00001d032158;	NA	NA
Zm00001eb041290	blue	PF04770	ZF-HD protein dimerisation region	IPR006456	ZF-HD homeobox protein; Cys/His-rich dimerisation domain	Zm00001d032175;	NA	NA
Zm00001eb041320	blue	PF00249	Myb-like DNA-binding domain	IPR001005	SANT/Myb domain	Zm00001d032178;	NA	NA
Zm00001eb041360	blue	PF02517	CPBP intramembrane metalloprotease	IPR003675	CAAX prenyl protease 2	Zm00001d032183;	NA	NA
Zm00001eb041760	blue	PF00415	Regulator of chromosome condensation (RCC1) repeat	IPR000408	Regulator of chromosome condensation; RCC1	Zm00001d032229;	NA	NA
Zm00001eb041880	blue	PF10404	Rad4 beta-hairpin domain 2	IPR018327	Rad4 beta-hairpin domain 2	Zm00001d032245;	NA	NA
Zm00001eb042040	blue	PF13334	Domain of unknown function (DUF4094)	IPR025298	Domain of unknown function DUF4094	Zm00001d032267;	NA	NA
Zm00001eb042050	blue	PF00153	Mitochondrial carrier protein	IPR018108	Mitochondrial substrate/solute carrier	Zm00001d032268;Zm00001d032269;	NA	NA
Zm00001eb042090	blue	PF05664	Plant family of unknown function (DUF810)			Zm00001d032274;	NA	NA
Zm00001eb042210	blue	NA	NA	NA	NA	NA	NA	NA
Zm00001eb042540	blue	PF16561	Glycogen recognition site of AMP-activated protein kinase	IPR032640	AMP-activated protein kinase; glycogen-binding domain	Zm00001d032332;Zm00001d032333;	NA	NA
Zm00001eb042550	blue	NA	NA	NA	NA	Zm00001d032332;Zm00001d032333;	NA	NA
Zm00001eb042860	blue	PF01985	CRS1 / YhbY (CRM) domain	IPR001890	RNA-binding; CRM domain	Zm00001d032373;	NA	NA
Zm00001eb043780	blue	PF11955	Plant organelle RNA recognition domain	IPR021099	Plant organelle RNA recognition domain	Zm00001d032478;	NA	NA
Zm00001eb044010	blue	NA	NA	NA	NA	Zm00001d032508;	NA	NA
Zm00001eb044040	blue	PF00856	SET domain	IPR001214	SET domain	Zm00001d032516;Zm00001d032515;	NA	NA
Zm00001eb044180	blue	PF12937	F-box-like	IPR001810	F-box domain	Zm00001d032530;	NA	NA
Zm00001eb044350	blue	PF13041	PPR repeat family	IPR002885	Pentatricopeptide repeat	Zm00001d032543;	NA	NA
Zm00001eb044390	blue	NA	NA	NA	NA	Zm00001d032547;	NA	NA
Zm00001eb044450	blue	NA	NA	NA	NA	Zm00001d032554;Zm00001d032555;	NA	NA
Zm00001eb044620	blue	PF05147	Lanthionine synthetase C-like protein	IPR007822	Lanthionine synthetase C-like	Zm00001d032572;	NA	NA
Zm00001eb044870	blue	PF00149	Calcineurin-like phosphoesterase	IPR004843	Calcineurin-like phosphoesterase domain; ApaH type	Zm00001d032609;	NA	NA
Zm00001eb044910	blue	PF16940	Chloroplast envelope transporter	IPR031610	Protein TIC110; chloroplastic	Zm00001d032615;	NA	NA
Zm00001eb044930	blue	NA	NA	NA	NA	Zm00001d032616;	NA	NA
Zm00001eb044940	blue	PF01599	Ribosomal protein S27a	IPR002906	Ribosomal protein S27a	Zm00001d032616;	NA	NA
Zm00001eb045340	blue	PF00067	Cytochrome P450	IPR001128	Cytochrome P450	Zm00001d032651;Zm00001d032652;	NA	NA
Zm00001eb045770	blue	NA	NA	NA	NA	Zm00001d032693;	NA	NA
Zm00001eb045780	blue	PF00249	Myb-like DNA-binding domain	IPR001005	SANT/Myb domain	Zm00001d032694;	NA	NA
Zm00001eb045970	blue	NA	NA	NA	NA		NA	NA
Zm00001eb046350	blue	NA	NA	NA	NA	Zm00001d032761;Zm00001d032760;	NA	NA
Zm00001eb046520	blue	NA	NA	NA	NA		NA	NA
Zm00001eb046860	blue	PF00240	Ubiquitin family	IPR000626	Ubiquitin-like domain		NA	NA
Zm00001eb047020	blue	PF08879	WRC	IPR014977	WRC domain	Zm00001d032837;	NA	NA
Zm00001eb047240	blue	PF00162	Phosphoglycerate kinase	IPR001576	Phosphoglycerate kinase	Zm00001d032867;	NA	NA
Zm00001eb047760	blue	PF00447	HSF-type DNA-binding	IPR000232	Heat shock factor (HSF)-type; DNA-binding	Zm00001d032923;	NA	NA
Zm00001eb048120	blue	PF10178	Proteasome assembly chaperone 3	IPR018788	Proteasome assembly chaperone 3	Zm00001d032970;	NA	NA
Zm00001eb048370	blue	PF02701	Dof domain; zinc finger	IPR003851	Zinc finger; Dof-type	Zm00001d032999;	NA	NA
Zm00001eb048480	blue	PF01344	Kelch motif	IPR006652	Kelch repeat type 1	Zm00001d033012;	NA	NA
Zm00001eb048550	blue	PF00134	Cyclin; N-terminal domain	IPR006671	Cyclin; N-terminal	Zm00001d033021;Zm00001d033022;Zm00001d033023;	NA	NA
Zm00001eb048690	blue	NA	NA	NA	NA	Zm00001d033039;	NA	NA
Zm00001eb048700	blue	PF00149	Calcineurin-like phosphoesterase	IPR004843	Calcineurin-like phosphoesterase domain; ApaH type	Zm00001d033040;	NA	NA
Zm00001eb048740	blue	PF09425	Divergent CCT motif	IPR018467	CO/COL/TOC1; conserved site	Zm00001d033048;	NA	NA
Zm00001eb048920	blue	NA	NA	NA	NA	Zm00001d033065;	NA	NA
Zm00001eb049010	blue	PF13180	PDZ domain	IPR001478	PDZ domain	Zm00001d033077;	NA	NA
Zm00001eb049160	blue	PF02701	Dof domain; zinc finger	IPR003851	Zinc finger; Dof-type	Zm00001d033093;	NA	NA
Zm00001eb049170	blue	PF03407	Nucleotide-diphospho-sugar transferase	IPR005069	Nucleotide-diphospho-sugar transferase	Zm00001d033094;	NA	NA
Zm00001eb049250	blue	PF00203	Ribosomal protein S19	IPR002222	Ribosomal protein S19/S15	Zm00001d033105;	NA	NA
Zm00001eb049320	blue	PF03641	Possible lysine decarboxylase	IPR031100	LOG family	Zm00001d033111;	NA	NA
Zm00001eb049920	blue	PF00582	Universal stress protein family	IPR006016	UspA	Zm00001d033169;	NA	NA
Zm00001eb050020	blue	NA	NA	NA	NA	Zm00001d033180;	NA	NA
Zm00001eb050350	blue	PF04566	RNA polymerase Rpb2; domain 4	IPR007646	RNA polymerase Rpb2; domain 4	Zm00001d033218;	NA	NA
Zm00001eb050650	blue	PF00400	WD domain; G-beta repeat	IPR001680	WD40 repeat	Zm00001d033244;	NA	NA
Zm00001eb050680	blue	PF00400	WD domain; G-beta repeat	IPR001680	WD40 repeat	Zm00001d033250;Zm00001d009356;Zm00001d033137;Zm00001d033248;Zm00001d033249;	NA	NA
Zm00001eb050880	blue	PF07765	KIP1-like protein	IPR011684	Protein Networked (NET); actin-binding (NAB) domain	Zm00001d033278;	NA	NA
Zm00001eb051120	blue	PF10533	Plant zinc cluster domain	IPR018872	Zn-cluster domain	Zm00001d033291;	NA	NA
Zm00001eb051220	blue	PF15277	Exocyst complex component SEC3 N-terminal PIP2 binding PH	IPR028258	Exocyst complex component Sec3; PIP2-binding N-terminal domain	Zm00001d033303;	NA	NA
Zm00001eb051840	blue	PF00782	Dual specificity phosphatase; catalytic domain	IPR000340	Dual specificity phosphatase; catalytic domain	Zm00001d033371;	NA	NA
Zm00001eb052100	blue	PF13967	Late exocytosis; associated with Golgi transport	IPR032880	Calcium permeable stress-gated cation channel 1; N-terminal transmembrane domain	Zm00001d033401;	NA	NA
Zm00001eb052130	blue	PF00224	Pyruvate kinase; barrel domain	IPR015793	Pyruvate kinase; barrel	Zm00001d033405;	NA	NA
Zm00001eb052630	blue	PF08783	DWNN domain	IPR014891	DWNN domain	Zm00001d033467;	NA	NA
Zm00001eb052730	blue	PF00011	Hsp20/alpha crystallin family	IPR002068	Alpha crystallin/Hsp20 domain	Zm00001d033478;	NA	NA
Zm00001eb052910	blue	PF04515	Plasma-membrane choline transporter	IPR007603	Choline transporter-like	Zm00001d033497;	NA	NA
Zm00001eb053010	blue	PF10358	N-terminal C2 in EEIG1 and EHBP1 proteins	IPR019448	NT-type C2 domain	Zm00001d033510;	NA	NA
Zm00001eb053050	blue	PF00685	Sulfotransferase domain	IPR000863	Sulfotransferase domain	Zm00001d033516;	NA	NA
Zm00001eb053170	blue	PF06203	CCT motif	IPR010402	CCT domain	Zm00001d033523;	NA	NA
Zm00001eb053200	blue	PF16100	RecQ-mediated genome instability protein 2	IPR032245	RecQ-mediated genome instability protein 2	Zm00001d033526;	NA	NA
Zm00001eb053370	blue	PF09258	Glycosyl transferase family 64 domain	IPR015338	Glycosyl transferase 64 domain	Zm00001d033544;Zm00001d033543;	NA	NA
Zm00001eb053390	blue	NA	NA	NA	NA	Zm00001d010381;Zm00001d033545;	NA	NA
Zm00001eb053490	blue	PF01557	Fumarylacetoacetate (FAA) hydrolase family	IPR011234	Fumarylacetoacetase-like; C-terminal	Zm00001d033555;	NA	NA
Zm00001eb053620	blue	PF00337	Galactoside-binding lectin	IPR001079	Galectin; carbohydrate recognition domain	Zm00001d033573;	NA	NA
Zm00001eb053810	blue	PF03168	Late embryogenesis abundant protein	IPR004864	Late embryogenesis abundant protein; LEA_2 subgroup	Zm00001d033600;	NA	NA
Zm00001eb053870	blue	PF12796	Ankyrin repeats (3 copies)	IPR020683	Ankyrin repeat-containing domain	Zm00001d033610;	NA	NA
Zm00001eb054120	blue	PF00383	Cytidine and deoxycytidylate deaminase zinc-binding region	IPR002125	Cytidine and deoxycytidylate deaminase domain	Zm00001d033635;	NA	NA
Zm00001eb054170	blue	PF01590	GAF domain	IPR003018	GAF domain	Zm00001d033642;	NA	NA
Zm00001eb054400	blue	PF00069	Protein kinase domain	IPR000719	Protein kinase domain	Zm00001d033668;	NA	NA
Zm00001eb054410	blue	PF15413	Pleckstrin homology domain			Zm00001d033669;	NA	NA
Zm00001eb054480	blue	PF12041	Transcriptional regulator DELLA protein N terminal	IPR021914	Transcriptional factor DELLA; N-terminal	Zm00001d033680;	NA	NA
Zm00001eb054650	blue	PF00271	Helicase conserved C-terminal domain	IPR001650	Helicase; C-terminal	Zm00001d033704;	NA	NA
Zm00001eb054800	blue	PF08718	Glycolipid transfer protein (GLTP)	IPR014830	Glycolipid transfer protein domain	Zm00001d033718;	NA	NA
Zm00001eb055180	blue	PF10367	Vacuolar sorting protein 39 domain 2	IPR019453	Vacuolar sorting protein 39/Transforming growth factor beta receptor-associated domain 2	Zm00001d033776;	NA	NA
Zm00001eb055210	blue	PF00069	Protein kinase domain	IPR000719	Protein kinase domain	Zm00001d033777;	NA	NA
Zm00001eb055450	blue	PF00069	Protein kinase domain	IPR000719	Protein kinase domain	Zm00001d033798;	NA	NA
Zm00001eb055620	blue	PF04433	SWIRM domain	IPR007526	SWIRM domain	Zm00001d033825;	NA	NA
Zm00001eb055810	blue	NA	NA	NA	NA	Zm00001d033846;	NA	NA
Zm00001eb056050	blue	PF08879	WRC	IPR014977	WRC domain	Zm00001d033876;	NA	NA
Zm00001eb056080	blue	PF03909	BSD domain	IPR005607	BSD domain	Zm00001d033879;	NA	NA
Zm00001eb056130	blue	PF00122	E1-E2 ATPase			Zm00001d033886;	NA	NA
Zm00001eb056220	blue	PF01457	Leishmanolysin	IPR001577	Peptidase M8; leishmanolysin	Zm00001d033895;	NA	NA
Zm00001eb056320	blue	PF04137	Endoplasmic Reticulum Oxidoreductin 1 (ERO1)	IPR007266	Endoplasmic reticulum oxidoreductin 1	Zm00001d033906;	NA	NA
Zm00001eb056340	blue	PF00483	Nucleotidyl transferase	IPR005835	Nucleotidyl transferase domain	Zm00001d033910;	2.7.7.27	ADP glucose-PP
Zm00001eb056360	blue	PF01918	Alba	IPR002775	DNA/RNA-binding protein Alba-like	Zm00001d033913;	NA	NA
Zm00001eb056550	blue	PF00464	Serine hydroxymethyltransferase	IPR039429	Serine hydroxymethyltransferase-like domain		NA	NA
Zm00001eb056760	blue	PF00010	Helix-loop-helix DNA-binding domain	IPR011598	Myc-type; basic helix-loop-helix (bHLH) domain	Zm00001d033957;	NA	NA
Zm00001eb056930	blue	PF12481	Aluminium induced protein	IPR024286	Domain of unknown function DUF3700	Zm00001d033983;	NA	NA
Zm00001eb057200	blue	PF02906	Iron only hydrogenase large subunit; C-terminal domain	IPR004108	Iron hydrogenase; large subunit; C-terminal	Zm00001d034012;	NA	NA
Zm00001eb057260	blue	PF00069	Protein kinase domain	IPR000719	Protein kinase domain	Zm00001d034018;	NA	NA
Zm00001eb057320	blue	NA	NA	NA	NA	Zm00001d034025;	NA	NA
Zm00001eb057540	blue	PF01486	K-box region	IPR002487	Transcription factor; K-box	Zm00001d034045;Zm00001d034046;Zm00001d020471;	3.2.1.21	B-glucosidase
Zm00001eb057590	blue	PF00153	Mitochondrial carrier protein	IPR018108	Mitochondrial substrate/solute carrier	Zm00001d034050;	NA	NA
Zm00001eb057630	blue	PF00400	WD domain; G-beta repeat	IPR001680	WD40 repeat	Zm00001d034054;	NA	NA
Zm00001eb057910	blue	PF05904	Plant protein of unknown function (DUF863)	IPR008581	Protein of unknown function DUF863; plant	Zm00001d034080;	NA	NA
Zm00001eb058120	blue	PF03367	ZPR1 zinc-finger domain	IPR004457	Zinc finger; ZPR1-type	Zm00001d034108;	NA	NA
Zm00001eb058280	blue	PF12767	Transcriptional regulator of RNA polII; SAGA; subunit	IPR024738	Transcriptional coactivator Hfi1/Transcriptional adapter 1	Zm00001d034131;	NA	NA
Zm00001eb058320	blue	PF00069	Protein kinase domain	IPR000719	Protein kinase domain	Zm00001d034137;	NA	NA
Zm00001eb058790	blue	PF05140	ResB-like family	IPR007816	ResB-like domain	Zm00001d034196;	NA	NA
Zm00001eb058860	blue	PF13641	Glycosyltransferase like family 2			Zm00001d034205;	NA	NA
Zm00001eb058970	blue	PF06219	Protein of unknown function (DUF1005)	IPR010410	Protein of unknown function DUF1005	Zm00001d034221;	NA	NA
Zm00001eb059030	blue	PF08263	Leucine rich repeat N-terminal domain	IPR013210	Leucine-rich repeat-containing N-terminal; plant-type	Zm00001d034237;	NA	NA
Zm00001eb059210	blue	PF01883	Iron-sulfur cluster assembly protein	IPR002744	MIP18 family-like	Zm00001d034253;Zm00001d034254;	NA	NA
Zm00001eb059740	blue	NA	NA	NA	NA	Zm00001d034331;	NA	NA
Zm00001eb059810	blue	PF04161	Arv1-like family	IPR007290	Arv1 protein	Zm00001d034341;	NA	NA
Zm00001eb059830	blue	PF00815	Histidinol dehydrogenase	IPR012131	Histidinol dehydrogenase	Zm00001d034343;	NA	NA
Zm00001eb059990	blue	PF00888	Cullin family	IPR001373	Cullin; N-terminal	Zm00001d034361;	NA	NA
Zm00001eb060050	blue	PF00226	DnaJ domain	IPR001623	DnaJ domain	Zm00001d034368;	NA	NA
Zm00001eb060310	blue	NA	NA	NA	NA	Zm00001d034394;	NA	NA
Zm00001eb060410	blue	PF13774	Regulated-SNARE-like domain	IPR010908	Longin domain	Zm00001d034406;	NA	NA
Zm00001eb060630	blue	PF01535	PPR repeat	IPR002885	Pentatricopeptide repeat	Zm00001d034428;	NA	NA
Zm00001eb060720	blue	PF03735	ENT domain	IPR005491	ENT domain	Zm00001d034439;	NA	NA
Zm00001eb060810	blue	PF00170	bZIP transcription factor	IPR004827	Basic-leucine zipper domain	Zm00001d034447;Zm00001d034448;	NA	NA
Zm00001eb060910	blue	PF12498	Basic leucine-zipper C terminal	IPR020983	Basic leucine-zipper; C-terminal	Zm00001d034455;Zm00001d034457;	NA	NA
Zm00001eb061060	blue	PF00538	linker histone H1 and H5 family	IPR005818	Linker histone H1/H5; domain H15	Zm00001d034479;	NA	NA
Zm00001eb061110	blue	NA	NA	NA	NA	Zm00001d034484;	NA	NA
Zm00001eb061280	blue	PF14363	Domain associated at C-terminal with AAA	IPR025753	AAA-type ATPase; N-terminal domain	Zm00001d034501;	NA	NA
Zm00001eb061290	blue	PF15612	WSTF; HB1; Itc1p; MBD9 motif 1	IPR028942	WHIM1 domain	Zm00001d034502;	NA	NA
Zm00001eb061460	blue	PF01569	PAP2 superfamily	IPR000326	Phosphatidic acid phosphatase type 2/haloperoxidase	Zm00001d034518;	NA	NA
Zm00001eb061500	blue	PF00566	Rab-GTPase-TBC domain	IPR000195	Rab-GTPase-TBC domain	Zm00001d034522;	NA	NA
Zm00001eb061510	blue	PF08417	Pheophorbide a oxygenase	IPR013626	Pheophorbide a oxygenase	Zm00001d034523;	NA	NA
Zm00001eb062080	blue	PF11815	Domain of unknown function (DUF3336)	IPR021771	Triacylglycerol lipase	Zm00001d034591;	NA	NA
Zm00001eb062170	blue	PF02365	No apical meristem (NAM) protein	IPR003441	NAC domain	Zm00001d034601;	NA	NA
Zm00001eb062210	blue	PF07500	Transcription factor S-II (TFIIS); central domain	IPR003618	Transcription elongation factor S-II; central domain	Zm00001d034606;	NA	NA
Zm00001eb062310	blue	NA	NA	NA	NA	Zm00001d034616;	NA	NA
Zm00001eb062330	blue	PF00328	Histidine phosphatase superfamily (branch 2)	IPR000560	Histidine phosphatase superfamily; clade-2	Zm00001d034617;	NA	NA
Zm00001eb062360	blue	PF14416	PMR5 N terminal Domain	IPR025846	PMR5 N-terminal domain	Zm00001d034620;	NA	NA
Zm00001eb062460	blue	PF00847	AP2 domain	IPR001471	AP2/ERF domain	Zm00001d034629;	NA	NA
Zm00001eb062480	blue	PF17900	Peptidase M1 N-terminal domain			Zm00001d034630;	NA	NA
Zm00001eb062520	blue	PF14309	Domain of unknown function (DUF4378)	IPR025486	Domain of unknown function DUF4378	Zm00001d034636;	NA	NA
Zm00001eb063130	blue	PF13517	Repeat domain in Vibrio; Colwellia; Bradyrhizobium and Shewanella			Zm00001d034701;	NA	NA
Zm00001eb063170	blue	PF03151	Triose-phosphate Transporter family	IPR004853	Sugar phosphate transporter domain	Zm00001d034706;	NA	NA
Zm00001eb063210	blue	NA	NA	NA	NA	Zm00001d034711;	NA	NA
Zm00001eb063300	blue	PF00271	Helicase conserved C-terminal domain	IPR001650	Helicase; C-terminal	Zm00001d034721;	NA	NA
Zm00001eb063390	blue	PF03110	SBP domain	IPR004333	SBP domain	Zm00001d034730;	NA	NA
Zm00001eb063460	blue	PF00310	Glutamine amidotransferases class-II	IPR017932	Glutamine amidotransferase type 2 domain	Zm00001d034735;	NA	NA
Zm00001eb063500	blue	PF01557	Fumarylacetoacetate (FAA) hydrolase family	IPR011234	Fumarylacetoacetase-like; C-terminal	Zm00001d034739;	NA	NA
Zm00001eb063640	blue	PF12023	Domain of unknown function (DUF3511)	IPR021899	Protein of unknown function DUF3511	Zm00001d034753;	NA	NA
Zm00001eb063650	blue	PF14309	Domain of unknown function (DUF4378)	IPR025486	Domain of unknown function DUF4378	Zm00001d034754;	NA	NA
Zm00001eb063660	blue	PF04548	AIG1 family	IPR006703	AIG1-type guanine nucleotide-binding (G) domain	Zm00001d034755;	NA	NA
Zm00001eb063690	blue	PF13418	Galactose oxidase; central domain			Zm00001d034758;	NA	NA
Zm00001eb063820	blue	PF02910	Fumarate reductase flavoprotein C-term	IPR015939	Fumarate reductase/succinate dehydrogenase flavoprotein-like; C-terminal	Zm00001d034772;	NA	NA
Zm00001eb063960	blue	PF05097	Protein of unknown function (DUF688)	IPR007789	Protein of unknown function DUF688	Zm00001d034787;	NA	NA
Zm00001eb064410	blue	NA	NA	NA	NA	Zm00001d034835;	NA	NA
Zm00001eb064520	blue	PF00536	SAM domain (Sterile alpha motif)	IPR001660	Sterile alpha motif domain	Zm00001d034849;	NA	NA
Zm00001eb064790	blue	NA	NA	NA	NA	Zm00001d034878;	NA	NA
Zm00001eb064820	blue	PF13041	PPR repeat family	IPR002885	Pentatricopeptide repeat	Zm00001d034882;	NA	NA
Zm00001eb064860	blue	PF00447	HSF-type DNA-binding	IPR000232	Heat shock factor (HSF)-type; DNA-binding	Zm00001d034886;	NA	NA
Zm00001eb065130	blue	PF05383	La domain	IPR006630	La-type HTH domain	Zm00001d034918;	NA	NA
Zm00001eb065510	blue	PF00169	PH domain	IPR001849	Pleckstrin homology domain	Zm00001d034954;	NA	NA
Zm00001eb065550	blue	PF13812	Pentatricopeptide repeat domain	IPR002885	Pentatricopeptide repeat	Zm00001d034962;	NA	NA
Zm00001eb065580	blue	NA	NA	NA	NA	Zm00001d001766;	NA	NA
Zm00001eb065730	blue	PF07714	Protein tyrosine kinase	IPR001245	Serine-threonine/tyrosine-protein kinase; catalytic domain	Zm00001d001781;	NA	NA
Zm00001eb065860	blue	PF05916	GINS complex protein	IPR021151	GINS subunit; domain A	Zm00001d001799;	NA	NA
Zm00001eb066100	blue	PF02701	Dof domain; zinc finger	IPR003851	Zinc finger; Dof-type	Zm00001d001824;	NA	NA
Zm00001eb066360	blue	PF07460	NUMOD3 motif (2 copies)	IPR003611	Nuclease associated modular domain 3	Zm00001d001847;	NA	NA
Zm00001eb066400	blue	PF02514	CobN/Magnesium Chelatase	IPR003672	CobN/magnesium chelatase	Zm00001d001850;	NA	NA
Zm00001eb066500	blue	PF03000	NPH3 family	IPR027356	NPH3 domain	Zm00001d001858;	NA	NA
Zm00001eb066630	blue	PF08263	Leucine rich repeat N-terminal domain	IPR013210	Leucine-rich repeat-containing N-terminal; plant-type	Zm00001d001877;	NA	NA
Zm00001eb066640	blue	PF06507	Auxin response factor	IPR010525	Auxin response factor	Zm00001d001879;	NA	NA
Zm00001eb066790	blue	NA	NA	NA	NA	Zm00001d001896;	NA	NA
Zm00001eb066900	blue	NA	NA	NA	NA	Zm00001d001907;Zm00001d001908;	NA	NA
Zm00001eb067420	blue	PF02519	Auxin responsive protein	IPR003676	Small auxin-up RNA	Zm00001d001963;	NA	NA
Zm00001eb068340	blue	PF07000	Protein of unknown function (DUF1308)	IPR010733	Domain of unknown function DUF1308	Zm00001d002058;	NA	NA
Zm00001eb068520	blue	PF00847	AP2 domain	IPR001471	AP2/ERF domain	Zm00001d002075;	NA	NA
Zm00001eb068640	blue	PF00654	Voltage gated chloride channel	IPR001807	Chloride channel; voltage gated	Zm00001d002091;	NA	NA
Zm00001eb068710	blue	PF00027	Cyclic nucleotide-binding domain	IPR000595	Cyclic nucleotide-binding domain	Zm00001d002099;	NA	NA
Zm00001eb069140	blue	PF14144	Seed dormancy control	IPR025422	Transcription factor TGA like domain	Zm00001d002143;	NA	NA
Zm00001eb069200	blue	PF05739	SNARE domain	IPR000727	Target SNARE coiled-coil homology domain	Zm00001d002148;	NA	NA
Zm00001eb069310	blue	PF12609	Wound-induced protein	IPR022251	Protein of unknown function wound-induced	Zm00001d002158;	NA	NA
Zm00001eb069490	blue	PF07714	Protein tyrosine kinase	IPR001245	Serine-threonine/tyrosine-protein kinase; catalytic domain	Zm00001d002174;	NA	NA
Zm00001eb069520	blue	PF07714	Protein tyrosine kinase	IPR001245	Serine-threonine/tyrosine-protein kinase; catalytic domain		NA	NA
Zm00001eb070120	blue	PF14438	Ataxin 2 SM domain	IPR025852	Ataxin 2; SM domain	Zm00001d002243;	NA	NA
Zm00001eb070360	blue	PF04499	SIT4 phosphatase-associated protein	IPR007587	SIT4 phosphatase-associated protein family	Zm00001d002272;	NA	NA
Zm00001eb070420	blue	NA	NA	NA	NA	Zm00001d002277;	NA	NA
Zm00001eb070760	blue	PF16486	N-terminal domain of argonaute	IPR032474	Protein argonaute; N-terminal	Zm00001d002316;	NA	NA
Zm00001eb070840	blue	NA	NA	NA	NA	Zm00001d002325;Zm00001d002324;	NA	NA
Zm00001eb070900	blue	PF00106	short chain dehydrogenase	IPR002347	Short-chain dehydrogenase/reductase SDR	Zm00001d002332;	NA	NA
Zm00001eb070970	blue	PF10184	Uncharacterized conserved protein (DUF2358)	IPR018790	Protein of unknown function DUF2358	Zm00001d002341;	NA	NA
Zm00001eb071020	blue	PF09446	VMA21-like domain	IPR019013	Vacuolar ATPase assembly integral membrane protein Vma21	Zm00001d002345;Zm00001d002344;	NA	NA
Zm00001eb071140	blue	PF01218	Coproporphyrinogen III oxidase	IPR001260	Coproporphyrinogen III oxidase; aerobic	Zm00001d002358;	NA	NA
Zm00001eb071180	blue	NA	NA	NA	NA	NA	NA	NA
Zm00001eb071400	blue	PF02485	Core-2/I-Branching enzyme	IPR003406	Glycosyl transferase; family 14	Zm00001d002382;	NA	NA
Zm00001eb071480	blue	PF01532	Glycosyl hydrolase family 47	IPR001382	Glycoside hydrolase family 47	Zm00001d002388;	NA	NA
Zm00001eb071490	blue	PF04675	DNA ligase N terminus	IPR012308	DNA ligase; ATP-dependent; N-terminal	Zm00001d002390;	NA	NA
Zm00001eb071500	blue	NA	NA	NA	NA	Zm00001d002391;	NA	NA
Zm00001eb072060	blue	PF05056	Protein of unknown function (DUF674)	IPR007750	Protein of unknown function DUF674	Zm00001d002457;	NA	NA
Zm00001eb072350	blue	NA	NA	NA	NA	Zm00001d002488;	NA	NA
Zm00001eb072810	blue	PF00069	Protein kinase domain	IPR000719	Protein kinase domain	Zm00001d002540;	NA	NA
Zm00001eb072840	blue	PF00481	Protein phosphatase 2C	IPR001932	PPM-type phosphatase domain	Zm00001d002542;	NA	NA
Zm00001eb072870	blue	PF00249	Myb-like DNA-binding domain	IPR001005	SANT/Myb domain	Zm00001d002545;	NA	NA
Zm00001eb072910	blue	PF12854	PPR repeat	IPR002885	Pentatricopeptide repeat	Zm00001d002550;	NA	NA
Zm00001eb073350	blue	PF00786	P21-Rho-binding domain	IPR000095	CRIB domain	Zm00001d002597;	NA	NA
Zm00001eb073390	blue	PF02544	3-oxo-5-alpha-steroid 4-dehydrogenase	IPR001104	3-oxo-5-alpha-steroid 4-dehydrogenase; C-terminal	Zm00001d002600;	NA	NA
Zm00001eb073420	blue	PF03595	Voltage-dependent anion channel	IPR004695	Voltage-dependent anion channel	Zm00001d002603;	NA	NA
Zm00001eb073490	blue	PF00403	Heavy-metal-associated domain	IPR006121	Heavy metal-associated domain; HMA	Zm00001d002611;	NA	NA
Zm00001eb073580	blue	PF13639	Ring finger domain	IPR001841	Zinc finger; RING-type	Zm00001d002621;	NA	NA
Zm00001eb073720	blue	PF13639	Ring finger domain	IPR001841	Zinc finger; RING-type	Zm00001d002639;	NA	NA
Zm00001eb073760	blue	PF04130	Gamma tubulin complex component C-terminal	IPR040457	Gamma tubulin complex component; C-terminal	Zm00001d002644;	NA	NA
Zm00001eb073830	blue	PF12171	Zinc-finger double-stranded RNA-binding	IPR022755	Zinc finger; double-stranded RNA binding	Zm00001d002654;	NA	NA
Zm00001eb073840	blue	NA	NA	NA	NA	NA	NA	NA
Zm00001eb074070	blue	PF06244	Coiled-coil domain-containing protein 124 /Oxs1	IPR010422	Coiled-coil domain-containing protein 124/Oxs1	Zm00001d002677;	NA	NA
Zm00001eb074120	blue	PF01120	Alpha-L-fucosidase	IPR000933	Glycoside hydrolase; family 29	Zm00001d002683;Zm00001d002682;	NA	NA
Zm00001eb074140	blue	PF01593	Flavin containing amine oxidoreductase	IPR002937	Amine oxidase	Zm00001d002684;	NA	NA
Zm00001eb074240	blue	PF01063	Amino-transferase class IV	IPR001544	Aminotransferase class IV	Zm00001d002693;Zm00001d002694;	NA	NA
Zm00001eb074380	blue	PF00702	haloacid dehalogenase-like hydrolase			Zm00001d002708;	NA	NA
Zm00001eb074410	blue	PF00098	Zinc knuckle	IPR001878	Zinc finger; CCHC-type	Zm00001d002713;	NA	NA
Zm00001eb074460	blue	PF03514	GRAS domain family	IPR005202	Transcription factor GRAS	Zm00001d002718;	NA	NA
Zm00001eb074680	blue	PF01852	START domain	IPR002913	START domain	Zm00001d002739;	NA	NA
Zm00001eb074730	blue	PF00847	AP2 domain	IPR001471	AP2/ERF domain	Zm00001d002744;	NA	NA
Zm00001eb074870	blue	PF00069	Protein kinase domain	IPR000719	Protein kinase domain	Zm00001d002757;	NA	NA
Zm00001eb075150	blue	PF00320	GATA zinc finger	IPR000679	Zinc finger; GATA-type	Zm00001d002790;	NA	NA
Zm00001eb075200	blue	PF03169	OPT oligopeptide transporter protein	IPR004813	Oligopeptide transporter; OPT superfamily	Zm00001d002797;	NA	NA
Zm00001eb075210	blue	PF04520	Senescence regulator	IPR007608	Senescence regulator S40	Zm00001d002798;	NA	NA
Zm00001eb075230	blue	PF02183	Homeobox associated leucine zipper	IPR003106	Leucine zipper; homeobox-associated	Zm00001d002799;	NA	NA
Zm00001eb075310	blue	PF00018	SH3 domain	IPR001452	SH3 domain	Zm00001d002810;	NA	NA
Zm00001eb075330	blue	NA	NA	NA	NA	Zm00001d002812;	NA	NA
Zm00001eb075390	blue	PF10033	Autophagy-related protein 13	IPR018731	Autophagy-related protein 13; N-terminal	Zm00001d002819;	NA	NA
Zm00001eb075830	blue	PF12752	SUZ domain	IPR024771	SUZ domain	Zm00001d002863;	NA	NA
Zm00001eb075910	blue	PF02941	Ferredoxin thioredoxin reductase variable alpha chain	IPR004207	Ferredoxin thioredoxin reductase; alpha chain	Zm00001d002868;	NA	NA
Zm00001eb076240	blue	PF03168	Late embryogenesis abundant protein	IPR004864	Late embryogenesis abundant protein; LEA_2 subgroup	Zm00001d002905;Zm00001d002907;Zm00001d002906;	NA	NA
Zm00001eb076340	blue	PF00515	Tetratricopeptide repeat	IPR001440	Tetratricopeptide repeat 1	Zm00001d002919;	NA	NA
Zm00001eb076390	blue	PF01217	Clathrin adaptor complex small chain	IPR022775	AP complex; mu/sigma subunit	Zm00001d002925;	NA	NA
Zm00001eb076530	blue	PF10440	Ubiquitin-binding WIYLD domain	IPR018848	WIYLD domain	Zm00001d002938;	NA	NA
Zm00001eb076700	blue	NA	NA	NA	NA	Zm00001d002953;	NA	NA
Zm00001eb076950	blue	PF11891	Protein RETICULATA-related	IPR021825	Protein RETICULATA-related	Zm00001d002980;	NA	NA
Zm00001eb077640	blue	PF01212	Beta-eliminating lyase	IPR001597	Aromatic amino acid beta-eliminating lyase/threonine aldolase	Zm00001d003059;	NA	NA
Zm00001eb077880	blue	PF00657	GDSL-like Lipase/Acylhydrolase	IPR001087	GDSL lipase/esterase	Zm00001d003085;	NA	NA
Zm00001eb077980	blue	PF00560	Leucine Rich Repeat	IPR001611	Leucine-rich repeat	Zm00001d003101;	NA	NA
Zm00001eb077990	blue	PF00201	UDP-glucoronosyl and UDP-glucosyl transferase	IPR002213	UDP-glucuronosyl/UDP-glucosyltransferase	Zm00001d003102;	NA	NA
Zm00001eb078190	blue	PF03352	Methyladenine glycosylase	IPR005019	Methyladenine glycosylase	Zm00001d003124;	NA	NA
Zm00001eb078440	blue	PF01536	Adenosylmethionine decarboxylase	IPR001985	S-adenosylmethionine decarboxylase	Zm00001d003157;	NA	NA
Zm00001eb078570	blue	PF13561	Enoyl-(Acyl carrier protein) reductase			Zm00001d003174;	NA	NA
Zm00001eb078590	blue	PF00564	PB1 domain	IPR000270	PB1 domain	Zm00001d003176;	NA	NA
Zm00001eb078620	blue	PF00170	bZIP transcription factor	IPR004827	Basic-leucine zipper domain	Zm00001d003180;	NA	NA
Zm00001eb078780	blue	PF01985	CRS1 / YhbY (CRM) domain	IPR001890	RNA-binding; CRM domain	Zm00001d003196;	NA	NA
Zm00001eb078940	blue	NA	NA	NA	NA	Zm00001d003220;	NA	NA
Zm00001eb079090	blue	PF04669	Polysaccharide biosynthesis	IPR021148	Polysaccharide biosynthesis domain	Zm00001d003239;	NA	NA
Zm00001eb079210	blue	PF09588	YqaJ-like viral recombinase domain	IPR019080	YqaJ viral recombinase	Zm00001d003251;	NA	NA
Zm00001eb079260	blue	PF01603	Protein phosphatase 2A regulatory B subunit (B56 family)	IPR002554	Protein phosphatase 2A; regulatory B subunit; B56	Zm00001d003256;	NA	NA
Zm00001eb079270	blue	PF01399	PCI domain	IPR000717	Proteasome component (PCI) domain	Zm00001d003258;Zm00001d003257;	NA	NA
Zm00001eb079510	blue	PF00249	Myb-like DNA-binding domain	IPR001005	SANT/Myb domain	Zm00001d003284;	NA	NA
Zm00001eb079610	blue	PF04724	Glycosyltransferase family 17	IPR006813	Glycosyl transferase; family 17	Zm00001d003292;	NA	NA
Zm00001eb079760	blue	PF01179	Copper amine oxidase; enzyme domain	IPR015798	Copper amine oxidase; catalytic domain	Zm00001d003309;	NA	NA
Zm00001eb079970	blue	NA	NA	NA	NA	Zm00001d003333;	NA	NA
Zm00001eb080510	blue	PF00117	Glutamine amidotransferase class-I	IPR017926	Glutamine amidotransferase	Zm00001d003395;	NA	NA
Zm00001eb080520	blue	PF13041	PPR repeat family	IPR002885	Pentatricopeptide repeat	Zm00001d003396;Zm00001d003397;	NA	NA
Zm00001eb080920	blue	NA	NA	NA	NA	Zm00001d003438;	NA	NA
Zm00001eb081090	blue	PF16881	N-terminal domain of lipoyl synthase of Radical_SAM family	IPR031691	Lipoyl synthase; N-terminal	Zm00001d003462;	NA	NA
Zm00001eb081320	blue	PF13639	Ring finger domain	IPR001841	Zinc finger; RING-type	Zm00001d003497;	NA	NA
Zm00001eb081450	blue	PF00153	Mitochondrial carrier protein	IPR018108	Mitochondrial substrate/solute carrier	Zm00001d003511;	NA	NA
Zm00001eb081510	blue	NA	NA	NA	NA	Zm00001d003518;	NA	NA
Zm00001eb081640	blue	NA	NA	NA	NA	Zm00001d003538;	NA	NA
Zm00001eb082100	blue	PF04398	Protein of unknown function; DUF538	IPR007493	Protein of unknown function DUF538	Zm00001d003593;	NA	NA
Zm00001eb082300	blue	PF00642	Zinc finger C-x8-C-x5-C-x3-H type (and similar)	IPR000571	Zinc finger; CCCH-type	Zm00001d003616;	NA	NA
Zm00001eb082640	blue	NA	NA	NA	NA	Zm00001d003651;Zm00001d003650;	NA	NA
Zm00001eb082800	blue	NA	NA	NA	NA	Zm00001d003668;	NA	NA
Zm00001eb082860	blue	PF00069	Protein kinase domain	IPR000719	Protein kinase domain	Zm00001d003673;	NA	NA
Zm00001eb082970	blue	PF01918	Alba	IPR002775	DNA/RNA-binding protein Alba-like	Zm00001d003684;	NA	NA
Zm00001eb083200	blue	PF15469	Exocyst complex component Sec5	IPR039481	Exocyst complex component EXOC2/Sec5; N-terminal domain	Zm00001d003714;Zm00001d003713;	NA	NA
Zm00001eb083670	blue	PF01535	PPR repeat	IPR002885	Pentatricopeptide repeat	Zm00001d003765;	NA	NA
Zm00001eb083870	blue	PF00332	Glycosyl hydrolases family 17	IPR000490	Glycoside hydrolase family 17	Zm00001d003784;	NA	NA
Zm00001eb084520	blue	PF13460	NAD(P)H-binding	IPR016040	NAD(P)-binding domain	Zm00001d000123;	NA	NA
Zm00001eb084590	blue	PF00262	Calreticulin family	IPR001580	Calreticulin/calnexin	Zm00001d003857;	NA	NA
Zm00001eb084870	blue	NA	NA	NA	NA	Zm00001d003890;	NA	NA
Zm00001eb085030	blue	PF18791	Transport inhibitor response 1 protein domain	IPR041101	Transport inhibitor response 1 domain	Zm00001d003911;	NA	NA
Zm00001eb085330	blue	PF00403	Heavy-metal-associated domain	IPR006121	Heavy metal-associated domain; HMA	Zm00001d003945;	NA	NA
Zm00001eb085570	blue	PF00076	RNA recognition motif. (a.k.a. RRM; RBD; or RNP domain)	IPR000504	RNA recognition motif domain	Zm00001d003984;	NA	NA
Zm00001eb085820	blue	PF03405	Fatty acid desaturase	IPR005067	Fatty acid desaturase; type 2	Zm00001d004019;	NA	NA
Zm00001eb086040	blue	NA	NA	NA	NA	Zm00001d004051;	NA	NA
Zm00001eb086280	blue	PF03106	WRKY DNA -binding domain	IPR003657	WRKY domain	Zm00001d004086;	NA	NA
Zm00001eb086710	blue	PF00632	HECT-domain (ubiquitin-transferase)	IPR000569	HECT domain	Zm00001d004139;	NA	NA
Zm00001eb086780	blue	PF03372	Endonuclease/Exonuclease/phosphatase family	IPR005135	Endonuclease/exonuclease/phosphatase	Zm00001d004152;	NA	NA
Zm00001eb087060	blue	NA	NA	NA	NA	Zm00001d004200;	NA	NA
Zm00001eb087130	blue	NA	NA	NA	NA	Zm00001d004215;	NA	NA
Zm00001eb088180	blue	PF01590	GAF domain	IPR003018	GAF domain	Zm00001d004372;	NA	NA
Zm00001eb088190	blue	PF05003	Protein of unknown function (DUF668)	IPR007700	Protein of unknown function DUF668	Zm00001d004375;	NA	NA
Zm00001eb088540	blue	PF00612	IQ calmodulin-binding motif	IPR000048	IQ motif; EF-hand binding site	Zm00001d004416;	NA	NA
Zm00001eb088970	blue	PF07800	Protein of unknown function (DUF1644)	IPR012866	Protein of unknown function DUF1644	Zm00001d004469;	NA	NA
Zm00001eb089060	blue	PF00076	RNA recognition motif. (a.k.a. RRM; RBD; or RNP domain)	IPR000504	RNA recognition motif domain	Zm00001d004477;	NA	NA
Zm00001eb089380	blue	PF02319	E2F/DP family winged-helix DNA-binding domain	IPR003316	E2F/DP family; winged-helix DNA-binding domain	Zm00001d004512;	NA	NA
Zm00001eb089630	blue	PF13968	Domain of unknown function (DUF4220)	IPR025315	Domain of unknown function DUF4220	Zm00001d004547;	NA	NA
Zm00001eb089720	blue	PF02181	Formin Homology 2 Domain	IPR015425	Formin; FH2 domain	Zm00001d004557;	NA	NA
Zm00001eb090540	blue	PF00810	ER lumen protein retaining receptor	IPR000133	ER lumen protein retaining receptor	Zm00001d004655;	NA	NA
Zm00001eb090590	blue	PF00443	Ubiquitin carboxyl-terminal hydrolase	IPR001394	Peptidase C19; ubiquitin carboxyl-terminal hydrolase	Zm00001d004659;Zm00001d004661;	NA	NA
Zm00001eb090730	blue	PF02020	eIF4-gamma/eIF5/eIF2-epsilon	IPR003307	W2 domain	Zm00001d004676;Zm00001d004677;	NA	NA
Zm00001eb090920	blue	PF04258	Signal peptide peptidase	IPR007369	Peptidase A22B; signal peptide peptidase	Zm00001d004702;	NA	NA
Zm00001eb091360	blue	PF03018	Dirigent-like protein	IPR004265	Dirigent protein	Zm00001d004753;	NA	NA
Zm00001eb091560	blue	NA	NA	NA	NA	Zm00001d004784;	NA	NA
Zm00001eb091700	blue	PF13638	PIN domain	IPR002716	PIN domain	Zm00001d004810;	NA	NA
Zm00001eb092080	blue	PF10033	Autophagy-related protein 13	IPR018731	Autophagy-related protein 13; N-terminal	Zm00001d004856;	NA	NA
Zm00001eb092220	blue	NA	NA	NA	NA	Zm00001d004874;	NA	NA
Zm00001eb092240	blue	NA	NA	NA	NA	Zm00001d004876;	NA	NA
Zm00001eb092500	blue	PF04194	Programmed cell death protein 2; C-terminal putative domain	IPR007320	Programmed cell death protein 2; C-terminal	Zm00001d004890;	NA	NA
Zm00001eb092800	blue	PF03479	Plants and Prokaryotes Conserved (PCC) domain	IPR005175	PPC domain	Zm00001d004924;	NA	NA
Zm00001eb092870	blue	PF13181	Tetratricopeptide repeat	IPR019734	Tetratricopeptide repeat	Zm00001d004930;	NA	NA
Zm00001eb093270	blue	PF03435	Saccharopine dehydrogenase NADP binding domain	IPR005097	Saccharopine dehydrogenase; NADP binding domain	Zm00001d004978;	NA	NA
Zm00001eb093280	blue	PF13639	Ring finger domain	IPR001841	Zinc finger; RING-type	Zm00001d004979;	NA	NA
Zm00001eb093500	blue	PF05678	VQ motif	IPR008889	VQ	Zm00001d005007;	NA	NA
Zm00001eb093540	blue	PF04818	RNA polymerase II-binding domain.	IPR006903	RNA polymerase II-binding domain	Zm00001d005013;Zm00001d005012;	NA	NA
Zm00001eb093630	blue	PF02176	TRAF-type zinc finger	IPR001293	Zinc finger; TRAF-type	Zm00001d005026;	NA	NA
Zm00001eb093650	blue	PF02365	No apical meristem (NAM) protein	IPR003441	NAC domain	Zm00001d005028;	NA	NA
Zm00001eb093780	blue	PF04525	LURP-one-related	IPR007612	LURP-one-related	Zm00001d005038;	NA	NA
Zm00001eb094310	blue	PF00462	Glutaredoxin	IPR002109	Glutaredoxin	Zm00001d005094;	NA	NA
Zm00001eb094320	blue	PF00153	Mitochondrial carrier protein	IPR018108	Mitochondrial substrate/solute carrier	Zm00001d005099;	NA	NA
Zm00001eb094390	blue	PF07899	Frigida-like protein	IPR012474	Frigida-like	Zm00001d005107;	NA	NA
Zm00001eb094400	blue	PF00069	Protein kinase domain	IPR000719	Protein kinase domain	Zm00001d005108;	NA	NA
Zm00001eb094420	blue	PF00149	Calcineurin-like phosphoesterase	IPR004843	Calcineurin-like phosphoesterase domain; ApaH type	Zm00001d005110;	NA	NA
Zm00001eb094540	blue	PF00069	Protein kinase domain	IPR000719	Protein kinase domain	Zm00001d005135;	NA	NA
Zm00001eb094630	blue	PF01535	PPR repeat	IPR002885	Pentatricopeptide repeat	Zm00001d005149;	NA	NA
Zm00001eb094670	blue	PF00696	Amino acid kinase family	IPR001048	Aspartate/glutamate/uridylate kinase	Zm00001d005151;	NA	NA
Zm00001eb094870	blue	NA	NA	NA	NA	Zm00001d005170;	NA	NA
Zm00001eb094940	blue	PF00071	Ras family	IPR001806	Small GTPase		NA	NA
Zm00001eb095260	blue	PF00498	FHA domain	IPR000253	Forkhead-associated (FHA) domain	Zm00001d005240;	NA	NA
Zm00001eb095500	blue	PF03162	Tyrosine phosphatase family	IPR004861	Atypical dual-specificity phosphatase Siw14-like	Zm00001d005270;	NA	NA
Zm00001eb095770	blue	NA	NA	NA	NA	Zm00001d005308;	NA	NA
Zm00001eb096080	blue	PF14381	Ethylene-responsive protein kinase Le-CTR1			Zm00001d005348;	NA	NA
Zm00001eb096090	blue	PF01535	PPR repeat	IPR002885	Pentatricopeptide repeat	Zm00001d005349;	NA	NA
Zm00001eb096130	blue	NA	NA	NA	NA	Zm00001d005355;Zm00001d005356;Zm00001d005358;	NA	NA
Zm00001eb096190	blue	NA	NA	NA	NA	Zm00001d005361;Zm00001d005362;	NA	NA
Zm00001eb096610	blue	PF03194	LUC7 N_terminus	IPR004882	Luc7-related	Zm00001d005406;	NA	NA
Zm00001eb097040	blue	PF00957	Synaptobrevin	IPR001388	Synaptobrevin	Zm00001d005468;	NA	NA
Zm00001eb097080	blue	PF06058	Dcp1-like decapping family	IPR010334	mRNA-decapping enzyme subunit 1	Zm00001d005473;	NA	NA
Zm00001eb097130	blue	NA	NA	NA	NA	Zm00001d005480;	NA	NA
Zm00001eb097480	blue	PF00300	Histidine phosphatase superfamily (branch 1)	IPR013078	Histidine phosphatase superfamily; clade-1	Zm00001d005520;	NA	NA
Zm00001eb097520	blue	PF12542	Pre-mRNA splicing factor	IPR022209	Pre-mRNA splicing factor	Zm00001d005529;	NA	NA
Zm00001eb097550	blue	PF00179	Ubiquitin-conjugating enzyme	IPR000608	Ubiquitin-conjugating enzyme E2	Zm00001d005532;	NA	NA
Zm00001eb097710	blue	PF08609	Nucleotide exchange factor Fes1	IPR013918	Nucleotide exchange factor Fes1	Zm00001d005544;	NA	NA
Zm00001eb098080	blue	PF04578	Protein of unknown function; DUF594	IPR007658	Protein of unknown function DUF594	Zm00001d005591;	NA	NA
Zm00001eb098590	blue	PF00856	SET domain	IPR001214	SET domain	Zm00001d005650;	NA	NA
Zm00001eb099600	blue	PF12428	Protein of unknown function (DUF3675)	IPR022143	Protein of unknown function DUF3675	Zm00001d005765;	NA	NA
Zm00001eb099610	blue	PF13499	EF-hand domain pair	IPR002048	EF-hand domain	Zm00001d005766;	NA	NA
Zm00001eb100450	blue	PF01694	Rhomboid family	IPR022764	Peptidase S54; rhomboid domain	Zm00001d005848;	NA	NA
Zm00001eb100880	blue	PF02234	Cyclin-dependent kinase inhibitor	IPR003175	Cyclin-dependent kinase inhibitor	Zm00001d005898;	NA	NA
Zm00001eb100900	blue	NA	NA	NA	NA	Zm00001d005901;	NA	NA
Zm00001eb101270	blue	PF00939	Sodium:sulfate symporter transmembrane region	IPR001898	Solute carrier family 13	Zm00001d005950;	NA	NA
Zm00001eb101340	blue	NA	NA	NA	NA	Zm00001d005961;	NA	NA
Zm00001eb101380	blue	PF00454	Phosphatidylinositol 3- and 4-kinase	IPR000403	Phosphatidylinositol 3-/4-kinase; catalytic domain	Zm00001d005966;	NA	NA
Zm00001eb101520	blue	PF00646	F-box domain	IPR001810	F-box domain	Zm00001d005980;	NA	NA
Zm00001eb101550	blue	NA	NA	NA	NA	Zm00001d005984;	NA	NA
Zm00001eb101670	blue	NA	NA	NA	NA	Zm00001d005997;	NA	NA
Zm00001eb101700	blue	PF03106	WRKY DNA -binding domain	IPR003657	WRKY domain	Zm00001d006001;	NA	NA
Zm00001eb101710	blue	PF07638	ECF sigma factor	IPR011517	RNA polymerase sigma-70 ECF-like	Zm00001d006002;	NA	NA
Zm00001eb101860	blue	PF02338	OTU-like cysteine protease	IPR003323	OTU domain	Zm00001d006019;	NA	NA
Zm00001eb101940	blue	PF03735	ENT domain	IPR005491	ENT domain	Zm00001d006030;	NA	NA
Zm00001eb101990	blue	PF00012	Hsp70 protein	IPR013126	Heat shock protein 70 family	Zm00001d006036;	NA	NA
Zm00001eb102030	blue	PF00368	Hydroxymethylglutaryl-coenzyme A reductase	IPR002202	Hydroxymethylglutaryl-CoA reductase; class I/II	Zm00001d006040;	NA	NA
Zm00001eb102050	blue	NA	NA	NA	NA	Zm00001d006041;	NA	NA
Zm00001eb102320	blue	NA	NA	NA	NA	Zm00001d006073;	NA	NA
Zm00001eb102400	blue	PF00227	Proteasome subunit	IPR001353	Proteasome; subunit alpha/beta	Zm00001d006085;	NA	NA
Zm00001eb102470	blue	PF00141	Peroxidase	IPR002016	Haem peroxidase	Zm00001d006097;	NA	NA
Zm00001eb102610	blue	PF00271	Helicase conserved C-terminal domain	IPR001650	Helicase; C-terminal	Zm00001d006113;	NA	NA
Zm00001eb102920	blue	PF12796	Ankyrin repeats (3 copies)	IPR020683	Ankyrin repeat-containing domain	Zm00001d006142;	NA	NA
Zm00001eb103200	blue	PF04970	Lecithin retinol acyltransferase	IPR007053	LRAT domain	Zm00001d006180;	NA	NA
Zm00001eb103300	blue	PF00566	Rab-GTPase-TBC domain	IPR000195	Rab-GTPase-TBC domain	Zm00001d006192;	NA	NA
Zm00001eb103610	blue	PF13639	Ring finger domain	IPR001841	Zinc finger; RING-type	Zm00001d006226;Zm00001d006229;Zm00001d006227;	NA	NA
Zm00001eb104300	blue	PF01453	D-mannose binding lectin	IPR001480	Bulb-type lectin domain	Zm00001d006297;	NA	NA
Zm00001eb104370	blue	PF00641	Zn-finger in Ran binding protein and others	IPR001876	Zinc finger; RanBP2-type	Zm00001d006303;Zm00001d006302;Zm00001d006301;Zm00001d006300;Zm00001d006307;	NA	NA
Zm00001eb104410	blue	PF00293	NUDIX domain	IPR000086	NUDIX hydrolase domain	Zm00001d006310;	NA	NA
Zm00001eb104470	blue	PF01020	Ribosomal L40e family	IPR001975	Ribosomal protein L40e		NA	NA
Zm00001eb104540	blue	PF13831	PHD-finger			Zm00001d006323;	NA	NA
Zm00001eb104930	blue	PF00248	Aldo/keto reductase family	IPR023210	NADP-dependent oxidoreductase domain	Zm00001d006365;Zm00001d006366;	NA	NA
Zm00001eb104980	blue	PF05033	Pre-SET motif	IPR007728	Pre-SET domain	Zm00001d006369;	NA	NA
Zm00001eb105090	blue	PF04506	Rft protein	IPR007594	RFT1	Zm00001d006384;	NA	NA
Zm00001eb105490	blue	NA	NA	NA	NA	Zm00001d006430;	NA	NA
Zm00001eb105830	blue	PF00439	Bromodomain	IPR001487	Bromodomain	Zm00001d006472;	NA	NA
Zm00001eb105880	blue	PF13041	PPR repeat family	IPR002885	Pentatricopeptide repeat	Zm00001d006478;	NA	NA
Zm00001eb106050	blue	PF00271	Helicase conserved C-terminal domain	IPR001650	Helicase; C-terminal	Zm00001d006497;	NA	NA
Zm00001eb106360	blue	PF02209	Villin headpiece domain	IPR003128	Villin headpiece	Zm00001d006533;	NA	NA
Zm00001eb106590	blue	PF01535	PPR repeat	IPR002885	Pentatricopeptide repeat	Zm00001d006562;	NA	NA
Zm00001eb106740	blue	PF08879	WRC	IPR014977	WRC domain	Zm00001d006580;	NA	NA
Zm00001eb106770	blue	PF03109	ABC1 family	IPR004147	UbiB domain	Zm00001d006582;	NA	NA
Zm00001eb106890	blue	PF00612	IQ calmodulin-binding motif	IPR000048	IQ motif; EF-hand binding site	Zm00001d006593;	NA	NA
Zm00001eb106990	blue	NA	NA	NA	NA	Zm00001d006604;	NA	NA
Zm00001eb107020	blue	PF00439	Bromodomain	IPR001487	Bromodomain	Zm00001d006606;	NA	NA
Zm00001eb107170	blue	PF12796	Ankyrin repeats (3 copies)	IPR020683	Ankyrin repeat-containing domain	Zm00001d006619;	NA	NA
Zm00001eb107220	blue	NA	NA	NA	NA	Zm00001d006625;	NA	NA
Zm00001eb107400	blue	PF07714	Protein tyrosine kinase	IPR001245	Serine-threonine/tyrosine-protein kinase; catalytic domain	Zm00001d006644;	NA	NA
Zm00001eb107520	blue	PF01040	UbiA prenyltransferase family	IPR000537	UbiA prenyltransferase family	Zm00001d006657;	NA	NA
Zm00001eb107690	blue	PF00348	Polyprenyl synthetase	IPR000092	Polyprenyl synthetase	Zm00001d006678;	NA	NA
Zm00001eb107730	blue	PF00096	Zinc finger; C2H2 type	IPR013087	Zinc finger C2H2-type	Zm00001d006682;	NA	NA
Zm00001eb107740	blue	NA	NA	NA	NA	Zm00001d006682;	NA	NA
Zm00001eb107940	blue	PF00514	Armadillo/beta-catenin-like repeat	IPR000225	Armadillo	Zm00001d006705;	NA	NA
Zm00001eb107990	blue	PF12734	Cysteine-rich TM module stress tolerance	IPR028144	Cysteine-rich transmembrane CYSTM domain	Zm00001d006711;	NA	NA
Zm00001eb108060	blue	PF10585	Ubiquitin-activating enzyme active site	IPR019572	Ubiquitin-activating enzyme; catalytic cysteine domain	Zm00001d006717;	NA	NA
Zm00001eb108070	blue	NA	NA	NA	NA	Zm00001d006720;	NA	NA
Zm00001eb108120	blue	PF03464	eRF1 domain 2	IPR005141	eRF1 domain 2	Zm00001d006725;	NA	NA
Zm00001eb108420	blue	NA	NA	NA	NA	Zm00001d006761;	NA	NA
Zm00001eb108460	blue	PF13912	C2H2-type zinc finger			Zm00001d006768;	NA	NA
Zm00001eb108820	blue	PF02466	Tim17/Tim22/Tim23/Pmp24 family			Zm00001d006821;	NA	NA
Zm00001eb108970	blue	PF12697	Alpha/beta hydrolase family	IPR000073	Alpha/beta hydrolase fold-1	Zm00001d006841;	NA	NA
Zm00001eb109140	blue	PF13812	Pentatricopeptide repeat domain	IPR002885	Pentatricopeptide repeat	Zm00001d006855;Zm00001d006856;	NA	NA
Zm00001eb109680	blue	PF00076	RNA recognition motif. (a.k.a. RRM; RBD; or RNP domain)	IPR000504	RNA recognition motif domain	Zm00001d006906;	NA	NA
Zm00001eb109820	blue	PF13921	Myb-like DNA-binding domain			Zm00001d006922;	NA	NA
Zm00001eb109890	blue	PF13917	Zinc knuckle			Zm00001d006930;	NA	NA
Zm00001eb110560	blue	PF04096	Nucleoporin autopeptidase	IPR007230	Peptidase S59; nucleoporin	Zm00001d007065;	NA	NA
Zm00001eb110590	blue	PF00651	BTB/POZ domain	IPR000210	BTB/POZ domain	Zm00001d007068;	NA	NA
Zm00001eb110610	blue	PF04515	Plasma-membrane choline transporter	IPR007603	Choline transporter-like	Zm00001d007070;	NA	NA
Zm00001eb110780	blue	PF00849	RNA pseudouridylate synthase	IPR006145	Pseudouridine synthase; RsuA/RluA	Zm00001d007090;	NA	NA
Zm00001eb110810	blue	PF00889	Elongation factor TS	IPR014039	Translation elongation factor EFTs/EF1B; dimerisation	Zm00001d007092;	NA	NA
Zm00001eb110840	blue	PF00953	Glycosyl transferase family 4	IPR000715	Glycosyl transferase; family 4	Zm00001d007095;	NA	NA
Zm00001eb111180	blue	PF06325	Ribosomal protein L11 methyltransferase (PrmA)			Zm00001d007133;	NA	NA
Zm00001eb111340	blue	PF01344	Kelch motif	IPR006652	Kelch repeat type 1	Zm00001d007152;	NA	NA
Zm00001eb111490	blue	PF05701	Weak chloroplast movement under blue light	IPR008545	WEB family	Zm00001d007164;	NA	NA
Zm00001eb111920	blue	PF05050	Methyltransferase FkbM domain	IPR006342	Methyltransferase FkbM	Zm00001d007216;	NA	NA
Zm00001eb111960	blue	PF03810	Importin-beta N-terminal domain	IPR001494	Importin-beta; N-terminal domain	Zm00001d007225;	NA	NA
Zm00001eb112020	blue	PF00855	PWWP domain	IPR000313	PWWP domain	Zm00001d007232;	NA	NA
Zm00001eb112030	blue	PF09724	Sister chromatid cohesion protein Dcc1	IPR019128	Sister chromatid cohesion protein Dcc1	Zm00001d007233;	NA	NA
Zm00001eb112260	blue	PF00504	Chlorophyll A-B binding protein	IPR022796	Chlorophyll A-B binding protein	Zm00001d007267;	NA	NA
Zm00001eb113050	blue	NA	NA	NA	NA	Zm00001d007360;	NA	NA
Zm00001eb113090	blue	PF13419	Haloacid dehalogenase-like hydrolase	IPR041492	Haloacid dehalogenase-like hydrolase	Zm00001d007366;	NA	NA
Zm00001eb113790	blue	PF00244	14-3-3 protein	IPR023410	14-3-3 domain	Zm00001d007446;	NA	NA
Zm00001eb113800	blue	NA	NA	NA	NA	Zm00001d007446;	NA	NA
Zm00001eb114240	blue	PF00533	BRCA1 C Terminus (BRCT) domain	IPR001357	BRCT domain	Zm00001d007500;	NA	NA
Zm00001eb114260	blue	PF14303	No apical meristem-associated C-terminal domain	IPR029466	No apical meristem-associated; C-terminal domain		NA	NA
Zm00001eb114430	blue	PF13181	Tetratricopeptide repeat	IPR019734	Tetratricopeptide repeat	Zm00001d007522;	NA	NA
Zm00001eb114480	blue	NA	NA	NA	NA	Zm00001d007531;Zm00001d007529;Zm00001d007528;Zm00001d007527;Zm00001d007525;Zm00001d007530;	NA	NA
Zm00001eb114660	blue	PF01535	PPR repeat	IPR002885	Pentatricopeptide repeat	Zm00001d007555;	NA	NA
Zm00001eb114740	blue	PF01535	PPR repeat	IPR002885	Pentatricopeptide repeat		NA	NA
Zm00001eb114860	blue	PF04755	PAP_fibrillin	IPR006843	Plastid lipid-associated protein/fibrillin conserved domain	Zm00001d007581;	NA	NA
Zm00001eb114880	blue	PF06248	Centromere/kinetochore Zw10	IPR009361	RZZ complex; subunit Zw10	Zm00001d007585;	NA	NA
Zm00001eb115000	blue	PF12848	ABC transporter	IPR032781	ABC-transporter extension domain	Zm00001d007597;	NA	NA
Zm00001eb115290	blue	PF01926	50S ribosome-binding GTPase	IPR006073	GTP binding domain	Zm00001d007639;	NA	NA
Zm00001eb115300	blue	PF13516	Leucine Rich repeat	IPR001611	Leucine-rich repeat	Zm00001d007640;	NA	NA
Zm00001eb115410	blue	NA	NA	NA	NA	Zm00001d007655;	NA	NA
Zm00001eb115510	blue	NA	NA	NA	NA		NA	NA
Zm00001eb115650	blue	PF08514	STAG domain	IPR013721	STAG	Zm00001d007677;Zm00001d007678;Zm00001d007679;	NA	NA
Zm00001eb115800	blue	NA	NA	NA	NA	Zm00001d007692;	NA	NA
Zm00001eb116270	blue	PF00271	Helicase conserved C-terminal domain	IPR001650	Helicase; C-terminal	Zm00001d007757;	NA	NA
Zm00001eb116420	blue	PF02791	DDT domain	IPR018501	DDT domain	Zm00001d007769;	NA	NA
Zm00001eb116430	blue	NA	NA	NA	NA	Zm00001d007769;	NA	NA
Zm00001eb116580	blue	PF00004	ATPase family associated with various cellular activities (AAA)	IPR003959	ATPase; AAA-type; core	Zm00001d007783;	NA	NA
Zm00001eb116590	blue	PF00076	RNA recognition motif. (a.k.a. RRM; RBD; or RNP domain)	IPR000504	RNA recognition motif domain	Zm00001d007784;	NA	NA
Zm00001eb116640	blue	NA	NA	NA	NA	Zm00001d007788;	NA	NA
Zm00001eb116730	blue	PF00076	RNA recognition motif. (a.k.a. RRM; RBD; or RNP domain)	IPR000504	RNA recognition motif domain	Zm00001d007799;	NA	NA
Zm00001eb116950	blue	PF00160	Cyclophilin type peptidyl-prolyl cis-trans isomerase/CLD	IPR002130	Cyclophilin-type peptidyl-prolyl cis-trans isomerase domain	Zm00001d007826;	NA	NA
Zm00001eb117040	blue	NA	NA	NA	NA	Zm00001d007836;	NA	NA
Zm00001eb117110	blue	PF04857	CAF1 family ribonuclease	IPR006941	Ribonuclease CAF1	Zm00001d007893;	NA	NA
Zm00001eb117130	blue	PF00332	Glycosyl hydrolases family 17	IPR000490	Glycoside hydrolase family 17	Zm00001d007896;	NA	NA
Zm00001eb117520	blue	NA	NA	NA	NA	Zm00001d007870;	NA	NA
Zm00001eb117590	blue	PF02714	Calcium-dependent channel; 7TM region; putative phosphate	IPR003864	Calcium-dependent channel; 7TM region; putative phosphate	Zm00001d014639;Zm00001d007865;	NA	NA
Zm00001eb117740	blue	PF00169	PH domain	IPR001849	Pleckstrin homology domain	Zm00001d007849;	NA	NA
Zm00001eb118020	blue	NA	NA	NA	NA	Zm00001d007961;	NA	NA
Zm00001eb118030	blue	PF00118	TCP-1/cpn60 chaperonin family	IPR002423	Chaperonin Cpn60/TCP-1 family	Zm00001d007960;	NA	NA
Zm00001eb118040	blue	PF00931	NB-ARC domain	IPR002182	NB-ARC	Zm00001d007959;	NA	NA
Zm00001eb118570	blue	PF04188	Mannosyltransferase (PIG-V)	IPR007315	GPI mannosyltransferase 2	Zm00001d000085;Zm00001d000086;	NA	NA
Zm00001eb118980	blue	NA	NA	NA	NA	Zm00001d039268;Zm00001d039269;	NA	NA
Zm00001eb118990	blue	PF00462	Glutaredoxin	IPR002109	Glutaredoxin	Zm00001d039270;	NA	NA
Zm00001eb119140	blue	PF01697	Glycosyltransferase family 92	IPR008166	Glycosyltransferase family 92	Zm00001d039284;	NA	NA
Zm00001eb119510	blue	PF08590	Domain of unknown function (DUF1771)	IPR013899	Domain of unknown function DUF1771	Zm00001d039321;	NA	NA
Zm00001eb119690	blue	PF01566	Natural resistance-associated macrophage protein	IPR001046	NRAMP family	Zm00001d039341;	NA	NA
Zm00001eb119810	blue	NA	NA	NA	NA	Zm00001d039352;	NA	NA
Zm00001eb119900	blue	PF00010	Helix-loop-helix DNA-binding domain	IPR011598	Myc-type; basic helix-loop-helix (bHLH) domain		NA	NA
Zm00001eb120010	blue	PF03634	TCP family transcription factor	IPR017887	Transcription factor TCP subgroup	Zm00001d039371;	NA	NA
Zm00001eb120880	blue	PF00271	Helicase conserved C-terminal domain	IPR001650	Helicase; C-terminal	Zm00001d039452;	NA	NA
Zm00001eb120920	blue	PF08373	RAP domain	IPR013584	RAP domain	Zm00001d039456;	NA	NA
Zm00001eb121040	blue	PF12313	NPR1/NIM1 like defence protein C terminal	IPR021094	NPR1/NIM1-like; C-terminal	Zm00001d039469;	NA	NA
Zm00001eb121070	blue	NA	NA	NA	NA	Zm00001d039472;	NA	NA
Zm00001eb121140	blue	NA	NA	NA	NA	Zm00001d039481;	NA	NA
Zm00001eb121300	blue	PF00069	Protein kinase domain	IPR000719	Protein kinase domain	Zm00001d039498;	NA	NA
Zm00001eb121310	blue	PF00365	Phosphofructokinase	IPR000023	Phosphofructokinase domain	Zm00001d039499;	NA	NA
Zm00001eb121390	blue	PF13178	Protein of unknown function (DUF4005)	IPR025064	Domain of unknown function DUF4005	Zm00001d039510;	NA	NA
Zm00001eb121490	blue	PF00175	Oxidoreductase NAD-binding domain	IPR001433	Oxidoreductase FAD/NAD(P)-binding	Zm00001d039519;	NA	NA
Zm00001eb121510	blue	PF00400	WD domain; G-beta repeat	IPR001680	WD40 repeat	Zm00001d039521;	NA	NA
Zm00001eb121590	blue	PF13426	PAS domain	IPR000014	PAS domain	Zm00001d039530;	NA	NA
Zm00001eb122120	blue	NA	NA	NA	NA	Zm00001d039590;	NA	NA
Zm00001eb122160	blue	PF07899	Frigida-like protein	IPR012474	Frigida-like	Zm00001d039594;	NA	NA
Zm00001eb122170	blue	NA	NA	NA	NA	Zm00001d039595;	NA	NA
Zm00001eb122250	blue	PF10513	Enhancer of polycomb-like	IPR019542	Enhancer of polycomb-like; N-terminal	Zm00001d039608;	NA	NA
Zm00001eb122290	blue	PF05739	SNARE domain	IPR000727	Target SNARE coiled-coil homology domain	Zm00001d039614;	NA	NA
Zm00001eb122320	blue	NA	NA	NA	NA		NA	NA
Zm00001eb122500	blue	PF14226	non-haem dioxygenase in morphine synthesis N-terminal	IPR026992	Non-haem dioxygenase N-terminal domain	Zm00001d039634;	NA	NA
Zm00001eb122590	blue	NA	NA	NA	NA	Zm00001d039640;	NA	NA
Zm00001eb122950	blue	PF11705	DNA-directed RNA polymerase III subunit Rpc31	IPR024661	DNA-directed RNA polymerase III; subunit Rpc31	Zm00001d039681;	NA	NA
Zm00001eb123050	blue	PF12530	Protein of unknown function (DUF3730)	IPR022542	Domain of unknown function DUF3730	Zm00001d039693;	NA	NA
Zm00001eb123190	blue	NA	NA	NA	NA	Zm00001d039709;	NA	NA
Zm00001eb123240	blue	PF01535	PPR repeat	IPR002885	Pentatricopeptide repeat	Zm00001d039714;	NA	NA
Zm00001eb123330	blue	PF10181	GPI-GlcNAc transferase complex; PIG-H component	IPR019328	GPI-GlcNAc transferase complex; PIG-H component; conserved domain	Zm00001d039727;	NA	NA
Zm00001eb123360	blue	PF00565	Staphylococcal nuclease homologue	IPR016071	Staphylococcal nuclease (SNase-like); OB-fold	Zm00001d039732;	NA	NA
Zm00001eb123410	blue	PF04190	Protein of unknown function (DUF410)	IPR007317	Golgi to ER traffic protein 4	Zm00001d039740;	NA	NA
Zm00001eb123510	blue	PF00538	linker histone H1 and H5 family	IPR005818	Linker histone H1/H5; domain H15	Zm00001d039750;	NA	NA
Zm00001eb123630	blue	PF13639	Ring finger domain	IPR001841	Zinc finger; RING-type	Zm00001d039769;	NA	NA
Zm00001eb124320	blue	NA	NA	NA	NA	Zm00001d039854;	NA	NA
Zm00001eb124420	blue	PF14389	Leucine-zipper of ternary complex factor MIP1	IPR025757	Ternary complex factor MIP1; leucine-zipper	Zm00001d039866;	NA	NA
Zm00001eb124470	blue	PF01535	PPR repeat	IPR002885	Pentatricopeptide repeat	Zm00001d039873;	NA	NA
Zm00001eb124570	blue	PF00153	Mitochondrial carrier protein	IPR018108	Mitochondrial substrate/solute carrier	Zm00001d039884;	NA	NA
Zm00001eb124690	blue	NA	NA	NA	NA	Zm00001d039901;Zm00001d039902;	NA	NA
Zm00001eb124820	blue	PF02746	Mandelate racemase / muconate lactonizing enzyme; N-terminal domain	IPR013341	Mandelate racemase/muconate lactonizing enzyme; N-terminal domain	Zm00001d039918;	NA	NA
Zm00001eb125120	blue	PF07887	Calmodulin binding protein-like	IPR012416	CALMODULIN-BINDING PROTEIN60	Zm00001d039963;	NA	NA
Zm00001eb125230	blue	PF14383	DUF761-associated sequence motif	IPR032795	DUF3741-associated sequence motif	Zm00001d039975;	NA	NA
Zm00001eb125300	blue	PF11805	Protein of unknown function (DUF3326)	IPR021763	Protein of unknown function DUF3326	Zm00001d039987;	NA	NA
Zm00001eb125530	blue	PF01238	Phosphomannose isomerase type I	IPR001250	Mannose-6-phosphate isomerase; type I	Zm00001d040020;	NA	NA
Zm00001eb125730	blue	PF00403	Heavy-metal-associated domain	IPR006121	Heavy metal-associated domain; HMA	Zm00001d040040;	NA	NA
Zm00001eb125870	blue	PF14009	Domain of unknown function (DUF4228)	IPR025322	Protein of unknown function DUF4228; plant	Zm00001d040057;	NA	NA
Zm00001eb126370	blue	NA	NA	NA	NA	Zm00001d040124;	NA	NA
Zm00001eb126630	blue	NA	NA	NA	NA	Zm00001d040154;	NA	NA
Zm00001eb126740	blue	NA	NA	NA	NA	Zm00001d040169;	NA	NA
Zm00001eb126770	blue	NA	NA	NA	NA	Zm00001d040172;	NA	NA
Zm00001eb126890	blue	PF02365	No apical meristem (NAM) protein	IPR003441	NAC domain	Zm00001d040189;	NA	NA
Zm00001eb126950	blue	NA	NA	NA	NA	Zm00001d040193;	NA	NA
Zm00001eb127150	blue	NA	NA	NA	NA	Zm00001d040220;	NA	NA
Zm00001eb127450	blue	PF12600	Protein of unknown function (DUF3769)	IPR022244	Protein of unknown function DUF3769	Zm00001d040259;	NA	NA
Zm00001eb127490	blue	PF00069	Protein kinase domain	IPR000719	Protein kinase domain	Zm00001d040263;	NA	NA
Zm00001eb127570	blue	PF07714	Protein tyrosine kinase	IPR001245	Serine-threonine/tyrosine-protein kinase; catalytic domain	Zm00001d040269;	NA	NA
Zm00001eb127580	blue	PF00069	Protein kinase domain	IPR000719	Protein kinase domain	Zm00001d040270;	NA	NA
Zm00001eb127770	blue	PF03242	Late embryogenesis abundant protein	IPR004926	Late embryogenesis abundant protein; LEA_3 subgroup	Zm00001d040292;	NA	NA
Zm00001eb127990	blue	PF00097	Zinc finger; C3HC4 type (RING finger)	IPR018957	Zinc finger; C3HC4 RING-type	Zm00001d040317;	NA	NA
Zm00001eb128130	blue	PF13012	Maintenance of mitochondrial structure and function	IPR024969	Rpn11/EIF3F; C-terminal	Zm00001d040334;	NA	NA
Zm00001eb128200	blue	PF00076	RNA recognition motif. (a.k.a. RRM; RBD; or RNP domain)	IPR000504	RNA recognition motif domain	Zm00001d040344;	NA	NA
Zm00001eb128290	blue	PF00650	CRAL/TRIO domain	IPR001251	CRAL-TRIO lipid binding domain	Zm00001d040360;	NA	NA
Zm00001eb128340	blue	NA	NA	NA	NA	Zm00001d040365;Zm00001d040366;	NA	NA
Zm00001eb128590	blue	PF03909	BSD domain	IPR005607	BSD domain	Zm00001d040393;	NA	NA
Zm00001eb128890	blue	PF02887	Pyruvate kinase; alpha/beta domain	IPR015795	Pyruvate kinase; C-terminal	Zm00001d040446;	NA	NA
Zm00001eb128940	blue	PF16212	Phospholipid-translocating P-type ATPase C-terminal	IPR032630	P-type ATPase; C-terminal	Zm00001d040456;	NA	NA
Zm00001eb129420	blue	NA	NA	NA	NA	Zm00001d040517;	NA	NA
Zm00001eb129490	blue	PF00249	Myb-like DNA-binding domain	IPR001005	SANT/Myb domain	Zm00001d040527;	NA	NA
Zm00001eb129920	blue	PF00814	Glycoprotease family	IPR000905	Gcp-like domain	Zm00001d040582;Zm00001d040583;	NA	NA
Zm00001eb130760	blue	PF07516	SecA Wing and Scaffold domain	IPR011116	SecA Wing/Scaffold	Zm00001d040686;Zm00001d040685;	NA	NA
Zm00001eb130820	blue	PF00069	Protein kinase domain	IPR000719	Protein kinase domain	Zm00001d040691;	NA	NA
Zm00001eb130940	blue	PF00141	Peroxidase	IPR002016	Haem peroxidase	Zm00001d040702;	NA	NA
Zm00001eb131160	blue	PF05832	Eukaryotic protein of unknown function (DUF846)	IPR008564	Golgi apparatus membrane protein TVP23-like	Zm00001d040734;	NA	NA
Zm00001eb131170	blue	PF12899	Alkaline and neutral invertase	IPR024746	Glycosyl hydrolase family 100	Zm00001d040735;	NA	NA
Zm00001eb131770	blue	PF00069	Protein kinase domain	IPR000719	Protein kinase domain	Zm00001d040829;	NA	NA
Zm00001eb131880	blue	PF11926	Domain of unknown function (DUF3444)	IPR024593	Domain of unknown function DUF3444	Zm00001d040846;	NA	NA
Zm00001eb131990	blue	PF12166	Piezo non-specific cation channel; R-Ras-binding domain	IPR031334	Piezo non-specific cation channel; R-Ras-binding domain	Zm00001d040864;Zm00001d040865;	NA	NA
Zm00001eb132130	blue	PF04101	Glycosyltransferase family 28 C-terminal domain	IPR007235	Glycosyl transferase; family 28; C-terminal	Zm00001d040888;	NA	NA
Zm00001eb132960	blue	PF15249	Conserved region of unknown function on GLTSCR protein	IPR015671	GLTSCR protein; conserved region	Zm00001d041052;	NA	NA
Zm00001eb132980	blue	PF00536	SAM domain (Sterile alpha motif)	IPR001660	Sterile alpha motif domain	Zm00001d041054;	NA	NA
Zm00001eb133140	blue	PF00005	ABC transporter	IPR003439	ABC transporter-like	Zm00001d041072;	NA	NA
Zm00001eb133210	blue	PF09336	Vps4 C terminal oligomerisation domain	IPR015415	Vps4 oligomerisation; C-terminal	Zm00001d041083;	NA	NA
Zm00001eb133330	blue	PF00069	Protein kinase domain	IPR000719	Protein kinase domain	Zm00001d041092;	NA	NA
Zm00001eb133750	blue	NA	NA	NA	NA	Zm00001d041161;	NA	NA
Zm00001eb133840	blue	NA	NA	NA	NA	Zm00001d041179;	NA	NA
Zm00001eb134390	blue	PF05198	Translation initiation factor IF-3; N-terminal domain	IPR019814	Translation initiation factor 3; N-terminal	Zm00001d041255;	NA	NA
Zm00001eb134470	blue	PF03878	YIF1	IPR005578	Yif1 family	Zm00001d041267;	NA	NA
Zm00001eb134700	blue	PF02254	TrkA-N domain	IPR003148	Regulator of K+ conductance; N-terminal	Zm00001d041308;	NA	NA
Zm00001eb134800	blue	PF13041	PPR repeat family	IPR002885	Pentatricopeptide repeat	Zm00001d041325;	NA	NA
Zm00001eb135400	blue	PF03106	WRKY DNA -binding domain	IPR003657	WRKY domain	Zm00001d041397;	NA	NA
Zm00001eb135740	blue	PF03638	Tesmin/TSO1-like CXC domain; cysteine-rich domain	IPR005172	CRC domain	Zm00001d041444;	NA	NA
Zm00001eb135910	blue	PF02365	No apical meristem (NAM) protein	IPR003441	NAC domain	Zm00001d041472;	NA	NA
Zm00001eb135990	blue	PF04724	Glycosyltransferase family 17	IPR006813	Glycosyl transferase; family 17	Zm00001d041299;	NA	NA
Zm00001eb136080	blue	PF02045	CCAAT-binding transcription factor (CBF-B/NF-YA) subunit B	IPR001289	Nuclear transcription factor Y subunit A	Zm00001d041491;	NA	NA
Zm00001eb136300	blue	PF07524	Bromodomain associated	IPR006565	Bromodomain associated domain	Zm00001d041530;	NA	NA
Zm00001eb136540	blue	PF03810	Importin-beta N-terminal domain	IPR001494	Importin-beta; N-terminal domain	Zm00001d041556;	NA	NA
Zm00001eb136710	blue	PF01678	Diaminopimelate epimerase	IPR001653	Diaminopimelate epimerase; DapF	Zm00001d041575;	NA	NA
Zm00001eb136960	blue	PF04795	PAPA-1-like conserved region	IPR006880	INO80 complex subunit B-like conserved region	Zm00001d041601;	NA	NA
Zm00001eb137040	blue	PF00849	RNA pseudouridylate synthase	IPR006145	Pseudouridine synthase; RsuA/RluA	Zm00001d041610;	NA	NA
Zm00001eb137120	blue	PF08245	Mur ligase middle domain	IPR013221	Mur ligase; central	Zm00001d041625;	NA	NA
Zm00001eb137140	blue	PF01602	Adaptin N terminal region	IPR002553	Clathrin/coatomer adaptor; adaptin-like; N-terminal	Zm00001d041626;	NA	NA
Zm00001eb137700	blue	PF08524	rRNA processing	IPR013730	Fyv7/TAP26	Zm00001d041696;	NA	NA
Zm00001eb137720	blue	PF03126	Plus-3 domain	IPR004343	Plus-3 domain	Zm00001d041698;	NA	NA
Zm00001eb137760	blue	PF14559	Tetratricopeptide repeat			Zm00001d041703;	NA	NA
Zm00001eb137920	blue	PF00412	LIM domain	IPR001781	Zinc finger; LIM-type	Zm00001d041725;	NA	NA
Zm00001eb137930	blue	PF03171	2OG-Fe(II) oxygenase superfamily	IPR005123	Oxoglutarate/iron-dependent dioxygenase	Zm00001d041726;	NA	NA
[truncated: 23,989 more rows]
