# Supplementary material for: Genetic Perturbation of the Starch Biosynthesis in Maize Endosperm Reveals Sugar-Responsive Gene Networks
Source: Front Plant Sci. 2022 Feb 8;12:800326. doi: 10.3389/fpls.2021.800326 (PMC8861272; doi:10.3389/fpls.2021.800326)
Supplement: Supplementary file 1 [file Data_Sheet_1.zip › 12-27-2021_10.3389-fpls.2021.800326/Table 9_v1.CSV]

Genetic perturbation of the maize endosperm reveals sugar-responsive gene networks. Finegan et al., 2021
Table S9. Significantly differentially expressed genes in se1 endosperm compared to Wt endosperm. Comparisons made within developmental stages.
B73v5eb	11_log2FoldChange	15_log2FoldChange	19_log2FoldChange	Avg_log2FoldChange	log2FoldChange	PFAM	Domain	IPR	Annot	B73v4	E.C..Number	Enzyme.Name	function.
Zm00001eb079440	NA	NA	-8.942568932	-8.942568932	-6.476358748	PF05691	Raffinose synthase or seed imbibition protein Sip1	IPR008811	Glycosyl hydrolases 36	Zm00001d003279;Zm00001d003278;Zm00001d003280;	NA	NA	Protein of unknown function
Zm00001eb115920	-5.699452964	-6.957098203	-7.150727805	-6.602426324	-6.270096477	NA	NA	NA	NA	Zm00001d007710;	NA	NA	NA
Zm00001eb346080	-3.358328953	-7.592762485	-7.918659653	-6.28991703	-5.803788918	PF16900	Replication protein A OB domain	IPR031657	Replication protein A; OB domain		NA	NA	NA
Zm00001eb091110	NA	NA	-3.815006546	-3.815006546	-3.933123182	NA	NA	NA	NA	Zm00001d004721;	NA	NA	Protein of unknown function
Zm00001eb115450	-6.421020574	-3.828854446	-1.18743831	-3.812437777	-3.242740582	PF11250	Fantastic Four meristem regulator	IPR021410	The fantastic four family	Zm00001d007657;	NA	se1	sugary enhancer1
Zm00001eb221940	NA	NA	-3.38210581	-3.38210581	-2.42059102	NA	NA	NA	NA	Zm00001d014052;	NA	NA	Protein of unknown function
Zm00001eb221940	NA	NA	-3.38210581	-3.38210581	-2.42059102	NA	NA	NA	NA	Zm00001d014052;	NA	NA	AIP1-2 Actin-interacting protein 1-2 (Arabidopsis thaliana OX=3702)
Zm00001eb221940	NA	NA	-3.38210581	-3.38210581	-2.42059102	NA	NA	NA	NA	Zm00001d014052;	NA	NA	AUG4 AUGMIN subunit 4 (Arabidopsis thaliana OX=3702)
Zm00001eb362930	NA	NA	-3.199320531	-3.199320531	-1.289349506	PF07762	Protein of unknown function (DUF1618)	IPR011676	Domain of unknown function DUF1618		NA	NA	NA
Zm00001eb350660	NA	NA	-2.752443106	-2.752443106	NA	PF07714	Protein tyrosine kinase	IPR001245	Serine-threonine/tyrosine-protein kinase; catalytic domain	Zm00001d010448;	NA	NA	At5g49770 Probable leucine-rich repeat receptor-like protein kinase At5g49770 (Arabidopsis thaliana OX=3702)
Zm00001eb056900	NA	-2.267444832	-3.058036284	-2.662740558	-1.947081956	PF13499	EF-hand domain pair	IPR002048	EF-hand domain	Zm00001d033980;	NA	NA	NA
Zm00001eb304610	NA	NA	-2.569998753	-2.569998753	NA	PF01566	Natural resistance-associated macrophage protein	IPR001046	NRAMP family	Zm00001d019327;	NA	NA	NRAMP5 Metal transporter Nramp5 (Oryza sativa subsp. japonica OX=39947)
Zm00001eb191750	NA	NA	-2.541962577	-2.541962577	-1.231138145	PF00817	impB/mucB/samB family	IPR001126	UmuC domain	Zm00001d051953;	NA	NA	NA
Zm00001eb287020	NA	NA	-2.489694296	-2.489694296	-1.526928632	NA	NA	NA	NA	Zm00001d038077;	NA	NA	NA
Zm00001eb042960	NA	NA	-2.447566013	-2.447566013	NA	PF00072	Response regulator receiver domain	IPR001789	Signal transduction response regulator; receiver domain	Zm00001d032381;	NA	NA	RR12 Two-component response regulator ORR12 (Oryza sativa subsp. japonica OX=39947)
Zm00001eb139880	NA	NA	-2.440923495	-2.440923495	NA	PF05605	Drought induced 19 protein (Di19); zinc-binding	IPR008598	Drought induced 19 protein type; zinc-binding domain	Zm00001d041965;Zm00001d043522;	NA	NA	SNF4 Sucrose nonfermenting 4-like protein (Arabidopsis thaliana OX=3702)
Zm00001eb139880	NA	NA	-2.440923495	-2.440923495	NA	PF05605	Drought induced 19 protein (Di19); zinc-binding	IPR008598	Drought induced 19 protein type; zinc-binding domain	Zm00001d041965;Zm00001d043522;	NA	NA	DI19-5 Protein DEHYDRATION-INDUCED 19 homolog 5 (Oryza sativa subsp. japonica OX=39947)
Zm00001eb114990	NA	NA	-2.431287626	-2.431287626	-1.883718239	PF01344	Kelch motif	IPR006652	Kelch repeat type 1	Zm00001d007596;	NA	NA	At1g26930 F-box/kelch-repeat protein At1g26930 (Arabidopsis thaliana OX=3702)
Zm00001eb321820	NA	NA	-2.312149204	-2.312149204	-1.182215859	PF00917	MATH domain	IPR002083	MATH/TRAF domain	Zm00001d021528;	NA	NA	NA
Zm00001eb304390	NA	NA	-2.282787511	-2.282787511	NA	PF00854	POT family	IPR000109	Proton-dependent oligopeptide transporter family	Zm00001d019294;	NA	NA	NPF7.3 Protein NRT1/ PTR FAMILY 7.3 (Arabidopsis thaliana OX=3702)
Zm00001eb281380	NA	NA	-2.261874829	-2.261874829	-1.650128645	NA	NA	NA	NA	Zm00001d037436;	NA	NA	Protein of unknown function
Zm00001eb124380	NA	-2.23051277	NA	-2.23051277	NA	PF01439	Metallothionein	IPR000347	Metallothionein; family 15; plant	Zm00001d039859;	NA	NA	NA
Zm00001eb391160	NA	NA	-2.216181369	-2.216181369	NA	NA	NA	NA	NA	Zm00001d000181;	NA	NA	Protein of unknown function
Zm00001eb426920	NA	NA	-2.181317284	-2.181317284	NA	PF03169	OPT oligopeptide transporter protein	IPR004813	Oligopeptide transporter; OPT superfamily	Zm00001d025887;	NA	NA	YSL6 Probable metal-nicotianamine transporter YSL6 (Oryza sativa subsp. japonica OX=39947)
Zm00001eb426920	NA	NA	-2.181317284	-2.181317284	NA	PF03169	OPT oligopeptide transporter protein	IPR004813	Oligopeptide transporter; OPT superfamily	Zm00001d025887;	NA	NA	YSL13 Probable metal-nicotianamine transporter YSL13 (Oryza sativa subsp. japonica OX=39947)
Zm00001eb426920	NA	NA	-2.181317284	-2.181317284	NA	PF03169	OPT oligopeptide transporter protein	IPR004813	Oligopeptide transporter; OPT superfamily	Zm00001d025887;	NA	NA	YSL12 Probable metal-nicotianamine transporter YSL12 (Oryza sativa subsp. japonica OX=39947)
Zm00001eb426920	NA	NA	-2.181317284	-2.181317284	NA	PF03169	OPT oligopeptide transporter protein	IPR004813	Oligopeptide transporter; OPT superfamily	Zm00001d025887;	NA	NA	YSL5 Probable metal-nicotianamine transporter YSL5 (Oryza sativa subsp. japonica OX=39947)
Zm00001eb375260	NA	NA	-2.132235274	-2.132235274	NA	PF00249	Myb-like DNA-binding domain	IPR001005	SANT/Myb domain	Zm00001d045162;	NA	NA	KUA1 Transcription factor KUA1 (Arabidopsis thaliana OX=3702)
Zm00001eb060260	NA	NA	-2.124651535	-2.124651535	-1.663001064	PF01799	[2Fe-2S] binding domain	IPR002888	[2Fe-2S]-binding	Zm00001d034388;	NA	NA	NA
Zm00001eb253390	NA	NA	-2.112133794	-2.112133794	-1.257767733	PF08263	Leucine rich repeat N-terminal domain	IPR013210	Leucine-rich repeat-containing N-terminal; plant-type	Zm00001d017913;	NA	NA	NIK3 Protein NSP-INTERACTING KINASE 3 (Arabidopsis thaliana OX=3702)
Zm00001eb253390	NA	NA	-2.112133794	-2.112133794	-1.257767733	PF08263	Leucine rich repeat N-terminal domain	IPR013210	Leucine-rich repeat-containing N-terminal; plant-type	Zm00001d017913;	NA	NA	SERL2 LRR receptor kinase SERL2 (Oryza sativa subsp. japonica OX=39947)
Zm00001eb285310	NA	NA	-2.104498393	-2.104498393	-1.268580071	PF17766	Fibronectin type-III domain	IPR041469	Subtilisin-like protease; fibronectin type-III domain	Zm00001d037890;	NA	NA	SBT1.2 Subtilisin-like protease SBT1.2 (Arabidopsis thaliana OX=3702)
Zm00001eb060040	NA	NA	-2.103041186	-2.103041186	NA	PF00612	IQ calmodulin-binding motif	IPR000048	IQ motif; EF-hand binding site	Zm00001d034366;	NA	NA	IQD1 Protein IQ-DOMAIN 1 (Arabidopsis thaliana OX=3702)
Zm00001eb355510	NA	NA	-2.086208066	-2.086208066	NA	NA	NA	NA	NA	Zm00001d011017;Zm00001d011028;	NA	NA	S-antigen protein (Plasmodium falciparum (isolate v1) OX=5847)
Zm00001eb380430	NA	NA	-2.076789199	-2.076789199	-1.75143928	PF13855	Leucine rich repeat	IPR001611	Leucine-rich repeat	Zm00001d045728;	NA	NA	SERL2 LRR receptor kinase SERL2 (Oryza sativa subsp. japonica OX=39947)
Zm00001eb227390	NA	NA	-2.070917891	-2.070917891	NA	PF00249	Myb-like DNA-binding domain	IPR001005	SANT/Myb domain	Zm00001d014723;	NA	NA	RR26 Two-component response regulator ORR26 (Oryza sativa subsp. japonica OX=39947)
Zm00001eb227390	NA	NA	-2.070917891	-2.070917891	NA	PF00249	Myb-like DNA-binding domain	IPR001005	SANT/Myb domain	Zm00001d014723;	NA	NA	Protein of unknown function
Zm00001eb227390	NA	NA	-2.070917891	-2.070917891	NA	PF00249	Myb-like DNA-binding domain	IPR001005	SANT/Myb domain	Zm00001d014723;	NA	NA	NUP58 Nuclear pore complex protein NUP58 (Arabidopsis thaliana OX=3702)
Zm00001eb417840	NA	NA	-2.035349384	-2.035349384	NA	PF00249	Myb-like DNA-binding domain	IPR001005	SANT/Myb domain	Zm00001d024810;	NA	NA	DIVARICATA Transcription factor DIVARICATA (Antirrhinum majus OX=4151)
Zm00001eb167480	NA	NA	-2.023845774	-2.023845774	NA	NA	NA	NA	NA	Zm00001d048920;	NA	NA	Protein of unknown function
Zm00001eb114290	NA	NA	-2.007725033	-2.007725033	NA	PF00067	Cytochrome P450	IPR001128	Cytochrome P450	Zm00001d007504;	NA	NA	CYP51 Obtusifoliol 14-alpha demethylase (Sorghum bicolor OX=4558)
Zm00001eb402200	NA	NA	-1.983922256	-1.983922256	NA	PF13347	MFS/sugar transport protein			Zm00001d048311;	NA	NA	SUT1 Sucrose transport protein SUT1 (Oryza sativa subsp. japonica OX=39947)
Zm00001eb066830	NA	NA	-1.977497411	-1.977497411	NA	PF00396	Granulin	IPR000118	Granulin	Zm00001d001900;	NA	NA	Os04g0670200 Oryzain beta chain (Oryza sativa subsp. japonica OX=39947)
Zm00001eb201370	NA	NA	-1.975659293	-1.975659293	NA	NA	NA	NA	NA	Zm00001d000161;	NA	NA	Protein of unknown function
Zm00001eb429220	NA	NA	-1.971894761	-1.971894761	NA	PF07731	Multicopper oxidase	IPR011706	Multicopper oxidase; type 2	Zm00001d026132;	NA	NA	L-ascorbate oxidase homolog (Nicotiana tabacum OX=4097)
Zm00001eb129340	NA	NA	-1.920701275	-1.920701275	NA	PF07690	Major Facilitator Superfamily	IPR011701	Major facilitator superfamily	Zm00001d040505;	NA	NA	ZIFL1 Protein ZINC INDUCED FACILITATOR-LIKE 1 (Arabidopsis thaliana OX=3702)
Zm00001eb056980	-1.920202824	NA	NA	-1.920202824	NA	PF00447	HSF-type DNA-binding	IPR000232	Heat shock factor (HSF)-type; DNA-binding	Zm00001d033987;	NA	NA	HSFA2A Heat stress transcription factor A-2a (Oryza sativa subsp. japonica OX=39947)
Zm00001eb056980	-1.920202824	NA	NA	-1.920202824	NA	PF00447	HSF-type DNA-binding	IPR000232	Heat shock factor (HSF)-type; DNA-binding	Zm00001d033987;	NA	NA	Protein of unknown function
Zm00001eb053460	NA	NA	-1.89920787	-1.89920787	NA	PF00642	Zinc finger C-x8-C-x5-C-x3-H type (and similar)	IPR000571	Zinc finger; CCCH-type	Zm00001d033553;	NA	NA	Os01g0616400 Zinc finger CCCH domain-containing protein 8 (Oryza sativa subsp. japonica OX=39947)
Zm00001eb164850	NA	NA	-1.897768909	-1.897768909	NA	NA	NA	NA	NA	Zm00001d048633;	NA	NA	Protein of unknown function
Zm00001eb180070	NA	NA	-1.874285618	-1.874285618	NA	PF00854	POT family	IPR000109	Proton-dependent oligopeptide transporter family	Zm00001d050456;	NA	NA	NPF1.1 Protein NRT1/ PTR FAMILY 1.1 (Arabidopsis thaliana OX=3702)
Zm00001eb021050	NA	-1.872698465	NA	-1.872698465	NA	NA	NA	NA	NA	Zm00001d029630;	NA	NA	Os03g0429000 Cysteine proteinase inhibitor 8 (Oryza sativa subsp. japonica OX=39947)
Zm00001eb034050	-1.866745518	NA	NA	-1.866745518	-1.238752388	PF00011	Hsp20/alpha crystallin family	IPR002068	Alpha crystallin/Hsp20 domain	Zm00001d031325;	NA	NA	NA
Zm00001eb138660	NA	NA	-1.854793139	-1.854793139	NA	PF14368	Probable lipid transfer	IPR016140	Bifunctional inhibitor/plant lipid transfer protein/seed storage helical domain	Zm00001d041822;	NA	NA	NA
Zm00001eb417830	NA	NA	-1.847714209	-1.847714209	NA	PF00249	Myb-like DNA-binding domain	IPR001005	SANT/Myb domain	Zm00001d024809;	NA	NA	DIVARICATA Transcription factor DIVARICATA (Antirrhinum majus OX=4151)
Zm00001eb417830	NA	NA	-1.847714209	-1.847714209	NA	PF00249	Myb-like DNA-binding domain	IPR001005	SANT/Myb domain	Zm00001d024809;	NA	NA	SRM1 Transcription factor SRM1 (Arabidopsis thaliana OX=3702)
Zm00001eb257400	NA	NA	-1.846713887	-1.846713887	-1.833491429	PF00060	Ligand-gated ion channel	IPR001320	Ionotropic glutamate receptor	Zm00001d018332;	NA	NA	GLR2.8 Glutamate receptor 2.8 (Arabidopsis thaliana OX=3702)
Zm00001eb168400	NA	NA	-1.825143106	-1.825143106	NA	NA	NA	NA	NA	Zm00001d049034;	NA	NA	Protein of unknown function
Zm00001eb112390	NA	NA	-1.81096703	-1.81096703	NA	NA	NA	NA	NA		NA	NA	NA
Zm00001eb212480	NA	NA	-1.805425019	-1.805425019	NA	PF08498	Sterol methyltransferase C-terminal	IPR013705	Sterol methyltransferase C-terminal	Zm00001d013035;	NA	NA	Smt1-1 Cycloartenol-C-24-methyltransferase 1 (Oryza sativa subsp. japonica OX=39947)
Zm00001eb300470	NA	NA	-1.798044278	-1.798044278	-1.079535215	PF03181	BURP domain	IPR004873	BURP domain	Zm00001d018837;	NA	NA	BURP4 BURP domain-containing protein 4 (Oryza sativa subsp. japonica OX=39947)
Zm00001eb012350	NA	NA	-1.794874563	-1.794874563	NA	PF00481	Protein phosphatase 2C	IPR001932	PPM-type phosphatase domain	Zm00001d028615;	NA	NA	Os03g0275100 Probable protein phosphatase 2C 31 (Oryza sativa subsp. japonica OX=39947)
Zm00001eb300370	NA	NA	-1.783805367	-1.783805367	NA	PF03181	BURP domain	IPR004873	BURP domain	Zm00001d018830;	NA	NA	BURP4 BURP domain-containing protein 4 (Oryza sativa subsp. japonica OX=39947)
Zm00001eb427060	NA	NA	-1.781903552	-1.781903552	NA	PF03097	BRO1-like domain	IPR004328	BRO1 domain	Zm00001d025903;	NA	NA	Protein of unknown function
Zm00001eb266330	NA	NA	-1.781700049	-1.781700049	NA	PF08449	UAA transporter family	IPR013657	UAA transporter	Zm00001d035600;Zm00001d035601;Zm00001d035599;	NA	NA	NA
Zm00001eb072510	NA	NA	-1.755126414	-1.755126414	-1.038057191	PF00005	ABC transporter	IPR003439	ABC transporter-like	Zm00001d002503;	NA	NA	NA
Zm00001eb080110	NA	NA	-1.754066558	-1.754066558	NA	PF00067	Cytochrome P450	IPR001128	Cytochrome P450	Zm00001d003349;	NA	NA	CYP724B1 Cytochrome P450 724B1 (Oryza sativa subsp. japonica OX=39947)
Zm00001eb342670	NA	-1.221400701	-2.197716595	-1.709558648	-1.105095344	PF00005	ABC transporter	IPR003439	ABC transporter-like	Zm00001d009447;	NA	NA	ABCB11 ABC transporter B family member 11 (Arabidopsis thaliana OX=3702)
Zm00001eb012470	-1.548483171	NA	-1.818404127	-1.683443649	-1.551435563	PF00012	Hsp70 protein	IPR013126	Heat shock protein 70 family	Zm00001d028630;	NA	NA	NA
Zm00001eb389660	NA	-1.678860797	NA	-1.678860797	NA	PF00170	bZIP transcription factor	IPR004827	Basic-leucine zipper domain	Zm00001d046937;	NA	NA	RISBZ3 bZIP transcription factor RISBZ3 (Oryza sativa subsp. japonica OX=39947)
Zm00001eb389660	NA	-1.678860797	NA	-1.678860797	NA	PF00170	bZIP transcription factor	IPR004827	Basic-leucine zipper domain	Zm00001d046937;	NA	NA	RISBZ5 bZIP transcription factor RISBZ5 (Oryza sativa subsp. japonica OX=39947)
Zm00001eb389660	NA	-1.678860797	NA	-1.678860797	NA	PF00170	bZIP transcription factor	IPR004827	Basic-leucine zipper domain	Zm00001d046937;	NA	NA	RISBZ4 bZIP transcription factor RISBZ4 (Oryza sativa subsp. japonica OX=39947)
Zm00001eb408360	NA	NA	-1.669961113	-1.669961113	NA	PF01490	Transmembrane amino acid transporter protein	IPR013057	Amino acid transporter; transmembrane domain	Zm00001d023593;	NA	NA	NA
Zm00001eb201800	NA	NA	-1.661033523	-1.661033523	NA	NA	NA	NA	NA	Zm00001d053108;	NA	NA	NA
Zm00001eb153120	NA	NA	-1.645257181	-1.645257181	NA	PF02298	Plastocyanin-like domain	IPR003245	Phytocyanin domain	Zm00001d043453;	NA	NA	ENODL1 Early nodulin-like protein 1 (Oryza sativa subsp. japonica OX=39947)
Zm00001eb108630	NA	NA	-1.64239761	-1.64239761	NA	PF00249	Myb-like DNA-binding domain	IPR001005	SANT/Myb domain	Zm00001d006791;	NA	NA	At5g61620 Probable transcription factor At5g61620 (Arabidopsis thaliana OX=3702)
Zm00001eb083790	NA	NA	-1.639428575	-1.639428575	NA	PF08244	Glycosyl hydrolases family 32 C terminal	IPR013189	Glycosyl hydrolase family 32; C-terminal	Zm00001d003776;	3.2.1.26	B-fructo-furanosidase	CIN2 Beta-fructofuranosidase
Zm00001eb151130	NA	NA	-1.618486154	-1.618486154	NA	PF01852	START domain	IPR002913	START domain	Zm00001d043231;	NA	NA	TF1 Homeobox-leucine zipper protein TF1 (Oryza sativa subsp. japonica OX=39947)
Zm00001eb172830	NA	NA	-1.615188372	-1.615188372	NA	PF06639	Basal layer antifungal peptide (BAP)	IPR009540	Basal layer antifungal peptide	Zm00001d049576;	NA	NA	Protein of unknown function
Zm00001eb389690	NA	NA	-1.610391133	-1.610391133	-1.052854389	NA	NA	NA	NA		NA	NA	NA
Zm00001eb113830	NA	NA	-1.606769287	-1.606769287	NA	NA	NA	NA	NA		NA	NA	NA
Zm00001eb419150	NA	NA	-1.594820022	-1.594820022	NA	PF14368	Probable lipid transfer	IPR016140	Bifunctional inhibitor/plant lipid transfer protein/seed storage helical domain	Zm00001d024959;	NA	NA	NA
Zm00001eb113770	NA	NA	-1.593632761	-1.593632761	NA	NA	NA	NA	NA	Zm00001d007444;	NA	NA	Protein of unknown function
Zm00001eb164600	NA	NA	-1.564579737	-1.564579737	NA	NA	NA	NA	NA	Zm00001d048613;Zm00001d048610;	NA	NA	NA
Zm00001eb167280	NA	NA	-1.557538302	-1.557538302	NA	NA	NA	NA	NA	Zm00001d048896;	NA	NA	Protein of unknown function
Zm00001eb302080	NA	NA	-1.549755699	-1.549755699	NA	NA	NA	NA	NA	Zm00001d019030;	NA	NA	MEG1 Protein MATERNALLY EXPRESSED GENE 1 (Zea mays OX=4577)
Zm00001eb296350	NA	NA	-1.530977271	-1.530977271	NA	PF01263	Aldose 1-epimerase	IPR008183	Aldose 1-/Glucose-6-phosphate 1-epimerase	Zm00001d039066;	NA	NA	Putative glucose-6-phosphate 1-epimerase (Cenchrus ciliaris OX=35872)
Zm00001eb352670	NA	-1.530898581	NA	-1.530898581	NA	PF00488	MutS domain V	IPR000432	DNA mismatch repair protein MutS; C-terminal	Zm00001d000329;	NA	NA	MSH5 DNA mismatch repair protein MSH5 (Oryza sativa subsp. japonica OX=39947)
Zm00001eb115270	NA	-1.409722568	-1.630654298	-1.520188433	-1.228524247	PF16076	Acyltransferase C-terminus	IPR032098	Acyltransferase; C-terminal domain	Zm00001d007638;	NA	NA	PLS1 1-acyl-sn-glycerol-3-phosphate acyltransferase PLS1 (Zea mays OX=4577)
Zm00001eb387270	NA	NA	-1.517104799	-1.517104799	NA	PF07714	Protein tyrosine kinase	IPR001245	Serine-threonine/tyrosine-protein kinase; catalytic domain	Zm00001d046616;	NA	NA	KEG E3 ubiquitin-protein ligase KEG (Arabidopsis thaliana OX=3702)
Zm00001eb387270	NA	NA	-1.517104799	-1.517104799	NA	PF07714	Protein tyrosine kinase	IPR001245	Serine-threonine/tyrosine-protein kinase; catalytic domain	Zm00001d046616;	NA	NA	Protein of unknown function
Zm00001eb238650	NA	NA	-1.511345539	-1.511345539	NA	NA	NA	NA	NA	Zm00001d016164;	NA	NA	GW2 E3 ubiquitin-protein ligase GW2 (Oryza sativa subsp. japonica OX=39947)
Zm00001eb142290	NA	NA	-1.511066091	-1.511066091	NA	PF00304	Gamma-thionin family			Zm00001d042231;	NA	NA	PDF2.4 Defensin-like protein 5 (Arabidopsis thaliana OX=3702)
Zm00001eb201830	NA	NA	-1.51035276	-1.51035276	NA	NA	NA	NA	NA	Zm00001d053113;	NA	NA	Protein of unknown function
Zm00001eb137490	NA	NA	-1.504956037	-1.504956037	NA	NA	NA	NA	NA	Zm00001d041671;	NA	NA	Protein of unknown function
Zm00001eb178220	NA	NA	-1.499997077	-1.499997077	NA	PF00072	Response regulator receiver domain	IPR001789	Signal transduction response regulator; receiver domain	Zm00001d050200;	NA	NA	RR13 Two-component response regulator ORR13 (Oryza sativa subsp. japonica OX=39947)
Zm00001eb207110	NA	NA	-1.487795368	-1.487795368	NA	PF00304	Gamma-thionin family			Zm00001d053785;	NA	NA	Protein of unknown function
Zm00001eb084480	NA	-1.481668349	NA	-1.481668349	NA	PF13668	Ferritin-like domain			Zm00001d000128;	NA	NA	NA
Zm00001eb416320	NA	NA	-1.481291016	-1.481291016	NA	PF06639	Basal layer antifungal peptide (BAP)	IPR009540	Basal layer antifungal peptide	Zm00001d024620;	NA	NA	Protein of unknown function
Zm00001eb416260	NA	NA	-1.479863077	-1.479863077	NA	PF06639	Basal layer antifungal peptide (BAP)	IPR009540	Basal layer antifungal peptide		NA	NA	NA
Zm00001eb198770	NA	NA	-1.469033966	-1.469033966	NA	PF14368	Probable lipid transfer	IPR016140	Bifunctional inhibitor/plant lipid transfer protein/seed storage helical domain	Zm00001d052759;	NA	NA	LTP-2 Non-specific lipid-transfer protein 2 (Oryza sativa subsp. indica OX=39946)
Zm00001eb142270	NA	NA	-1.453174975	-1.453174975	NA	PF00304	Gamma-thionin family			Zm00001d042229;	NA	NA	PDF1.5 Defensin-like protein 18 (Arabidopsis thaliana OX=3702)
Zm00001eb079430	-1.213879852	-1.685388547	-1.431975219	-1.443747873	-1.447806686	PF05691	Raffinose synthase or seed imbibition protein Sip1	IPR008811	Glycosyl hydrolases 36	Zm00001d003277;	NA	NA	RFS2 Probable galactinol--sucrose galactosyltransferase 2 (Arabidopsis thaliana OX=3702)
Zm00001eb111670	NA	NA	-1.442085963	-1.442085963	NA	NA	NA	NA	NA	Zm00001d007187;	NA	NA	R40C1 Ricin B-like lectin R40C1 (Oryza sativa subsp. japonica OX=39947)
Zm00001eb224010	NA	NA	-1.441379149	-1.441379149	NA	PF02518	Histidine kinase-; DNA gyrase B-; and HSP90-like ATPase	IPR003594	Histidine kinase/HSP90-like ATPase	Zm00001d014297;	NA	NA	HK5 Probable histidine kinase 5 (Oryza sativa subsp. japonica OX=39947)
Zm00001eb142430	NA	NA	-1.438614956	-1.438614956	NA	PF07714	Protein tyrosine kinase	IPR001245	Serine-threonine/tyrosine-protein kinase; catalytic domain	Zm00001d042256;	NA	NA	ACR4 Serine/threonine-protein kinase-like protein ACR4 (Arabidopsis thaliana OX=3702)
Zm00001eb142430	NA	NA	-1.438614956	-1.438614956	NA	PF07714	Protein tyrosine kinase	IPR001245	Serine-threonine/tyrosine-protein kinase; catalytic domain	Zm00001d042256;	NA	NA	PBL7 Probable serine/threonine-protein kinase PBL7 (Arabidopsis thaliana OX=3702)
Zm00001eb142430	NA	NA	-1.438614956	-1.438614956	NA	PF07714	Protein tyrosine kinase	IPR001245	Serine-threonine/tyrosine-protein kinase; catalytic domain	Zm00001d042256;	NA	NA	PBL22 Probable serine/threonine-protein kinase PBL22 (Arabidopsis thaliana OX=3702)
Zm00001eb331460	NA	NA	-1.437244699	-1.437244699	-1.059175205	NA	NA	NA	NA	Zm00001d022570;	NA	NA	SCAR2 Protein SCAR2 (Arabidopsis thaliana OX=3702)
Zm00001eb378950	NA	NA	-1.428400203	-1.428400203	NA	NA	NA	NA	NA		NA	NA	NA
Zm00001eb293780	-1.419612036	NA	NA	-1.419612036	NA	PF07724	AAA domain (Cdc48 subfamily)	IPR003959	ATPase; AAA-type; core	Zm00001d038806;	NA	NA	NA
Zm00001eb046040	NA	NA	-1.415423572	-1.415423572	NA	PF04685	Glycosyl-hydrolase family 116; catalytic region	IPR006775	Glycosyl-hydrolase family 116; catalytic region	Zm00001d032725;	NA	NA	Gba2 Non-lysosomal glucosylceramidase (Mus musculus OX=10090)
Zm00001eb172810	NA	NA	-1.413640472	-1.413640472	NA	PF06639	Basal layer antifungal peptide (BAP)	IPR009540	Basal layer antifungal peptide		NA	NA	NA
Zm00001eb098300	NA	NA	-1.409234251	-1.409234251	NA	PF00201	UDP-glucoronosyl and UDP-glucosyl transferase	IPR002213	UDP-glucuronosyl/UDP-glucosyltransferase	Zm00001d005620;	NA	NA	UGT82A1 UDP-glycosyltransferase 82A1 (Arabidopsis thaliana OX=3702)
Zm00001eb248630	NA	NA	-1.399567565	-1.399567565	NA	PF00635	MSP (Major sperm protein) domain	IPR000535	Major sperm protein (MSP) domain	Zm00001d017390;	NA	NA	PVA12 Vesicle-associated protein 1-2 (Arabidopsis thaliana OX=3702)
Zm00001eb416640	NA	NA	-1.396286623	-1.396286623	NA	NA	NA	NA	NA	Zm00001d024659;	NA	NA	Protein of unknown function
Zm00001eb426060	NA	NA	-1.394287875	-1.394287875	NA	PF07714	Protein tyrosine kinase	IPR001245	Serine-threonine/tyrosine-protein kinase; catalytic domain	Zm00001d025799;	NA	NA	CRCK3 Calmodulin-binding receptor-like cytoplasmic kinase 3 (Arabidopsis thaliana OX=3702)
Zm00001eb062210	NA	-1.392311175	NA	-1.392311175	NA	PF07500	Transcription factor S-II (TFIIS); central domain	IPR003618	Transcription elongation factor S-II; central domain	Zm00001d034606;	NA	NA	TFIIS Transcription elongation factor TFIIS (Arabidopsis thaliana OX=3702)
Zm00001eb327190	NA	-1.320086303	-1.447396135	-1.383741219	NA	PF01095	Pectinesterase	IPR000070	Pectinesterase; catalytic	Zm00001d022104;	NA	NA	PME53 Probable pectinesterase 53 (Arabidopsis thaliana OX=3702)
Zm00001eb327190	NA	-1.320086303	-1.447396135	-1.383741219	NA	PF01095	Pectinesterase	IPR000070	Pectinesterase; catalytic	Zm00001d022104;	NA	NA	QRT1 Pectinesterase QRT1 (Arabidopsis thaliana OX=3702)
Zm00001eb307270	NA	-1.731550249	-1.001894755	-1.366722502	NA	PF04199	Putative cyclase	IPR007325	Kynurenine formamidase/cyclase-like	Zm00001d019698;	NA	NA	NA
Zm00001eb145890	NA	NA	-1.365605161	-1.365605161	NA	PF08263	Leucine rich repeat N-terminal domain	IPR013210	Leucine-rich repeat-containing N-terminal; plant-type	Zm00001d042637;	NA	NA	CEPR2 Receptor protein-tyrosine kinase CEPR2 (Arabidopsis thaliana OX=3702)
Zm00001eb231250	NA	-1.336078971	-1.392344582	-1.364211776	-1.078508191	NA	NA	NA	NA	Zm00001d015138;	NA	NA	NA
Zm00001eb368950	NA	NA	-1.359227606	-1.359227606	NA	PF07714	Protein tyrosine kinase	IPR001245	Serine-threonine/tyrosine-protein kinase; catalytic domain	Zm00001d012514;	NA	NA	At5g58300 Probable inactive receptor kinase At5g58300 (Arabidopsis thaliana OX=3702)
Zm00001eb296000	NA	-1.352424969	NA	-1.352424969	NA	PF04481	Protein of unknown function (DUF561)	IPR007570	Uncharacterised protein family Ycf23	Zm00001d039031;Zm00001d039029;	NA	NA	NA
Zm00001eb164730	NA	NA	-1.33880497	-1.33880497	NA	NA	NA	NA	NA	Zm00001d048622;	NA	NA	NA
Zm00001eb160380	NA	NA	-1.308722319	-1.308722319	NA	PF17834	Beta-sandwich domain in beta galactosidase	IPR041392	Beta-galactosidase; beta-sandwich domain	Zm00001d044290;	NA	NA	NA
Zm00001eb121020	NA	-1.542035819	-1.069269579	-1.305652699	-1.213548207	PF00462	Glutaredoxin	IPR002109	Glutaredoxin	Zm00001d039468;	NA	NA	NA
Zm00001eb203670	NA	NA	-1.304823193	-1.304823193	NA	NA	NA	NA	NA	Zm00001d053329;Zm00001d053331;	NA	NA	Protein of unknown function
Zm00001eb043050	NA	NA	-1.302000806	-1.302000806	NA	PF10536	Plant mobile domain	IPR019557	Aminotransferase-like; plant mobile domain	Zm00001d032398;	NA	NA	MAIL1 Protein MAIN-LIKE 1 (Arabidopsis thaliana OX=3702)
Zm00001eb113810	NA	NA	-1.299495527	-1.299495527	NA	NA	NA	NA	NA	Zm00001d007447;	NA	NA	Protein of unknown function
Zm00001eb057840	NA	NA	-1.297551107	-1.297551107	-1.109925498	PF00343	Carbohydrate phosphorylase	IPR000811	Glycosyl transferase; family 35	Zm00001d034074;	2.4.1.1	glycogen phosphorylase	Alpha-1
Zm00001eb067750	NA	NA	-1.289428769	-1.289428769	NA	PF00122	E1-E2 ATPase			Zm00001d002006;	NA	NA	NA
Zm00001eb278470	NA	NA	-1.283357585	-1.283357585	NA	PF00010	Helix-loop-helix DNA-binding domain	IPR011598	Myc-type; basic helix-loop-helix (bHLH) domain	Zm00001d037098;	NA	NA	NA
Zm00001eb170080	NA	NA	-1.27098096	-1.27098096	NA	PF00612	IQ calmodulin-binding motif	IPR000048	IQ motif; EF-hand binding site	Zm00001d049244;	NA	NA	BAG5 BAG family molecular chaperone regulator 5
Zm00001eb005460	NA	NA	-1.263564485	-1.263564485	NA	PF13347	MFS/sugar transport protein			Zm00001d027854;	NA	NA	NA
Zm00001eb151510	NA	NA	-1.263366078	-1.263366078	NA	PF00675	Insulinase (Peptidase family M16)	IPR011765	Peptidase M16; N-terminal	Zm00001d043274;	NA	NA	At3g57470 Insulin-degrading enzyme-like 2 (Arabidopsis thaliana OX=3702)
Zm00001eb028420	NA	NA	-1.258466854	-1.258466854	NA	NA	NA	NA	NA	NA	NA	NA	NA
Zm00001eb319660	NA	-1.255294656	NA	-1.255294656	NA	PF00149	Calcineurin-like phosphoesterase	IPR004843	Calcineurin-like phosphoesterase domain; ApaH type	Zm00001d021299;	NA	NA	PAP29 Probable inactive purple acid phosphatase 29 (Arabidopsis thaliana OX=3702)
Zm00001eb060800	NA	NA	-1.248147323	-1.248147323	NA	PF02263	Guanylate-binding protein; N-terminal domain	IPR015894	Guanylate-binding protein; N-terminal	Zm00001d034446;	NA	NA	NA
Zm00001eb414870	NA	-1.337042557	-1.156456685	-1.246749621	NA	NA	NA	NA	NA	Zm00001d024444;Zm00001d024445;Zm00001d024447;Zm00001d024450;	NA	NA	NA
Zm00001eb176800	NA	-1.246269377	NA	-1.246269377	NA	PF00483	Nucleotidyl transferase	IPR005835	Nucleotidyl transferase domain	Zm00001d050032;	2.7.7.27	ADP glucose-PP	AGPS2 Glucose-1-phosphate adenylyltransferase small subunit 2	grn
Zm00001eb442210	-1.246052967	NA	NA	-1.246052967	NA	PF00226	DnaJ domain	IPR001623	DnaJ domain	NA	NA	NA	NA
Zm00001eb275630	NA	NA	-1.244536996	-1.244536996	NA	PF02705	K+ potassium transporter	IPR003855	Potassium transporter	Zm00001d036784;	NA	NA	HAK25 Potassium transporter 25 (Oryza sativa subsp. japonica OX=39947)
Zm00001eb275630	NA	NA	-1.244536996	-1.244536996	NA	PF02705	K+ potassium transporter	IPR003855	Potassium transporter	Zm00001d036784;	NA	NA	HAK10 Potassium transporter 10 (Oryza sativa subsp. japonica OX=39947)
Zm00001eb000690	NA	NA	-1.244121943	-1.244121943	NA	PF01852	START domain	IPR002913	START domain	Zm00001d027317;	NA	NA	HOX10 Homeobox-leucine zipper protein HOX10 (Oryza sativa subsp. japonica OX=39947)
Zm00001eb000690	NA	NA	-1.244121943	-1.244121943	NA	PF01852	START domain	IPR002913	START domain	Zm00001d027317;	NA	NA	HOX10 Homeobox-leucine zipper protein HOX10 (Oryza sativa subsp. indica OX=39946)
Zm00001eb210650	NA	NA	-1.240663793	-1.240663793	NA	NA	NA	NA	NA	Zm00001d012836;	NA	NA	NA
Zm00001eb430990	NA	-1.228044305	NA	-1.228044305	NA	PF00069	Protein kinase domain	IPR000719	Protein kinase domain	Zm00001d026306;	NA	NA	At1g56130 Probable LRR receptor-like serine/threonine-protein kinase At1g56130 (Arabidopsis thaliana OX=3702)
Zm00001eb237440	NA	-1.225309262	NA	-1.225309262	NA	PF16953	Protein-only RNase P	IPR031595	Protein-only RNase P; C-terminal	Zm00001d015999;	NA	NA	PRORP1 Proteinaceous RNase P 1
Zm00001eb064380	NA	NA	-1.219529276	-1.219529276	NA	PF00501	AMP-binding enzyme	IPR000873	AMP-dependent synthetase/ligase	Zm00001d034832;	NA	NA	AAE16 Probable acyl-activating enzyme 16
Zm00001eb113980	NA	NA	-1.217304037	-1.217304037	NA	NA	NA	NA	NA	Zm00001d007470;	NA	NA	NA
Zm00001eb201840	NA	NA	-1.212333955	-1.212333955	NA	NA	NA	NA	NA	Zm00001d053114;	NA	NA	Protein of unknown function
Zm00001eb118930	NA	NA	-1.210469331	-1.210469331	NA	PF01063	Amino-transferase class IV	IPR001544	Aminotransferase class IV	Zm00001d039263;Zm00001d039264;	NA	NA	NA
Zm00001eb414790	NA	NA	-1.205783105	-1.205783105	NA	PF00069	Protein kinase domain	IPR000719	Protein kinase domain	Zm00001d024430;	NA	NA	NA
Zm00001eb062230	NA	NA	-1.197618428	-1.197618428	NA	PF07714	Protein tyrosine kinase	IPR001245	Serine-threonine/tyrosine-protein kinase; catalytic domain	Zm00001d034608;	NA	NA	NA
Zm00001eb382790	NA	NA	-1.190309733	-1.190309733	NA	NA	NA	NA	NA	Zm00001d046055;	NA	NA	Protein of unknown function
Zm00001eb441980	NA	NA	-1.189867058	-1.189867058	NA	PF00931	NB-ARC domain	IPR002182	NB-ARC	NA	NA	NA	NA
Zm00001eb355420	NA	NA	-1.189002496	-1.189002496	NA	PF00690	Cation transporter/ATPase; N-terminus	IPR004014	Cation-transporting P-type ATPase; N-terminal	Zm00001d011013;	NA	NA	ECA4 Calcium-transporting ATPase 4
Zm00001eb286730	NA	-1.178138271	NA	-1.178138271	NA	PF00118	TCP-1/cpn60 chaperonin family	IPR002423	Chaperonin Cpn60/TCP-1 family	Zm00001d000399;	NA	NA	NA
Zm00001eb416280	NA	NA	-1.166073407	-1.166073407	NA	PF06639	Basal layer antifungal peptide (BAP)	IPR009540	Basal layer antifungal peptide	Zm00001d024610;	NA	NA	Protein of unknown function
Zm00001eb042450	NA	NA	-1.166056249	-1.166056249	NA	PF00860	Permease family	IPR006043	Xanthine/uracil/vitamin C permease	Zm00001d032322;	NA	NA	NAT6 Nucleobase-ascorbate transporter 6 (Arabidopsis thaliana OX=3702)
Zm00001eb163000	NA	-1.019315989	-1.284872902	-1.152094446	NA	PF02364	1;3-beta-glucan synthase component	IPR003440	Glycosyl transferase; family 48	Zm00001d044584;	NA	NA	CALS7 Callose synthase 7 (Arabidopsis thaliana OX=3702)
Zm00001eb433330	NA	NA	-1.145608005	-1.145608005	NA	PF00112	Papain family cysteine protease	IPR000668	Peptidase C1A; papain C-terminal	Zm00001d026577;	NA	NA	NA
Zm00001eb302050	NA	NA	-1.135109091	-1.135109091	NA	NA	NA	NA	NA		NA	NA	NA
Zm00001eb433420	NA	NA	-1.128011124	-1.128011124	NA	PF01593	Flavin containing amine oxidoreductase	IPR002937	Amine oxidase	Zm00001d026586;	NA	NA	PAO5 Polyamine oxidase 5 (Oryza sativa subsp. japonica OX=39947)
Zm00001eb389820	NA	NA	-1.127017888	-1.127017888	NA	PF01546	Peptidase family M20/M25/M40	IPR002933	Peptidase M20	Zm00001d046952;	NA	NA	UAH Ureidoglycolate hydrolase (Oryza sativa subsp. japonica OX=39947)
Zm00001eb389820	NA	NA	-1.127017888	-1.127017888	NA	PF01546	Peptidase family M20/M25/M40	IPR002933	Peptidase M20	Zm00001d046952;	NA	NA	AAH Probable allantoate deiminase (Oryza sativa subsp. japonica OX=39947)
Zm00001eb235570	-1.113301133	NA	NA	-1.113301133	NA	PF00153	Mitochondrial carrier protein	IPR018108	Mitochondrial substrate/solute carrier	Zm00001d015746;	NA	NA	BT1 Adenine nucleotide transporter BT1	grn
Zm00001eb219240	NA	-1.113047525	NA	-1.113047525	NA	PF04788	Protein of unknown function (DUF620)	IPR006873	Protein of unknown function DUF620	Zm00001d013746;	NA	NA	Protein of unknown function
Zm00001eb194570	NA	NA	-1.110993002	-1.110993002	NA	NA	NA	NA	NA	Zm00001d052264;	NA	NA	NA
Zm00001eb404070	NA	NA	-1.108899936	-1.108899936	NA	PF02213	GYF domain	IPR003169	GYF domain	Zm00001d048510;	NA	NA	ALPHAC-AD AP-2 complex subunit alpha-2 (Arabidopsis thaliana OX=3702)
Zm00001eb404070	NA	NA	-1.108899936	-1.108899936	NA	PF02213	GYF domain	IPR003169	GYF domain	Zm00001d048510;	NA	NA	At3g51120 Zinc finger CCCH domain-containing protein 44 (Arabidopsis thaliana OX=3702)
Zm00001eb404070	NA	NA	-1.108899936	-1.108899936	NA	PF02213	GYF domain	IPR003169	GYF domain	Zm00001d048510;	NA	NA	NERD Zinc finger CCCH domain-containing protein 19 (Arabidopsis thaliana OX=3702)
Zm00001eb256570	NA	NA	-1.101567374	-1.101567374	NA	PF00225	Kinesin motor domain	IPR001752	Kinesin motor domain	Zm00001d018246;	NA	NA	KIN7D Kinesin-like protein KIN-7D
Zm00001eb256570	NA	NA	-1.101567374	-1.101567374	NA	PF00225	Kinesin motor domain	IPR001752	Kinesin motor domain	Zm00001d018246;	NA	NA	KIN7K Kinesin-like protein KIN-7K
Zm00001eb302950	NA	NA	-1.100783972	-1.100783972	NA	PF14365	Neprosin activation peptide	IPR025521	Neprosin activation peptide	Zm00001d019125;	NA	NA	Protein of unknown function
Zm00001eb014130	NA	NA	-1.089144554	-1.089144554	NA	PF00929	Exonuclease	IPR013520	Exonuclease; RNase T/DNA polymerase III	Zm00001d028827;	NA	NA	DPD1 Exonuclease DPD1
Zm00001eb252590	NA	NA	-1.079007333	-1.079007333	NA	PF00368	Hydroxymethylglutaryl-coenzyme A reductase	IPR002202	Hydroxymethylglutaryl-CoA reductase; class I/II	Zm00001d017826;	NA	NA	HMG1 3-hydroxy-3-methylglutaryl-coenzyme A reductase 1 (Oryza sativa subsp. indica OX=39946)
Zm00001eb282550	NA	-1.078162333	NA	-1.078162333	NA	PF14226	non-haem dioxygenase in morphine synthesis N-terminal	IPR026992	Non-haem dioxygenase N-terminal domain	Zm00001d037565;	NA	NA	NA
Zm00001eb302020	NA	NA	-1.068055083	-1.068055083	NA	NA	NA	NA	NA	Zm00001d019019;	NA	NA	NA
Zm00001eb213310	-1.065745922	NA	NA	-1.065745922	NA	PF00226	DnaJ domain	IPR001623	DnaJ domain	Zm00001d013111;	NA	NA	DNAJ1 DnaJ protein homolog (Cucumis sativus OX=3659)
Zm00001eb213310	-1.065745922	NA	NA	-1.065745922	NA	PF00226	DnaJ domain	IPR001623	DnaJ domain	Zm00001d013111;	NA	NA	DnaJ protein homolog ANJ1 (Atriplex nummularia OX=3553)
Zm00001eb196640	NA	NA	-1.0634493	-1.0634493	NA	PF12481	Aluminium induced protein	IPR024286	Domain of unknown function DUF3700	Zm00001d052493;	NA	NA	TSJT1 Stem-specific protein TSJT1 (Nicotiana tabacum OX=4097)
Zm00001eb256350	NA	NA	-1.059944714	-1.059944714	NA	NA	NA	NA	NA	Zm00001d018217;	NA	NA	Protein of unknown function
Zm00001eb013270	NA	-1.055344756	NA	-1.055344756	NA	PF02149	Kinase associated domain 1	IPR001772	Kinase associated domain 1 (KA1)	Zm00001d028733;	NA	NA	OSK4 Serine/threonine protein kinase OSK4 (Oryza sativa subsp. japonica OX=39947)
Zm00001eb249690	NA	-1.048042052	NA	-1.048042052	NA	PF02358	Trehalose-phosphatase	IPR003337	Trehalose-phosphatase	Zm00001d017502;	3.1.3.12	TPP	TPP1 Probable trehalose-phosphate phosphatase 1 (Oryza sativa subsp. japonica OX=39947)	grn
Zm00001eb143420	NA	NA	-1.047046748	-1.047046748	NA	PF00560	Leucine Rich Repeat	IPR001611	Leucine-rich repeat	Zm00001d042362;	NA	NA	MSP1 Leucine-rich repeat receptor protein kinase MSP1 (Oryza sativa subsp. japonica OX=39947)
Zm00001eb154140	NA	NA	-1.039792389	-1.039792389	NA	PF12169	DNA polymerase III subunits gamma and tau domain III	IPR022754	DNA polymerase III; gamma subunit; domain III	Zm00001d043566;	NA	NA	At4g18820 Protein STICHEL-like 3 (Arabidopsis thaliana OX=3702)
Zm00001eb368340	NA	NA	-1.039056004	-1.039056004	NA	PF00069	Protein kinase domain	IPR000719	Protein kinase domain	Zm00001d012452;	NA	NA	NA
Zm00001eb232120	NA	-1.037278374	NA	-1.037278374	NA	PF02309	AUX/IAA family	IPR033389	AUX/IAA domain	Zm00001d015243;	NA	NA	ARF5 Auxin response factor 5 (Oryza sativa subsp. japonica OX=39947)
Zm00001eb185330	NA	NA	-1.036798147	-1.036798147	NA	PF12579	Protein of unknown function (DUF3755)	IPR022228	Protein of unknown function DUF3755	Zm00001d051180;	NA	NA	Protein of unknown function
Zm00001eb158810	NA	NA	-1.036330542	-1.036330542	NA	PF00484	Carbonic anhydrase	IPR001765	Carbonic anhydrase	Zm00001d044099;	NA	NA	NA
Zm00001eb327910	NA	NA	-1.035071783	-1.035071783	NA	PF02358	Trehalose-phosphatase	IPR003337	Trehalose-phosphatase	Zm00001d022193;	3.1.3.12	TPP	RA3 Trehalose 6-phosphate phosphatase RA3 (Zea mays OX=4577)
Zm00001eb175550	NA	NA	-1.030504076	-1.030504076	NA	PF16746	BAR domain of APPL family			Zm00001d049872;Zm00001d049871;	NA	NA	AGD3 ADP-ribosylation factor GTPase-activating protein AGD3 (Arabidopsis thaliana OX=3702)
Zm00001eb068880	NA	NA	-1.029496086	-1.029496086	NA	PF00005	ABC transporter	IPR003439	ABC transporter-like	Zm00001d002119;	NA	NA	ABCB19 ABC transporter B family member 19 (Arabidopsis thaliana OX=3702)
Zm00001eb068880	NA	NA	-1.029496086	-1.029496086	NA	PF00005	ABC transporter	IPR003439	ABC transporter-like	Zm00001d002119;	NA	NA	ABCB28 ABC transporter B family member 28 (Arabidopsis thaliana OX=3702)
Zm00001eb386160	NA	NA	-1.023648876	-1.023648876	NA	PF13855	Leucine rich repeat	IPR001611	Leucine-rich repeat	Zm00001d046485;	NA	NA	At1g34110 Probable LRR receptor-like serine/threonine-protein kinase At1g34110 (Arabidopsis thaliana OX=3702)
Zm00001eb115000	-1.021456827	NA	NA	-1.021456827	NA	PF12848	ABC transporter	IPR032781	ABC-transporter extension domain	Zm00001d007597;	NA	NA	ABCF5 ABC transporter F family member 5 (Arabidopsis thaliana OX=3702)
Zm00001eb344850	NA	NA	-1.018663765	-1.018663765	NA	PF17862	AAA+ lid domain	IPR041569	AAA ATPase; AAA+ lid domain	Zm00001d009702;	NA	NA	SPCC24B10.10c Uncharacterized AAA domain-containing protein C24B10.10c (Schizosaccharomyces pombe (strain 972 / ATCC 24843) OX=284812)
Zm00001eb171190	NA	NA	-1.014582255	-1.014582255	NA	PF00202	Aminotransferase class-III	IPR005814	Aminotransferase class-III	Zm00001d049380;	NA	NA	NA
Zm00001eb258520	NA	NA	-1.009456915	-1.009456915	NA	PF03105	SPX domain	IPR004331	SPX domain	Zm00001d018445;	NA	NA	NA
Zm00001eb425380	8.035849866	-8.505673661	NA	-0.234911898	NA	PF03017	TNP1/EN/SPM transposase	IPR004264	Transposase; Tnp1/En/Spm-like	Zm00001d025733;	NA	NA	NA
Zm00001eb029070	NA	8.025737619	-8.271956014	-0.123109198	NA	PF03004	Plant transposase (Ptta/En/Spm family)	IPR004252	Probable transposase; Ptta/En/Spm; plant		NA	NA	NA
Zm00001eb225380	NA	-1.001319811	1.137048885	0.067864537	NA	PF00467	KOW motif	IPR005824	KOW	Zm00001d014488;	NA	NA	RPL24 50S ribosomal protein L24
Zm00001eb389630	NA	NA	1.001151969	1.001151969	NA	NA	NA	NA	NA	Zm00001d046934;	NA	NA	Protein of unknown function
Zm00001eb367450	NA	NA	1.004804166	1.004804166	NA	PF00366	Ribosomal protein S17	IPR000266	Ribosomal protein S17/S11	Zm00001d012353;	NA	NA	RPS17 30S ribosomal protein S17
Zm00001eb028550	NA	NA	1.006712487	1.006712487	NA	PF01789	PsbP	IPR002683	PsbP; C-terminal	Zm00001d030638;	NA	NA	PPD1 PsbP domain-containing protein 1
Zm00001eb040680	NA	NA	1.009326243	1.009326243	NA	PF02519	Auxin responsive protein	IPR003676	Small auxin-up RNA	Zm00001d032094;	NA	NA	SAUR76 Auxin-responsive protein SAUR76 (Arabidopsis thaliana OX=3702)
Zm00001eb261690	NA	NA	1.010393103	1.010393103	NA	NA	NA	NA	NA	Zm00001d035185;	NA	NA	At4g37920 Uncharacterized protein At4g37920 (Arabidopsis thaliana OX=3702)
Zm00001eb211030	NA	NA	1.010635041	1.010635041	NA	PF07676	WD40-like Beta Propeller Repeat	IPR011659	WD40-like Beta Propeller	Zm00001d012880;Zm00001d012881;	NA	NA	NA
Zm00001eb111050	NA	NA	1.011633357	1.011633357	NA	PF01926	50S ribosome-binding GTPase	IPR006073	GTP binding domain	Zm00001d007117;	NA	NA	OBGC1 Probable GTP-binding protein OBGC1
Zm00001eb017970	NA	NA	1.014899858	1.014899858	NA	PF03908	Sec20	IPR005606	Sec20	Zm00001d029281;	NA	NA	NA
Zm00001eb188830	NA	NA	1.018062343	1.018062343	NA	NA	NA	NA	NA	Zm00001d051617;	NA	NA	NA
Zm00001eb217560	NA	NA	1.026802879	1.026802879	NA	PF00076	RNA recognition motif. (a.k.a. RRM; RBD; or RNP domain)	IPR000504	RNA recognition motif domain	Zm00001d013568;	NA	NA	RAB15 Glycine-rich RNA-binding
Zm00001eb002850	NA	NA	1.036619413	1.036619413	NA	PF08498	Sterol methyltransferase C-terminal	IPR013705	Sterol methyltransferase C-terminal	Zm00001d027548;	NA	NA	NA
Zm00001eb033950	NA	NA	1.040889444	1.040889444	NA	PF00400	WD domain; G-beta repeat	IPR001680	WD40 repeat	Zm00001d031315;	NA	NA	SPBC2A9.03 Uncharacterized WD repeat-containing protein C2A9.03 (Schizosaccharomyces pombe (strain 972 / ATCC 24843) OX=284812)
Zm00001eb045530	NA	NA	1.047024884	1.047024884	NA	PF01849	NAC domain	IPR002715	Nascent polypeptide-associated complex NAC domain	Zm00001d032668;	NA	NA	BTF3 Basic transcription factor 3 (Arabidopsis thaliana OX=3702)
Zm00001eb045530	NA	NA	1.047024884	1.047024884	NA	PF01849	NAC domain	IPR002715	Nascent polypeptide-associated complex NAC domain	Zm00001d032668;	NA	NA	At1g73230 Nascent polypeptide-associated complex subunit beta (Arabidopsis thaliana OX=3702)
Zm00001eb364200	NA	NA	1.048314852	1.048314852	NA	PF01016	Ribosomal L27 protein	IPR001684	Ribosomal protein L27	Zm00001d011993;	NA	NA	RPL27 50S ribosomal protein L27
Zm00001eb393150	NA	NA	1.051946628	1.051946628	NA	PF07897	Ethylene-responsive binding factor-associated repression	IPR012463	Ethylene-responsive binding factor-associated repression	Zm00001d047290;	NA	NA	Ninja-family protein 6 (Zea mays OX=4577)
Zm00001eb282320	NA	NA	1.062108843	1.062108843	NA	PF02469	Fasciclin domain	IPR000782	FAS1 domain	Zm00001d037540;	NA	NA	FLA2 Fasciclin-like arabinogalactan protein 2 (Arabidopsis thaliana OX=3702)
Zm00001eb393630	NA	NA	1.064986617	1.064986617	NA	NA	NA	NA	NA	Zm00001d047351;	NA	NA	NA
Zm00001eb240310	NA	NA	1.067379133	1.067379133	NA	NA	NA	NA	NA	Zm00001d016394;	NA	NA	Protein of unknown function
Zm00001eb207550	NA	NA	1.071917853	1.071917853	NA	NA	NA	NA	NA	Zm00001d053828;	NA	NA	Protein of unknown function
Zm00001eb289060	NA	NA	1.077936756	1.077936756	NA	PF09835	Uncharacterized protein conserved in bacteria (DUF2062)	IPR018639	Domain of unknown function DUF2062	Zm00001d038306;	NA	NA	NA
Zm00001eb120200	NA	NA	1.084798898	1.084798898	NA	PF04832	SOUL heme-binding protein	IPR006917	SOUL haem-binding protein	Zm00001d039387;	NA	NA	HEBP2 Heme-binding protein 2 (Homo sapiens OX=9606)
Zm00001eb376660	NA	NA	1.0892236	1.0892236	NA	NA	NA	NA	NA	Zm00001d045313;Zm00001d045312;Zm00001d045314;	NA	NA	D3 F-box/LRR-repeat MAX2 homolog (Oryza sativa subsp. japonica OX=39947)
Zm00001eb376660	NA	NA	1.0892236	1.0892236	NA	NA	NA	NA	NA	Zm00001d045313;Zm00001d045312;Zm00001d045314;	NA	NA	HOL3 Probable thiol methyltransferase 2 (Arabidopsis thaliana OX=3702)
Zm00001eb306430	NA	NA	1.09061657	1.09061657	NA	PF01985	CRS1 / YhbY (CRM) domain	IPR001890	RNA-binding; CRM domain	Zm00001d019573;	NA	NA	CAF1 CRS2-associated factor 1
Zm00001eb119100	NA	NA	1.093976918	1.093976918	NA	PF00179	Ubiquitin-conjugating enzyme	IPR000608	Ubiquitin-conjugating enzyme E2	Zm00001d039280;	NA	NA	NA
Zm00001eb070780	NA	NA	1.10085445	1.10085445	NA	PF12734	Cysteine-rich TM module stress tolerance	IPR028144	Cysteine-rich transmembrane CYSTM domain	Zm00001d002318;	NA	NA	NA
Zm00001eb045970	NA	NA	1.102029801	1.102029801	NA	NA	NA	NA	NA		NA	NA	NA
Zm00001eb336310	NA	NA	1.102711643	1.102711643	NA	PF15511	Centromere kinetochore component CENP-T histone fold	IPR035425	CENP-T/Histone H4; histone fold	Zm00001d008669;	NA	NA	NA
Zm00001eb257510	NA	NA	1.103081883	1.103081883	NA	PF00982	Glycosyltransferase family 20	IPR001830	Glycosyl transferase; family 20	Zm00001d018342;	3.1.3.12	TPP	TPS11 Probable alpha
Zm00001eb257510	NA	NA	1.103081883	1.103081883	NA	PF00982	Glycosyltransferase family 20	IPR001830	Glycosyl transferase; family 20	Zm00001d018342;	3.1.3.12	TPP	TPS6 Alpha
Zm00001eb257510	NA	NA	1.103081883	1.103081883	NA	PF00982	Glycosyltransferase family 20	IPR001830	Glycosyl transferase; family 20	Zm00001d018342;	3.1.3.12	TPP	TPS7 Probable alpha
Zm00001eb257510	NA	NA	1.103081883	1.103081883	NA	PF00982	Glycosyltransferase family 20	IPR001830	Glycosyl transferase; family 20	Zm00001d018342;	2.4.1.15	TPS	TPS11 Probable alpha
Zm00001eb257510	NA	NA	1.103081883	1.103081883	NA	PF00982	Glycosyltransferase family 20	IPR001830	Glycosyl transferase; family 20	Zm00001d018342;	2.4.1.15	TPS	TPS6 Alpha
Zm00001eb257510	NA	NA	1.103081883	1.103081883	NA	PF00982	Glycosyltransferase family 20	IPR001830	Glycosyl transferase; family 20	Zm00001d018342;	2.4.1.15	TPS	TPS7 Probable alpha
Zm00001eb039630	NA	NA	1.109569565	1.109569565	NA	PF00076	RNA recognition motif. (a.k.a. RRM; RBD; or RNP domain)	IPR000504	RNA recognition motif domain	Zm00001d031969;	NA	NA	CP31A 31 kDa ribonucleoprotein
Zm00001eb037280	NA	NA	1.11721414	1.11721414	NA	PF00254	FKBP-type peptidyl-prolyl cis-trans isomerase	IPR001179	FKBP-type peptidyl-prolyl cis-trans isomerase domain	Zm00001d031696;	NA	NA	FKBP16-3 Peptidyl-prolyl cis-trans isomerase FKBP16-3
Zm00001eb304520	NA	NA	1.118514981	1.118514981	NA	PF07687	Peptidase dimerisation domain	IPR011650	Peptidase M20; dimerisation domain	Zm00001d019306;	NA	NA	ILL9 IAA-amino acid hydrolase ILR1-like 9 (Oryza sativa subsp. japonica OX=39947)
Zm00001eb406100	1.146056634	1.092794475	NA	1.119425554	1.071380609	PF00234	Protease inhibitor/seed storage/LTP family	IPR016140	Bifunctional inhibitor/plant lipid transfer protein/seed storage helical domain	Zm00001d023343;	NA	NA	NA
Zm00001eb402300	NA	NA	1.121800567	1.121800567	NA	PF05627	Cleavage site for pathogenic type III effector avirulence factor Avr	IPR008700	RIN4; pathogenic type III effector avirulence factor Avr cleavage site	Zm00001d048317;	NA	NA	Protein of unknown function
Zm00001eb334790	NA	NA	1.126956298	1.126956298	NA	PF09334	tRNA synthetases class I (M)	IPR015413	Methionyl/Leucyl tRNA synthetase	Zm00001d008497;	NA	NA	EMB2369 Leucine--tRNA ligase
Zm00001eb194190	NA	1.131661672	NA	1.131661672	NA	PF01477	PLAT/LH2 domain	IPR001024	PLAT/LH2 domain	Zm00001d052224;	NA	NA	NA
Zm00001eb044470	NA	NA	1.132836355	1.132836355	NA	PF00583	Acetyltransferase (GNAT) family	IPR000182	GNAT domain	Zm00001d032556;	NA	NA	rimI Putative ribosomal-protein-alanine acetyltransferase (Bacillus subtilis (strain 168) OX=224308)
Zm00001eb045670	NA	1.185257715	1.084854286	1.135056001	NA	PF03151	Triose-phosphate Transporter family	IPR004853	Sugar phosphate transporter domain	Zm00001d032686;Zm00001d032687;	NA	NA	NA
Zm00001eb080380	NA	1.13513163	NA	1.13513163	NA	PF00407	Pathogenesis-related protein Bet v I family	IPR000916	Bet v I/Major latex protein	Zm00001d003379;	NA	NA	NA
Zm00001eb156930	NA	NA	1.137456443	1.137456443	NA	NA	NA	NA	NA	Zm00001d043880;	NA	NA	Protein of unknown function
Zm00001eb115900	NA	NA	1.137613675	1.137613675	NA	PF01485	IBR domain; a half RING-finger domain	IPR002867	IBR domain	Zm00001d007709;	NA	NA	NA
Zm00001eb303190	NA	NA	1.143322417	1.143322417	NA	PF05691	Raffinose synthase or seed imbibition protein Sip1	IPR008811	Glycosyl hydrolases 36	Zm00001d019163;	NA	NA	RFS1 Probable galactinol--sucrose galactosyltransferase 1 (Arabidopsis thaliana OX=3702)
Zm00001eb303190	NA	NA	1.143322417	1.143322417	NA	PF05691	Raffinose synthase or seed imbibition protein Sip1	IPR008811	Glycosyl hydrolases 36	Zm00001d019163;	NA	NA	RFS2 Probable galactinol--sucrose galactosyltransferase 2 (Arabidopsis thaliana OX=3702)
Zm00001eb121400	NA	NA	1.147909045	1.147909045	NA	PF00349	Hexokinase	IPR022672	Hexokinase; N-terminal	Zm00001d039512;	NA	NA	HXK8 Hexokinase-8 (Oryza sativa subsp. japonica OX=39947)	grn
Zm00001eb379830	NA	1.153768521	NA	1.153768521	NA	PF00268	Ribonucleotide reductase; small chain	IPR000358	Ribonucleotide reductase small subunit family	Zm00001d045649;	NA	NA	NA
Zm00001eb225580	NA	NA	1.154950301	1.154950301	NA	NA	NA	NA	NA	Zm00001d014508;Zm00001d014509;	NA	NA	UEL-3 Probable UDP-arabinose 4-epimerase 3 (Oryza sativa subsp. japonica OX=39947)
Zm00001eb172230	NA	NA	1.157033012	1.157033012	NA	PF03552	Cellulose synthase	IPR005150	Cellulose synthase	Zm00001d049510;	NA	NA	CSLF6 Probable mixed-linked glucan synthase 6 (Oryza sativa subsp. japonica OX=39947)
Zm00001eb005740	NA	NA	1.166710456	1.166710456	NA	PF00847	AP2 domain	IPR001471	AP2/ERF domain	Zm00001d027878;	NA	NA	CRL5 AP2-like ethylene-responsive transcription factor CRL5 (Oryza sativa subsp. japonica OX=39947)
Zm00001eb021830	NA	NA	1.167726166	1.167726166	NA	PF11947	Photosynthesis affected mutant 68	IPR021855	PAM68-like	Zm00001d029720;	NA	NA	NA
Zm00001eb369750	NA	1.173891684	NA	1.173891684	NA	PF03358	NADPH-dependent FMN reductase	IPR005025	NADPH-dependent FMN reductase-like	Zm00001d012607;	NA	NA	FQR1 NAD(P)H dehydrogenase (quinone) FQR1 (Arabidopsis thaliana OX=3702)
Zm00001eb210660	NA	NA	1.187077755	1.187077755	NA	PF16211	C-terminus of histone H2A	IPR032454	Histone H2A; C-terminal domain	Zm00001d012837;	NA	NA	Os05g0113900 Probable histone H2A.6 (Oryza sativa subsp. japonica OX=39947)
Zm00001eb405040	NA	NA	1.18763348	1.18763348	NA	PF00682	HMGL-like	IPR000891	Pyruvate carboxyltransferase	Zm00001d023243;	NA	NA	IPMSA 2-isopropylmalate synthase A (Solanum pennellii OX=28526)
Zm00001eb405040	NA	NA	1.18763348	1.18763348	NA	PF00682	HMGL-like	IPR000891	Pyruvate carboxyltransferase	Zm00001d023243;	NA	NA	IPMS2 2-isopropylmalate synthase 2
Zm00001eb405040	NA	NA	1.18763348	1.18763348	NA	PF00682	HMGL-like	IPR000891	Pyruvate carboxyltransferase	Zm00001d023243;	NA	NA	IPMSB 2-isopropylmalate synthase B (Solanum pennellii OX=28526)
Zm00001eb159280	NA	NA	1.191054302	1.191054302	NA	PF00067	Cytochrome P450	IPR001128	Cytochrome P450	Zm00001d044156;	NA	NA	CYP72A14 Cytochrome P450 72A14 (Arabidopsis thaliana OX=3702)
Zm00001eb383330	NA	NA	1.197722196	1.197722196	NA	PF00657	GDSL-like Lipase/Acylhydrolase	IPR001087	GDSL lipase/esterase	Zm00001d046136;	NA	NA	NA
Zm00001eb412260	NA	1.199887141	NA	1.199887141	NA	PF00891	O-methyltransferase domain	IPR001077	O-methyltransferase domain	Zm00001d024120;	NA	NA	Os11g0303600 Flavonoid O-methyltransferase-like protein Os11g0303600 (Oryza sativa subsp. japonica OX=39947)
Zm00001eb267010	NA	NA	1.203926524	1.203926524	NA	PF00280	Potato inhibitor I family	IPR000864	Proteinase inhibitor I13; potato inhibitor I	Zm00001d035681;	NA	NA	Subtilisin-chymotrypsin inhibitor-2A (Hordeum vulgare OX=4513)
Zm00001eb115010	NA	1.20524984	NA	1.20524984	NA	PF12906	RING-variant domain	IPR011016	Zinc finger; RING-CH-type	Zm00001d007599;Zm00001d007600;	NA	NA	PLP3B Thioredoxin domain-containing protein PLP3B (Arabidopsis thaliana OX=3702)
Zm00001eb004140	NA	NA	1.206632364	1.206632364	NA	PF00583	Acetyltransferase (GNAT) family	IPR000182	GNAT domain	Zm00001d027703;	NA	NA	NA
Zm00001eb192910	NA	1.348675312	1.073390363	1.211032838	1.173819844	PF04455	LOR/SDH bifunctional enzyme conserved region	IPR007545	LOR/SDH bifunctional enzyme; conserved domain	Zm00001d052079;	NA	NA	LKR/SDH Alpha-aminoadipic semialdehyde synthase (Arabidopsis thaliana OX=3702)
Zm00001eb080580	NA	NA	1.211257047	1.211257047	NA	NA	NA	NA	NA		NA	NA	NA
Zm00001eb015620	NA	NA	1.214336959	1.214336959	NA	NA	NA	NA	NA	Zm00001d028998;	NA	NA	R40C1 Ricin B-like lectin R40C1 (Oryza sativa subsp. japonica OX=39947)
Zm00001eb015620	NA	NA	1.214336959	1.214336959	NA	NA	NA	NA	NA	Zm00001d028998;	NA	NA	R40G2 Ricin B-like lectin R40G2 (Oryza sativa subsp. japonica OX=39947)
Zm00001eb196590	NA	NA	1.215629049	1.215629049	NA	PF00501	AMP-binding enzyme	IPR000873	AMP-dependent synthetase/ligase	Zm00001d052485;	NA	NA	NA
Zm00001eb011070	NA	NA	1.218344821	1.218344821	NA	PF03101	FAR1 DNA-binding domain	IPR004330	FAR1 DNA binding domain	Zm00001d028472;	NA	NA	FRS7 Protein FAR1-RELATED SEQUENCE 7 (Arabidopsis thaliana OX=3702)
Zm00001eb115290	NA	NA	1.224083414	1.224083414	NA	PF01926	50S ribosome-binding GTPase	IPR006073	GTP binding domain	Zm00001d007639;	NA	NA	der GTPase Der (Nostoc sp. (strain PCC 7120 / SAG 25.82 / UTEX 2576) OX=103690)
Zm00001eb419900	NA	NA	1.224847361	1.224847361	NA	PF00190	Cupin	IPR006045	Cupin 1	Zm00001d025059;	NA	NA	Os08g0231400 Germin-like protein 8-12 (Oryza sativa subsp. japonica OX=39947)
Zm00001eb120920	NA	NA	1.227477486	1.227477486	NA	PF08373	RAP domain	IPR013584	RAP domain	Zm00001d039456;	NA	NA	AL1 RAP domain-containing protein
Zm00001eb017180	NA	NA	1.229497642	1.229497642	NA	PF00347	Ribosomal protein L6	IPR020040	Ribosomal protein L6; alpha-beta domain	Zm00001d029201;	NA	NA	RPL6 50S ribosomal protein L6
Zm00001eb011270	NA	NA	1.230719326	1.230719326	NA	PF07250	Glyoxal oxidase N-terminus	IPR009880	Glyoxal oxidase; N-terminal	Zm00001d028452;	NA	NA	GLOX Aldehyde oxidase GLOX (Vitis pseudoreticulata OX=231512)
Zm00001eb011270	NA	NA	1.230719326	1.230719326	NA	PF07250	Glyoxal oxidase N-terminus	IPR009880	Glyoxal oxidase; N-terminal	Zm00001d028452;	NA	NA	GLOX1 Aldehyde oxidase GLOX1 (Arabidopsis thaliana OX=3702)
Zm00001eb122220	NA	NA	1.232648485	1.232648485	NA	PF03348	Serine incorporator (Serinc)	IPR005016	Serine incorporator/TMS membrane protein	Zm00001d039606;	NA	NA	serinc Probable serine incorporator (Dictyostelium discoideum OX=44689)
Zm00001eb064400	NA	NA	1.233236068	1.233236068	NA	PF00069	Protein kinase domain	IPR000719	Protein kinase domain	Zm00001d034834;	NA	NA	CDKF-3 Cyclin-dependent kinase F-3 (Oryza sativa subsp. japonica OX=39947)
Zm00001eb330660	NA	NA	1.250630095	1.250630095	NA	NA	NA	NA	NA	Zm00001d022444;	NA	NA	Protein of unknown function
Zm00001eb284520	NA	NA	1.250738257	1.250738257	1.134096231	PF00450	Serine carboxypeptidase	IPR001563	Peptidase S10; serine carboxypeptidase	Zm00001d037797;	NA	NA	CBP2 Serine carboxypeptidase 2 (Triticum aestivum OX=4565)
Zm00001eb300410	NA	NA	1.251952995	1.251952995	NA	PF13671	AAA domain			Zm00001d018831;	NA	NA	TEN1 CST complex subunit TEN1 (Arabidopsis thaliana OX=3702)
Zm00001eb300410	NA	NA	1.251952995	1.251952995	NA	PF13671	AAA domain			Zm00001d018831;	NA	NA	Protein of unknown function
Zm00001eb358730	NA	NA	1.258381984	1.258381984	NA	PF08038	TOM7 family	IPR012621	Mitochondrial import receptor subunit TOM7	Zm00001d011412;	NA	NA	TOM7-1 Mitochondrial import receptor subunit TOM7-1 (Arabidopsis thaliana OX=3702)
Zm00001eb358730	NA	NA	1.258381984	1.258381984	NA	PF08038	TOM7 family	IPR012621	Mitochondrial import receptor subunit TOM7	Zm00001d011412;	NA	NA	TOM7-1 Mitochondrial import receptor subunit TOM7-1 (Solanum tuberosum OX=4113)
Zm00001eb176720	NA	NA	1.259029499	1.259029499	NA	PF00067	Cytochrome P450	IPR001128	Cytochrome P450	Zm00001d050021;	NA	NA	CYP707A7 Abscisic acid 8'-hydroxylase 3 (Oryza sativa subsp. japonica OX=39947)
Zm00001eb198120	NA	NA	1.263397351	1.263397351	NA	PF12046	Cofactor assembly of complex C subunit B	IPR021919	Cofactor assembly of complex C subunit B; CCB1	Zm00001d052682;	NA	NA	CCB1 Protein COFACTOR ASSEMBLY OF COMPLEX C SUBUNIT B CCB1
Zm00001eb338220	NA	NA	1.267720214	1.267720214	NA	PF00141	Peroxidase	IPR002016	Haem peroxidase	Zm00001d008898;	NA	NA	GSVIVT00023967001 Peroxidase 4 (Vitis vinifera OX=29760)
Zm00001eb341630	NA	NA	1.271211271	1.271211271	NA	PF00722	Glycosyl hydrolases family 16	IPR000757	Glycoside hydrolase family 16	Zm00001d009309;	NA	NA	XTH22 Xyloglucan endotransglucosylase/hydrolase protein 22 (Arabidopsis thaliana OX=3702)
Zm00001eb241370	NA	NA	1.278010057	1.278010057	NA	PF02136	Nuclear transport factor 2 (NTF2) domain	IPR002075	Nuclear transport factor 2	Zm00001d016528;	NA	NA	NA
Zm00001eb309310	NA	NA	1.28270387	1.28270387	NA	PF12678	RING-H2 zinc finger domain	IPR024766	Zinc finger; RING-H2-type	Zm00001d020013;	NA	NA	WAV3 E3 ubiquitin-protein ligase WAV3 (Arabidopsis thaliana OX=3702)
Zm00001eb333050	NA	NA	1.286335457	1.286335457	NA	PF01055	Glycosyl hydrolases family 31	IPR000322	Glycoside hydrolase family 31	Zm00001d008273;	NA	NA	yihQ Sulfoquinovosidase (Escherichia coli (strain K12) OX=83333)
Zm00001eb333050	NA	NA	1.286335457	1.286335457	NA	PF01055	Glycosyl hydrolases family 31	IPR000322	Glycoside hydrolase family 31	Zm00001d008273;	NA	NA	Protein of unknown function
Zm00001eb195230	NA	NA	1.292530825	1.292530825	NA	PF03822	NAF domain	IPR004041	NAF domain	Zm00001d052340;	NA	NA	CIPK14 CBL-interacting protein kinase 14 (Oryza sativa subsp. japonica OX=39947)
Zm00001eb215830	NA	NA	1.298438986	1.298438986	NA	PF01704	UTP--glucose-1-phosphate uridylyltransferase	IPR002618	UDPGP family		NA	NA	NA
Zm00001eb056430	NA	NA	1.303036412	1.303036412	NA	PF00213	ATP synthase delta (OSCP) subunit	IPR000711	ATPase; OSCP/delta subunit	Zm00001d033922;	NA	NA	NA
Zm00001eb226470	NA	NA	1.303830085	1.303830085	NA	PF06955	Xyloglucan endo-transglycosylase (XET) C-terminus	IPR010713	Xyloglucan endo-transglycosylase; C-terminal	Zm00001d014614;Zm00001d014615;	NA	NA	XTH22 Xyloglucan endotransglucosylase/hydrolase protein 22 (Arabidopsis thaliana OX=3702)
Zm00001eb408980	NA	1.304263614	NA	1.304263614	NA	PF05922	Peptidase inhibitor I9	IPR010259	Peptidase S8 propeptide/proteinase inhibitor I9	Zm00001d023684;	NA	NA	SBT1.8 Subtilisin-like protease SBT1.8 (Arabidopsis thaliana OX=3702)
Zm00001eb010540	NA	NA	1.304425895	1.304425895	NA	PF00118	TCP-1/cpn60 chaperonin family	IPR002423	Chaperonin Cpn60/TCP-1 family	Zm00001d028409;	NA	NA	CPN60B4 Chaperonin 60 subunit beta 4
Zm00001eb213250	NA	NA	1.306801964	1.306801964	NA	PF13639	Ring finger domain	IPR001841	Zinc finger; RING-type	Zm00001d013107;	NA	NA	NA
Zm00001eb124290	NA	1.091056687	1.526636785	1.308846736	1.250819858	NA	NA	NA	NA	Zm00001d039851;	NA	NA	NA
Zm00001eb154220	NA	NA	1.312284924	1.312284924	NA	NA	NA	NA	NA	Zm00001d043573;	NA	NA	Protein of unknown function
Zm00001eb189180	NA	NA	1.31753936	1.31753936	NA	NA	NA	NA	NA	Zm00001d051672;Zm00001d051674;	NA	NA	NA
Zm00001eb346150	NA	1.32058959	NA	1.32058959	NA	PF00067	Cytochrome P450	IPR001128	Cytochrome P450	Zm00001d009858;	NA	NA	NA
Zm00001eb065360	NA	NA	1.321506565	1.321506565	NA	PF02798	Glutathione S-transferase; N-terminal domain	IPR004045	Glutathione S-transferase; N-terminal	Zm00001d034937;	NA	NA	GSTT1 Glutathione S-transferase T1 (Arabidopsis thaliana OX=3702)
Zm00001eb197960	NA	NA	1.32200029	1.32200029	NA	PF00168	C2 domain	IPR000008	C2 domain	Zm00001d052662;	NA	NA	SRC2 Protein SRC2 homolog (Arabidopsis thaliana OX=3702)
Zm00001eb015790	NA	NA	1.323601738	1.323601738	NA	PF10674	Protein of unknown function (DUF2488)	IPR019616	Uncharacterised protein family Ycf54	Zm00001d029027;	NA	NA	ycf54 Uncharacterized protein ycf54 (Porphyra purpurea OX=2787)
Zm00001eb014840	NA	NA	1.326858539	1.326858539	NA	NA	NA	NA	NA	Zm00001d028904;	NA	NA	NA
Zm00001eb163530	NA	NA	1.33178671	1.33178671	NA	PF06964	Alpha-L-arabinofuranosidase C-terminal domain	IPR010720	Alpha-L-arabinofuranosidase; C-terminal	Zm00001d044648;	NA	NA	ASD1 Alpha-L-arabinofuranosidase 1 (Arabidopsis thaliana OX=3702)
Zm00001eb192680	NA	1.439216273	1.234227775	1.336722024	1.122260854	PF00982	Glycosyltransferase family 20	IPR001830	Glycosyl transferase; family 20	Zm00001d052060;	3.1.3.12	TPP	TPS5 Alpha	grn
Zm00001eb192680	NA	1.439216273	1.234227775	1.336722024	1.122260854	PF00982	Glycosyltransferase family 20	IPR001830	Glycosyl transferase; family 20	Zm00001d052060;	3.1.3.12	TPP	TPS6 Alpha
Zm00001eb192680	NA	1.439216273	1.234227775	1.336722024	1.122260854	PF00982	Glycosyltransferase family 20	IPR001830	Glycosyl transferase; family 20	Zm00001d052060;	2.4.1.15	TPS	TPS5 Alpha
Zm00001eb192680	NA	1.439216273	1.234227775	1.336722024	1.122260854	PF00982	Glycosyltransferase family 20	IPR001830	Glycosyl transferase; family 20	Zm00001d052060;	2.4.1.15	TPS	TPS6 Alpha
Zm00001eb096750	NA	NA	1.355935119	1.355935119	NA	PF12215	beta-glucosidase 2; glycosyl-hydrolase family 116 N-term	IPR024462	Glycosyl-hydrolase family 116; N-terminal	Zm00001d005431;	NA	NA	GBA2 Non-lysosomal glucosylceramidase (Homo sapiens OX=9606)
Zm00001eb096750	NA	NA	1.355935119	1.355935119	NA	PF12215	beta-glucosidase 2; glycosyl-hydrolase family 116 N-term	IPR024462	Glycosyl-hydrolase family 116; N-terminal	Zm00001d005431;	NA	NA	Gba2 Non-lysosomal glucosylceramidase (Rattus norvegicus OX=10116)
Zm00001eb393560	NA	NA	1.361573166	1.361573166	NA	PF06799	Conserved in the green lineage and diatoms 27	IPR009631	CGLD27-like	Zm00001d047345;	NA	NA	CGLD27 Protein CONSERVED IN THE GREEN LINEAGE AND DIATOMS 27
Zm00001eb126400	NA	NA	1.362350552	1.362350552	NA	PF00069	Protein kinase domain	IPR000719	Protein kinase domain	Zm00001d040127;Zm00001d040128;	NA	NA	PERK10 Proline-rich receptor-like protein kinase PERK10 (Arabidopsis thaliana OX=3702)
Zm00001eb126400	NA	NA	1.362350552	1.362350552	NA	PF00069	Protein kinase domain	IPR000719	Protein kinase domain	Zm00001d040127;Zm00001d040128;	NA	NA	PERK8 Proline-rich receptor-like protein kinase PERK8 (Arabidopsis thaliana OX=3702)
Zm00001eb126400	NA	NA	1.362350552	1.362350552	NA	PF00069	Protein kinase domain	IPR000719	Protein kinase domain	Zm00001d040127;Zm00001d040128;	NA	NA	PERK9 Proline-rich receptor-like protein kinase PERK9 (Arabidopsis thaliana OX=3702)
Zm00001eb126400	NA	NA	1.362350552	1.362350552	NA	PF00069	Protein kinase domain	IPR000719	Protein kinase domain	Zm00001d040127;Zm00001d040128;	NA	NA	Protein of unknown function
Zm00001eb056450	1.375561586	NA	NA	1.375561586	NA	PF00571	CBS domain	IPR000644	CBS domain	Zm00001d033925;	NA	NA	CBSX3 CBS domain-containing protein CBSX3
Zm00001eb370290	NA	1.224484725	1.536359002	1.380421863	NA	PF03069	Acetamidase/Formamidase family	IPR004304	Acetamidase/Formamidase	Zm00001d012672;	NA	NA	SPAC869.04 Putative formamidase C869.04 (Schizosaccharomyces pombe (strain 972 / ATCC 24843) OX=284812)
Zm00001eb372830	NA	NA	1.393340464	1.393340464	NA	PF00011	Hsp20/alpha crystallin family	IPR002068	Alpha crystallin/Hsp20 domain	Zm00001d044874;	NA	NA	NA
Zm00001eb110020	NA	NA	1.396637908	1.396637908	NA	PF03822	NAF domain	IPR004041	NAF domain	Zm00001d006944;	NA	NA	CIPK21 CBL-interacting protein kinase 21 (Oryza sativa subsp. japonica OX=39947)
Zm00001eb060520	NA	NA	1.404702362	1.404702362	NA	PF00208	Glutamate/Leucine/Phenylalanine/Valine dehydrogenase	IPR006096	Glutamate/phenylalanine/leucine/valine dehydrogenase; C-terminal	Zm00001d034420;	NA	NA	NA
Zm00001eb071830	NA	NA	1.405023932	1.405023932	NA	PF08880	QLQ	IPR014978	Glutamine-Leucine-Glutamine; QLQ	Zm00001d002429;	NA	NA	GRF3 Growth-regulating factor 3 (Oryza sativa subsp. japonica OX=39947)
Zm00001eb115870	NA	1.416830332	NA	1.416830332	1.043346095	PF00012	Hsp70 protein	IPR013126	Heat shock protein 70 family	Zm00001d007706;	NA	NA	NA
Zm00001eb222850	NA	NA	1.419272647	1.419272647	NA	PF00830	Ribosomal L28 family	IPR026569	Ribosomal protein L28/L24	Zm00001d014155;Zm00001d014153;	NA	NA	RPL28 50S ribosomal protein L28
Zm00001eb350070	NA	NA	1.421994449	1.421994449	NA	PF00161	Ribosome inactivating protein	IPR001574	Ribosome-inactivating protein	Zm00001d010371;	NA	NA	Ribosome-inactivating protein (Zea mays OX=4577)
Zm00001eb400480	NA	NA	1.422572269	1.422572269	NA	PF04398	Protein of unknown function; DUF538	IPR007493	Protein of unknown function DUF538	Zm00001d048117;	NA	NA	At5g01610 Uncharacterized protein At5g01610 (Arabidopsis thaliana OX=3702)
Zm00001eb390710	NA	NA	1.427595024	1.427595024	NA	PF00141	Peroxidase	IPR002016	Haem peroxidase	Zm00001d047066;	NA	NA	PER57 Peroxidase 57 (Arabidopsis thaliana OX=3702)
Zm00001eb400270	NA	NA	1.428766289	1.428766289	NA	PF02889	Sec63 Brl domain	IPR004179	Sec63 domain	Zm00001d048095;	NA	NA	BRR2C DExH-box ATP-dependent RNA helicase DExH14 (Arabidopsis thaliana OX=3702)
Zm00001eb302700	NA	NA	1.432024185	1.432024185	NA	PF00071	Ras family	IPR001806	Small GTPase	Zm00001d019093;	NA	NA	RABE1C Ras-related protein RABE1c (Arabidopsis thaliana OX=3702)
Zm00001eb058790	NA	NA	1.452005415	1.452005415	NA	PF05140	ResB-like family	IPR007816	ResB-like domain	Zm00001d034196;	NA	NA	CCS1 Cytochrome c biogenesis protein CCS1
Zm00001eb125590	NA	NA	1.452561693	1.452561693	1.466933685	NA	NA	NA	NA	Zm00001d040027;Zm00001d040028;Zm00001d040029;	NA	NA	Protein of unknown function
Zm00001eb142220	NA	1.265131784	1.643229418	1.454180601	1.039366888	PF00043	Glutathione S-transferase; C-terminal domain	IPR004046	Glutathione S-transferase; C-terminal	Zm00001d042216;	NA	NA	GSTF1 Probable glutathione S-transferase GSTF1 (Oryza sativa subsp. japonica OX=39947)
Zm00001eb142220	NA	1.265131784	1.643229418	1.454180601	1.039366888	PF00043	Glutathione S-transferase; C-terminal domain	IPR004046	Glutathione S-transferase; C-terminal	Zm00001d042216;	NA	NA	TCHQD Glutathione S-transferase TCHQD (Arabidopsis thaliana OX=3702)
Zm00001eb243130	NA	NA	1.458664918	1.458664918	NA	PF00125	Core histone H2A/H2B/H3/H4	IPR007125	Histone H2A/H2B/H3	Zm00001d016723;	NA	NA	NA
Zm00001eb145460	NA	NA	1.459280689	1.459280689	NA	PF01486	K-box region	IPR002487	Transcription factor; K-box	Zm00001d042591;	NA	NA	MADS21 MADS-box transcription factor 21 (Oryza sativa subsp. japonica OX=39947)
Zm00001eb081770	NA	NA	1.471980573	1.471980573	NA	PF00011	Hsp20/alpha crystallin family	IPR002068	Alpha crystallin/Hsp20 domain	Zm00001d003554;	NA	NA	HSP23.2 23.2 kDa heat shock protein (Oryza sativa subsp. japonica OX=39947)
Zm00001eb244910	NA	1.236260812	1.707976104	1.472118458	1.217854646	PF01263	Aldose 1-epimerase	IPR008183	Aldose 1-/Glucose-6-phosphate 1-epimerase	Zm00001d016934;	NA	NA	Galm Aldose 1-epimerase (Rattus norvegicus OX=10116)
Zm00001eb244910	NA	1.236260812	1.707976104	1.472118458	1.217854646	PF01263	Aldose 1-epimerase	IPR008183	Aldose 1-/Glucose-6-phosphate 1-epimerase	Zm00001d016934;	NA	NA	Galm Aldose 1-epimerase (Mus musculus OX=10090)
Zm00001eb265510	NA	NA	1.47232804	1.47232804	NA	PF00335	Tetraspanin family	IPR018499	Tetraspanin/Peripherin	Zm00001d035501;Zm00001d035500;Zm00001d035506;Zm00001d035505;	NA	NA	FHIT Bifunctional bis(5'-adenosyl)-triphosphatase/adenylylsulfatase FHIT (Arabidopsis thaliana OX=3702)
Zm00001eb265510	NA	NA	1.47232804	1.47232804	NA	PF00335	Tetraspanin family	IPR018499	Tetraspanin/Peripherin	Zm00001d035501;Zm00001d035500;Zm00001d035506;Zm00001d035505;	NA	NA	LT101.2 Low temperature-induced protein lt101.2 (Hordeum vulgare OX=4513)
Zm00001eb265510	NA	NA	1.47232804	1.47232804	NA	PF00335	Tetraspanin family	IPR018499	Tetraspanin/Peripherin	Zm00001d035501;Zm00001d035500;Zm00001d035506;Zm00001d035505;	NA	NA	ICR2 Interactor of constitutive active ROPs 2
Zm00001eb265510	NA	NA	1.47232804	1.47232804	NA	PF00335	Tetraspanin family	IPR018499	Tetraspanin/Peripherin	Zm00001d035501;Zm00001d035500;Zm00001d035506;Zm00001d035505;	NA	NA	TET3 Tetraspanin-3 (Arabidopsis thaliana OX=3702)
Zm00001eb265510	NA	NA	1.47232804	1.47232804	NA	PF00335	Tetraspanin family	IPR018499	Tetraspanin/Peripherin	Zm00001d035501;Zm00001d035500;Zm00001d035506;Zm00001d035505;	NA	NA	Protein of unknown function
Zm00001eb334630	NA	NA	1.476281332	1.476281332	NA	PF00069	Protein kinase domain	IPR000719	Protein kinase domain	Zm00001d008458;Zm00001d008460;Zm00001d008461;Zm00001d008462;Zm00001d008463;Zm00001d008465;Zm00001d008466;Zm00001d008467;Zm00001d008468;Zm00001d008472;Zm00001d008477;Zm00001d008478;Zm00001d008479;Zm00001d008480;Zm00001d008481;Zm00001d008484;Zm00001d008485;Zm00001d008487;Zm00001d008488;Zm00001d008489;Zm00001d008473;	NA	NA	LRK10 Rust resistance kinase Lr10 (Triticum aestivum OX=4565)
Zm00001eb334630	NA	NA	1.476281332	1.476281332	NA	PF00069	Protein kinase domain	IPR000719	Protein kinase domain	Zm00001d008458;Zm00001d008460;Zm00001d008461;Zm00001d008462;Zm00001d008463;Zm00001d008465;Zm00001d008466;Zm00001d008467;Zm00001d008468;Zm00001d008472;Zm00001d008477;Zm00001d008478;Zm00001d008479;Zm00001d008480;Zm00001d008481;Zm00001d008484;Zm00001d008485;Zm00001d008487;Zm00001d008488;Zm00001d008489;Zm00001d008473;	NA	NA	LRK10L-2.3 LEAF RUST 10 DISEASE-RESISTANCE LOCUS RECEPTOR-LIKE PROTEIN KINASE-like 2.3 (Arabidopsis thaliana OX=3702)
Zm00001eb242800	NA	NA	1.478036633	1.478036633	1.285616137	NA	NA	NA	NA	Zm00001d016705;	NA	NA	NA
Zm00001eb330600	NA	NA	1.485535761	1.485535761	NA	PF00069	Protein kinase domain	IPR000719	Protein kinase domain	Zm00001d022450;	NA	NA	CIPK2 CBL-interacting protein kinase 2 (Oryza sativa subsp. japonica OX=39947)
Zm00001eb081480	NA	NA	1.499644749	1.499644749	NA	PF14541	Xylanase inhibitor C-terminal	IPR032799	Xylanase inhibitor; C-terminal	Zm00001d003515;	NA	NA	AP37 Aspartyl protease 37 (Oryza sativa subsp. japonica OX=39947)
Zm00001eb257270	NA	NA	1.500331194	1.500331194	NA	PF00564	PB1 domain	IPR000270	PB1 domain	Zm00001d018318;	NA	NA	EDR1 Serine/threonine-protein kinase EDR1 (Arabidopsis thaliana OX=3702)
Zm00001eb257270	NA	NA	1.500331194	1.500331194	NA	PF00564	PB1 domain	IPR000270	PB1 domain	Zm00001d018318;	NA	NA	SIS8 Probable serine/threonine-protein kinase SIS8 (Arabidopsis thaliana OX=3702)
Zm00001eb394970	NA	1.447958064	1.56696828	1.507463172	1.496698971	PF05564	Dormancy/auxin associated protein	IPR008406	Dormancy/auxin associated protein	Zm00001d047503;	NA	NA	At1g56220 Dormancy-associated protein homolog 3 (Arabidopsis thaliana OX=3702)
Zm00001eb052450	NA	NA	1.511046018	1.511046018	NA	PF00190	Cupin	IPR006045	Cupin 1	Zm00001d033447;	NA	NA	NA
Zm00001eb035510	NA	NA	1.518822192	1.518822192	NA	PF00118	TCP-1/cpn60 chaperonin family	IPR002423	Chaperonin Cpn60/TCP-1 family	Zm00001d031503;Zm00001d031504;	NA	NA	NA
Zm00001eb430920	NA	NA	1.523004846	1.523004846	1.319803891	PF16488	Argonaute linker 2 domain	IPR032472	Argonaute linker 2 domain	Zm00001d026300;	NA	NA	AGO2 Protein argonaute 2 (Oryza sativa subsp. japonica OX=39947)
Zm00001eb083400	NA	NA	1.533555293	1.533555293	1.091336161	NA	NA	NA	NA		NA	NA	NA
Zm00001eb246340	NA	NA	1.534177874	1.534177874	NA	NA	NA	NA	NA	Zm00001d017118;	NA	NA	HHL1 Protein HHL1
Zm00001eb148160	NA	NA	1.539077572	1.539077572	NA	PF15985	KH domain	IPR004088	K Homology domain; type 1	Zm00001d042888;	NA	NA	NA
Zm00001eb115240	1.256589872	1.789368008	1.57783955	1.54126581	1.533872638	PF14303	No apical meristem-associated C-terminal domain	IPR029466	No apical meristem-associated; C-terminal domain	Zm00001d007635;	NA	NA	NA
Zm00001eb111860	NA	NA	1.542399982	1.542399982	NA	PF00481	Protein phosphatase 2C	IPR001932	PPM-type phosphatase domain	Zm00001d007207;	NA	NA	Os03g0301700 Probable protein phosphatase 2C 33 (Oryza sativa subsp. japonica OX=39947)
Zm00001eb356130	NA	NA	1.542888142	1.542888142	NA	PF00071	Ras family	IPR001806	Small GTPase		NA	NA	NA
Zm00001eb006660	NA	NA	1.549770162	1.549770162	NA	PF01554	MatE	IPR002528	Multi antimicrobial extrusion protein	Zm00001d027982;	NA	NA	DTX27 Protein DETOXIFICATION 27 (Arabidopsis thaliana OX=3702)
Zm00001eb368680	NA	NA	1.549889811	1.549889811	1.302820013	PF01490	Transmembrane amino acid transporter protein	IPR013057	Amino acid transporter; transmembrane domain	Zm00001d012485;	NA	NA	AVT6C Amino acid transporter AVT6C (Arabidopsis thaliana OX=3702)
Zm00001eb286710	NA	NA	1.551502423	1.551502423	1.307098291	NA	NA	NA	NA	Zm00001d038047;	NA	NA	Protein of unknown function
Zm00001eb280660	NA	NA	1.561836287	1.561836287	NA	PF00249	Myb-like DNA-binding domain	IPR001005	SANT/Myb domain	Zm00001d037334;	NA	NA	ODO1 Protein ODORANT1 (Petunia hybrida OX=4102)
Zm00001eb147510	NA	NA	1.57058568	1.57058568	1.157529112	PF07014	Hs1pro-1 protein C-terminus	IPR009743	Hs1pro-1; C-terminal	Zm00001d042811;	NA	NA	HSPRO2 Nematode resistance protein-like HSPRO2 (Arabidopsis thaliana OX=3702)
Zm00001eb147510	NA	NA	1.57058568	1.57058568	1.157529112	PF07014	Hs1pro-1 protein C-terminus	IPR009743	Hs1pro-1; C-terminal	Zm00001d042811;	NA	NA	Protein of unknown function
Zm00001eb080770	NA	NA	1.573459224	1.573459224	NA	PF01490	Transmembrane amino acid transporter protein	IPR013057	Amino acid transporter; transmembrane domain	Zm00001d003422;	NA	NA	AVT1J Amino acid transporter AVT1J (Arabidopsis thaliana OX=3702)
Zm00001eb283080	NA	1.467476158	1.709875908	1.588676033	1.195290092	NA	NA	NA	NA	Zm00001d037632;	NA	NA	Protein of unknown function
Zm00001eb003730	NA	1.345054044	1.876471327	1.610762686	1.402360396	PF00230	Major intrinsic protein	IPR000425	Major intrinsic protein	Zm00001d027652;	NA	NA	NA
Zm00001eb332650	NA	NA	1.611020301	1.611020301	NA	PF02915	Rubrerythrin	IPR003251	Rubrerythrin	Zm00001d008230;	NA	NA	CRD1 Magnesium-protoporphyrin IX monomethyl ester [oxidative] cyclase
Zm00001eb344400	1.613591694	NA	NA	1.613591694	NA	PF03514	GRAS domain family	IPR005202	Transcription factor GRAS	Zm00001d009646;	NA	scl1	GAI DELLA protein GAI (Arabidopsis thaliana OX=3702)
Zm00001eb164860	NA	1.348391074	1.899006911	1.623698993	NA	PF14226	non-haem dioxygenase in morphine synthesis N-terminal	IPR026992	Non-haem dioxygenase N-terminal domain	Zm00001d048634;	NA	NA	BX6 DIBOA-glucoside dioxygenase BX6 (Zea mays OX=4577)
Zm00001eb405590	NA	1.741813698	1.518972121	1.63039291	NA	PF02365	No apical meristem (NAM) protein	IPR003441	NAC domain	Zm00001d023294;	NA	NA	NAP1 NAC domain-containing protein 1 (Solanum lycopersicum OX=4081)
Zm00001eb265850	NA	1.632526179	NA	1.632526179	NA	PF01419	Jacalin-like lectin domain	IPR001229	Jacalin-like lectin domain	Zm00001d035558;	NA	NA	NA
Zm00001eb035990	NA	NA	1.637113857	1.637113857	NA	NA	NA	NA	NA	Zm00001d031556;	NA	NA	NA
Zm00001eb001200	NA	NA	1.639823941	1.639823941	NA	PF03881	Fructosamine kinase	IPR016477	Fructosamine/Ketosamine-3-kinase	Zm00001d027369;	NA	NA	OsI
Zm00001eb137740	NA	NA	1.655780504	1.655780504	NA	PF00550	Phosphopantetheine attachment site	IPR009081	Phosphopantetheine binding ACP domain	Zm00001d041701;	NA	NA	ACL1.1 Acyl carrier protein 1
Zm00001eb232000	NA	NA	1.665280033	1.665280033	1.456677162	PF00249	Myb-like DNA-binding domain	IPR001005	SANT/Myb domain	Zm00001d015226;	NA	NA	PHR3 Protein PHOSPHATE STARVATION RESPONSE 3 (Oryza sativa subsp. indica OX=39946)
Zm00001eb015710	NA	NA	1.672100266	1.672100266	NA	PF00759	Glycosyl hydrolase family 9	IPR001701	Glycoside hydrolase family 9	Zm00001d029011;	NA	NA	GLU1 Endoglucanase 9 (Oryza sativa subsp. japonica OX=39947)
Zm00001eb047990	NA	1.317418959	2.028613058	1.673016008	1.291331435	PF04720	PDDEXK-like family of unknown function	IPR006502	Protein of unknown function PDDEXK-like	Zm00001d032956;Zm00001d032955;	NA	NA	NA
Zm00001eb274320	NA	NA	1.680669215	1.680669215	NA	PF00651	BTB/POZ domain	IPR000210	BTB/POZ domain	Zm00001d036647;	NA	NA	BPM1 BTB/POZ and MATH domain-containing protein 1 (Arabidopsis thaliana OX=3702)
Zm00001eb274320	NA	NA	1.680669215	1.680669215	NA	PF00651	BTB/POZ domain	IPR000210	BTB/POZ domain	Zm00001d036647;	NA	NA	MADS30 MADS-box transcription factor 30 (Oryza sativa subsp. japonica OX=39947)
Zm00001eb110100	NA	NA	1.689270882	1.689270882	NA	PF00076	RNA recognition motif. (a.k.a. RRM; RBD; or RNP domain)	IPR000504	RNA recognition motif domain	Zm00001d007012;	NA	NA	31 kDa ribonucleoprotein
Zm00001eb114740	1.769421841	1.765735688	1.580848542	1.705335357	1.717885813	PF01535	PPR repeat	IPR002885	Pentatricopeptide repeat		NA	NA	NA
Zm00001eb216080	NA	NA	1.705731811	1.705731811	1.114870474	PF05542	Protein of unknown function (DUF760)	IPR008479	Protein of unknown function DUF760	Zm00001d013411;	NA	NA	At3g17800 UV-B-induced protein At3g17800
Zm00001eb004490	NA	NA	1.710093959	1.710093959	NA	NA	NA	NA	NA	Zm00001d027742;	NA	NA	Protein of unknown function
Zm00001eb355990	1.718359114	NA	NA	1.718359114	1.374760722	PF00280	Potato inhibitor I family	IPR000864	Proteinase inhibitor I13; potato inhibitor I	Zm00001d011080;	NA	NA	Subtilisin-chymotrypsin inhibitor-2B (Fragment) (Hordeum vulgare OX=4513)
Zm00001eb328390	NA	NA	1.735537544	1.735537544	NA	PF00076	RNA recognition motif. (a.k.a. RRM; RBD; or RNP domain)	IPR000504	RNA recognition motif domain	Zm00001d022237;	NA	NA	RRP41L Exosome complex component RRP41-like (Arabidopsis thaliana OX=3702)
Zm00001eb265270	NA	NA	1.74758132	1.74758132	NA	PF02770	Acyl-CoA dehydrogenase; middle domain	IPR006091	Acyl-CoA oxidase/dehydrogenase; central domain	Zm00001d035475;	NA	NA	Os05g0125500 Isovaleryl-CoA dehydrogenase
Zm00001eb283070	NA	1.877859733	1.627204593	1.752532163	NA	NA	NA	NA	NA	Zm00001d037631;	NA	NA	Protein of unknown function
Zm00001eb085840	NA	NA	1.779531451	1.779531451	NA	PF07137	VDE lipocalin domain	IPR010788	VDE lipocalin domain	Zm00001d004021;	NA	NA	VDE1 Violaxanthin de-epoxidase
Zm00001eb353760	NA	NA	1.781310086	1.781310086	NA	PF04520	Senescence regulator	IPR007608	Senescence regulator S40	Zm00001d010814;	NA	NA	Protein of unknown function
Zm00001eb409040	NA	1.420460869	2.181095452	1.800778161	1.428704603	PF00676	Dehydrogenase E1 component	IPR001017	Dehydrogenase; E1 component	Zm00001d023694;	NA	NA	At5g09300 2-oxoisovalerate dehydrogenase subunit alpha 2
Zm00001eb156000	NA	NA	1.801532576	1.801532576	NA	PF17177	Pentacotripeptide-repeat region of PRORP	IPR033443	Pentacotripeptide-repeat region of PRORP	Zm00001d043778;	NA	NA	HCF152 Pentatricopeptide repeat-containing protein At3g09650
Zm00001eb089070	NA	NA	1.808859298	1.808859298	NA	PF01883	Iron-sulfur cluster assembly protein	IPR002744	MIP18 family-like	Zm00001d004478;	NA	NA	HCF101 Fe-S cluster assembly factor HCF101
Zm00001eb410960	NA	NA	1.819202427	1.819202427	1.400673835	PF03171	2OG-Fe(II) oxygenase superfamily	IPR005123	Oxoglutarate/iron-dependent dioxygenase	Zm00001d023933;	NA	NA	At1g06620 1-aminocyclopropane-1-carboxylate oxidase homolog 1 (Arabidopsis thaliana OX=3702)
Zm00001eb250800	NA	NA	1.831848712	1.831848712	NA	NA	NA	NA	NA	Zm00001d017622;	NA	NA	Protein of unknown function
Zm00001eb048670	NA	NA	1.84087055	1.84087055	NA	NA	NA	NA	NA	Zm00001d033038;	NA	NA	SEP1 Stress enhanced protein 1
Zm00001eb095890	NA	NA	1.846406013	1.846406013	NA	PF00069	Protein kinase domain	IPR000719	Protein kinase domain	Zm00001d005324;Zm00001d005325;	NA	NA	Protein of unknown function
Zm00001eb095890	NA	NA	1.846406013	1.846406013	NA	PF00069	Protein kinase domain	IPR000719	Protein kinase domain	Zm00001d005324;Zm00001d005325;	NA	NA	PUB33 U-box domain-containing protein 33 (Arabidopsis thaliana OX=3702)
Zm00001eb083840	NA	NA	1.847868303	1.847868303	NA	PF00194	Eukaryotic-type carbonic anhydrase	IPR001148	Alpha carbonic anhydrase domain	Zm00001d003781;	NA	NA	ACA1 Alpha carbonic anhydrase 1
Zm00001eb302150	NA	1.865746839	NA	1.865746839	NA	PF00085	Thioredoxin	IPR013766	Thioredoxin domain	Zm00001d019035;	NA	NA	TRXH Thioredoxin H-type (Oryza sativa subsp. indica OX=39946)
Zm00001eb061730	NA	NA	1.878171092	1.878171092	NA	NA	NA	NA	NA	Zm00001d034543;	NA	NA	psaD Photosystem I reaction center subunit II
Zm00001eb043960	NA	NA	1.898370601	1.898370601	1.18279425	PF07732	Multicopper oxidase	IPR011707	Multicopper oxidase; type 3	Zm00001d032504;	NA	NA	SKU5 Monocopper oxidase-like protein SKU5 (Arabidopsis thaliana OX=3702)
Zm00001eb324150	NA	NA	1.899222743	1.899222743	NA	NA	NA	NA	NA	Zm00001d021772;	NA	NA	NA
Zm00001eb007670	NA	NA	1.904410373	1.904410373	1.24273638	PF12697	Alpha/beta hydrolase family	IPR000073	Alpha/beta hydrolase fold-1	Zm00001d028094;	NA	NA	NA
Zm00001eb308400	NA	NA	1.913550678	1.913550678	1.034767778	PF00407	Pathogenesis-related protein Bet v I family	IPR000916	Bet v I/Major latex protein	Zm00001d019895;	NA	NA	S-norcoclaurine synthase (Thalictrum flavum subsp. glaucum OX=150095)
Zm00001eb298470	NA	NA	1.930369679	1.930369679	NA	PF13041	PPR repeat family	IPR002885	Pentatricopeptide repeat	Zm00001d018639;Zm00001d018638;	NA	NA	NA
Zm00001eb193640	NA	NA	1.936701655	1.936701655	NA	PF07939	Protein of unknown function (DUF1685)	IPR012881	Protein of unknown function DUF1685	Zm00001d052162;	NA	NA	Protein of unknown function
Zm00001eb403860	NA	1.002759789	2.90209711	1.95242845	1.321863365	PF00125	Core histone H2A/H2B/H3/H4	IPR007125	Histone H2A/H2B/H3	Zm00001d048491;	NA	NA	Histone H2B.1 (Triticum aestivum OX=4565)
Zm00001eb425100	NA	1.435614077	2.500990503	1.96830229	1.447109585	PF02135	TAZ zinc finger	IPR000197	Zinc finger; TAZ-type	Zm00001d025707;	NA	NA	BT2 BTB/POZ and TAZ domain-containing protein 2 (Arabidopsis thaliana OX=3702)
Zm00001eb406490	NA	NA	1.98140059	1.98140059	NA	NA	NA	NA	NA	Zm00001d023387;	NA	NA	Protein of unknown function
Zm00001eb355410	NA	1.968456001	1.995013521	1.981734761	NA	PF03018	Dirigent-like protein	IPR004265	Dirigent protein	Zm00001d011012;	NA	NA	NA
Zm00001eb149900	NA	NA	2.010717535	2.010717535	1.018930118	NA	NA	NA	NA	Zm00001d043104;	NA	NA	SKIP24 F-box protein SKIP24 (Arabidopsis thaliana OX=3702)
Zm00001eb036920	NA	NA	2.021811341	2.021811341	NA	PF02365	No apical meristem (NAM) protein	IPR003441	NAC domain	Zm00001d031655;	NA	NA	NAC041 NAC domain-containing protein 41 (Arabidopsis thaliana OX=3702)
Zm00001eb170560	NA	NA	2.023539196	2.023539196	NA	PF00067	Cytochrome P450	IPR001128	Cytochrome P450	Zm00001d049299;	NA	NA	CYP51 Obtusifoliol 14-alpha demethylase (Sorghum bicolor OX=4558)
Zm00001eb301380	NA	NA	2.042149429	2.042149429	NA	PF00190	Cupin	IPR006045	Cupin 1	Zm00001d018954;	NA	NA	NA
Zm00001eb213570	NA	NA	2.069939395	2.069939395	1.308144421	PF06026	Ribose 5-phosphate isomerase A (phosphoriboisomerase A)	IPR004788	Ribose 5-phosphate isomerase; type A	Zm00001d013135;	NA	NA	RPI4 Probable ribose-5-phosphate isomerase 4
Zm00001eb167230	NA	1.793402531	2.349567944	2.071485237	1.833971298	PF01756	Acyl-CoA oxidase	IPR002655	Acyl-CoA oxidase; C-terminal	Zm00001d048890;	NA	NA	Protein of unknown function
Zm00001eb167230	NA	1.793402531	2.349567944	2.071485237	1.833971298	PF01756	Acyl-CoA oxidase	IPR002655	Acyl-CoA oxidase; C-terminal	Zm00001d048890;	NA	NA	Acx Acyl-coenzyme A oxidase
Zm00001eb167230	NA	1.793402531	2.349567944	2.071485237	1.833971298	PF01756	Acyl-CoA oxidase	IPR002655	Acyl-CoA oxidase; C-terminal	Zm00001d048890;	NA	NA	ACX2 Acyl-coenzyme A oxidase 2
Zm00001eb230280	NA	NA	2.091517855	2.091517855	NA	PF12357	Phospholipase D C terminal	IPR024632	Phospholipase D; C-terminal	Zm00001d015033;	NA	NA	PLDDELTA Phospholipase D delta (Arabidopsis thaliana OX=3702)
Zm00001eb377070	NA	NA	2.095351336	2.095351336	NA	NA	NA	NA	NA	Zm00001d045361;	NA	NA	Protein of unknown function
Zm00001eb167770	NA	NA	2.098210239	2.098210239	1.040015904	NA	NA	NA	NA	Zm00001d048957;	NA	NA	Protein of unknown function
Zm00001eb159850	NA	NA	2.10346298	2.10346298	1.166064699	PF01946	Thi4 family			Zm00001d044228;	NA	NA	NA
Zm00001eb016750	NA	NA	2.147344345	2.147344345	NA	PF05495	CHY zinc finger	IPR008913	Zinc finger; CHY-type	Zm00001d029141;	NA	NA	SRFP1 E3 ubiquitin-protein ligase SRFP1 (Oryza sativa subsp. japonica OX=39947)
Zm00001eb124740	NA	NA	2.169596349	2.169596349	NA	PF00847	AP2 domain	IPR001471	AP2/ERF domain	Zm00001d039907;	NA	NA	Os01g0141000 AP2/ERF and B3 domain-containing protein Os01g0141000 (Oryza sativa subsp. japonica OX=39947)
Zm00001eb067980	NA	NA	2.173539364	2.173539364	NA	PF00847	AP2 domain	IPR001471	AP2/ERF domain	Zm00001d002025;	NA	NA	AIL5 AP2-like ethylene-responsive transcription factor AIL5 (Arabidopsis thaliana OX=3702)
Zm00001eb079170	NA	NA	2.21844103	2.21844103	1.978834189	PF01274	Malate synthase	IPR001465	Malate synthase	Zm00001d003247;	NA	NA	LIP Malate synthase
Zm00001eb079170	NA	NA	2.21844103	2.21844103	1.978834189	PF01274	Malate synthase	IPR001465	Malate synthase	Zm00001d003247;	NA	NA	Protein of unknown function
Zm00001eb395230	NA	NA	2.23348249	2.23348249	1.069662896	PF13326	Photosystem II Pbs27	IPR025585	Photosystem II Pbs27	Zm00001d047532;	NA	NA	PSB27-1 Photosystem II repair protein PSB27-H1
Zm00001eb343640	NA	NA	2.241810026	2.241810026	2.08734572	PF05078	Protein of unknown function (DUF679)	IPR007770	Protein DMP	Zm00001d009557;	NA	NA	DMP6 Protein DMP6 (Arabidopsis thaliana OX=3702)
Zm00001eb086000	2.453720458	2.153339666	NA	2.303530062	2.442434703	PF13561	Enoyl-(Acyl carrier protein) reductase			Zm00001d004042;	NA	NA	NA
Zm00001eb037930	NA	NA	2.310623426	2.310623426	1.041408811	PF02493	MORN repeat	IPR003409	MORN motif	Zm00001d031777;	NA	NA	PIP5K1 Phosphatidylinositol 4-phosphate 5-kinase 1 (Arabidopsis thaliana OX=3702)
Zm00001eb114660	NA	NA	2.347140624	2.347140624	1.78991243	PF01535	PPR repeat	IPR002885	Pentatricopeptide repeat	Zm00001d007555;	NA	NA	Rf1 Protein Rf1
Zm00001eb234450	NA	NA	2.391492704	2.391492704	1.173621309	PF00067	Cytochrome P450	IPR001128	Cytochrome P450	Zm00001d015578;	NA	NA	CYP71D55 Premnaspirodiene oxygenase (Hyoscyamus muticus OX=35626)
Zm00001eb313440	NA	NA	2.403119476	2.403119476	NA	NA	NA	NA	NA	Zm00001d020550;	NA	NA	NA
Zm00001eb399450	NA	NA	2.40459079	2.40459079	NA	PF06404	Phytosulfokine precursor protein (PSK)	IPR009438	Phytosulfokine	Zm00001d048006;	NA	NA	PSK2 Phytosulfokines 2 (Arabidopsis thaliana OX=3702)
Zm00001eb078760	NA	NA	2.442539176	2.442539176	1.363674479	NA	NA	NA	NA	Zm00001d003193;	NA	NA	BHLH112 Transcription factor bHLH112 (Arabidopsis thaliana OX=3702)
Zm00001eb078760	NA	NA	2.442539176	2.442539176	1.363674479	NA	NA	NA	NA	Zm00001d003193;	NA	NA	BHLH154 Transcription factor bHLH154 (Arabidopsis thaliana OX=3702)
Zm00001eb078760	NA	NA	2.442539176	2.442539176	1.363674479	NA	NA	NA	NA	Zm00001d003193;	NA	NA	BHLH153 Transcription factor bHLH153 (Arabidopsis thaliana OX=3702)
Zm00001eb199720	NA	2.829607938	2.087592518	2.458600228	2.473853248	NA	NA	NA	NA		NA	NA	NA
Zm00001eb400300	NA	2.219775922	2.697742989	2.458759456	2.279201831	PF00232	Glycosyl hydrolase family 1	IPR001360	Glycoside hydrolase family 1	Zm00001d048099;	3.2.1.21	B-glucosidase	BGLU6 Beta-glucosidase 6 (Oryza sativa subsp. japonica OX=39947)	gibb.
Zm00001eb124040	NA	NA	2.465280185	2.465280185	NA	PF05056	Protein of unknown function (DUF674)	IPR007750	Protein of unknown function DUF674	Zm00001d039818;	NA	NA	Protein of unknown function
Zm00001eb114520	NA	1.920554492	3.120619118	2.520586805	2.194184234	PF13041	PPR repeat family	IPR002885	Pentatricopeptide repeat	Zm00001d007534;	NA	NA	Rf1 Protein Rf1
Zm00001eb072900	NA	NA	2.521996958	2.521996958	NA	NA	NA	NA	NA	Zm00001d002549;	NA	NA	NA
Zm00001eb260320	NA	NA	2.531891528	2.531891528	NA	NA	NA	NA	NA	Zm00001d035024;	NA	NA	Protein of unknown function
Zm00001eb315280	NA	NA	2.535507322	2.535507322	NA	PF00450	Serine carboxypeptidase	IPR001563	Peptidase S10; serine carboxypeptidase	Zm00001d020754;	NA	NA	SCPL40 Serine carboxypeptidase-like 40 (Arabidopsis thaliana OX=3702)
Zm00001eb346570	NA	NA	2.540712658	2.540712658	2.190334903	PF12146	Serine aminopeptidase; S33	IPR022742	Serine aminopeptidase; S33	Zm00001d009907;	NA	NA	CSE Caffeoylshikimate esterase (Arabidopsis thaliana OX=3702)
Zm00001eb343710	NA	NA	2.568521965	2.568521965	1.471125648	NA	NA	NA	NA		NA	NA	NA
Zm00001eb154860	2.576370902	2.610376609	2.650999672	2.612582395	2.61421424	PF00612	IQ calmodulin-binding motif	IPR000048	IQ motif; EF-hand binding site	Zm00001d043655;	NA	NA	IQD31 Protein IQ-DOMAIN 31 (Arabidopsis thaliana OX=3702)
Zm00001eb312390	NA	NA	2.626024089	2.626024089	2.113568251	PF10716	NADH dehydrogenase transmembrane subunit	IPR019654	NAD(P)H-quinone oxidoreductase subunit L	Zm00001d020434;	NA	NA	ndhL NAD(P)H-quinone oxidoreductase subunit L
Zm00001eb267000	NA	NA	2.662357471	2.662357471	NA	PF00280	Potato inhibitor I family	IPR000864	Proteinase inhibitor I13; potato inhibitor I	Zm00001d035680;	NA	NA	NA
Zm00001eb325340	NA	NA	2.745156152	2.745156152	NA	PF00314	Thaumatin family	IPR001938	Thaumatin family	Zm00001d021901;	NA	NA	Zlp Zeamatin (Zea mays OX=4577)
Zm00001eb129000	NA	NA	2.748458328	2.748458328	1.2172393	PF02915	Rubrerythrin	IPR003251	Rubrerythrin	Zm00001d040463;	NA	NA	CRD1 Magnesium-protoporphyrin IX monomethyl ester [oxidative] cyclase
Zm00001eb005800	NA	NA	2.760919045	2.760919045	NA	PF05691	Raffinose synthase or seed imbibition protein Sip1	IPR008811	Glycosyl hydrolases 36	Zm00001d027882;	NA	NA	NA
Zm00001eb411870	NA	NA	2.762079823	2.762079823	2.981149071	NA	NA	NA	NA		NA	NA	NA
Zm00001eb187410	NA	NA	2.774414106	2.774414106	NA	NA	NA	NA	NA	Zm00001d051475;	NA	NA	Protein of unknown function
Zm00001eb267630	NA	NA	2.785831764	2.785831764	NA	PF00929	Exonuclease	IPR013520	Exonuclease; RNase T/DNA polymerase III	Zm00001d035766;	NA	NA	NEN4 Protein NEN4 (Arabidopsis thaliana OX=3702)
Zm00001eb100670	NA	NA	2.809631793	2.809631793	NA	NA	NA	NA	NA	Zm00001d005873;	NA	NA	Protein of unknown function
Zm00001eb114690	NA	NA	2.923118016	2.923118016	3.002665741	PF13041	PPR repeat family	IPR002885	Pentatricopeptide repeat	Zm00001d007559;	NA	NA	NA
Zm00001eb112260	NA	NA	2.974118029	2.974118029	2.208820214	PF00504	Chlorophyll A-B binding protein	IPR022796	Chlorophyll A-B binding protein	Zm00001d007267;	NA	NA	LHCB5 Chlorophyll a-b binding protein CP26
Zm00001eb087090	NA	NA	3.018534421	3.018534421	NA	PF13639	Ring finger domain	IPR001841	Zinc finger; RING-type	Zm00001d004208;	NA	NA	RHA2B E3 ubiquitin-protein ligase RHA2B (Arabidopsis thaliana OX=3702)	positive ABA reg
Zm00001eb154590	NA	NA	3.020675312	3.020675312	2.722470191	PF00916	Sulfate permease family	IPR011547	SLC26A/SulP transporter domain	Zm00001d043614;	NA	NA	SULTR3;1 Sulfate transporter 3.1 (Arabidopsis thaliana OX=3702)
Zm00001eb062880	NA	NA	3.031635197	3.031635197	1.299235389	NA	NA	NA	NA	Zm00001d034673;	NA	NA	Bowman-Birk type trypsin inhibitor (Triticum aestivum OX=4565)
Zm00001eb225120	NA	NA	3.033138124	3.033138124	NA	PF03763	Remorin; C-terminal region	IPR005516	Remorin; C-terminal	Zm00001d014455;	NA	NA	Protein of unknown function
Zm00001eb364310	NA	NA	3.075823596	3.075823596	2.135745017	NA	NA	NA	NA	Zm00001d012010;	NA	NA	NA
Zm00001eb230270	NA	NA	3.100619321	3.100619321	1.32226569	PF07714	Protein tyrosine kinase	IPR001245	Serine-threonine/tyrosine-protein kinase; catalytic domain	Zm00001d015032;	NA	NA	STY17 Serine/threonine-protein kinase STY17 (Arabidopsis thaliana OX=3702)
Zm00001eb409330	NA	NA	3.125322939	3.125322939	NA	NA	NA	NA	NA		NA	NA	NA
Zm00001eb330460	NA	NA	3.171348359	3.171348359	3.009343753	PF06596	Photosystem II reaction centre X protein (PsbX)	IPR009518	Photosystem II PsbX	Zm00001d022464;	NA	NA	Protein of unknown function
Zm00001eb315790	NA	NA	3.231142117	3.231142117	NA	PF00005	ABC transporter	IPR003439	ABC transporter-like	Zm00001d020811;	NA	NA	ABCG11 ABC transporter G family member 11 (Arabidopsis thaliana OX=3702)
Zm00001eb104360	NA	NA	3.232453524	3.232453524	NA	PF01119	DNA mismatch repair protein; C-terminal domain	IPR013507	DNA mismatch repair protein; S5 domain 2-like	Zm00001d006303;Zm00001d006302;Zm00001d006301;Zm00001d006300;Zm00001d006307;	NA	NA	NA
Zm00001eb012130	NA	NA	3.462235302	3.462235302	NA	PF04542	Sigma-70 region 2	IPR007627	RNA polymerase sigma-70 region 2	Zm00001d028585;	NA	NA	SIGB RNA polymerase sigma factor sigB (Arabidopsis thaliana OX=3702)
Zm00001eb198410	NA	NA	3.473547055	3.473547055	2.972577461	PF07716	Basic region leucine zipper	IPR004827	Basic-leucine zipper domain	Zm00001d052717;	NA	NA	RF2a Transcription factor RF2a (Oryza sativa subsp. japonica OX=39947)
Zm00001eb246600	NA	NA	3.573968982	3.573968982	NA	PF00643	B-box zinc finger	IPR000315	B-box-type zinc finger	Zm00001d017147;	NA	NA	NA
Zm00001eb114370	NA	3.692272301	3.500550558	3.596411429	3.228591555	PF17766	Fibronectin type-III domain	IPR041469	Subtilisin-like protease; fibronectin type-III domain	Zm00001d007517;	NA	NA	SBT3.9 Subtilisin-like protease SBT3.9 (Arabidopsis thaliana OX=3702)
Zm00001eb182150	NA	NA	3.652079773	3.652079773	4.78236564	PF01680	SOR/SNZ family	IPR033755	PdxS/SNZ N-terminal domain		NA	NA	NA
Zm00001eb026800	NA	NA	4.05298639	4.05298639	NA	NA	NA	NA	NA		NA	NA	NA
Zm00001eb293290	NA	NA	4.122146232	4.122146232	NA	NA	NA	NA	NA		NA	NA	NA
Zm00001eb434070	NA	NA	4.209753867	4.209753867	2.013577207	PF03479	Plants and Prokaryotes Conserved (PCC) domain	IPR005175	PPC domain	Zm00001d026652;	NA	NA	AHL9 AT-hook motif nuclear-localized protein 9 (Arabidopsis thaliana OX=3702)
Zm00001eb327000	NA	NA	4.222035705	4.222035705	NA	PF04833	COBRA-like protein	IPR006918	COBRA; plant	Zm00001d022082;	NA	NA	BC1L7 COBRA-like protein 6 (Oryza sativa subsp. japonica OX=39947)
Zm00001eb403780	NA	NA	4.266272181	4.266272181	2.521765632	PF01849	NAC domain	IPR002715	Nascent polypeptide-associated complex NAC domain	Zm00001d048479;	NA	NA	At3g49470 Nascent polypeptide-associated complex subunit alpha-like protein 2 (Arabidopsis thaliana OX=3702)
Zm00001eb308690	NA	NA	4.389428093	4.389428093	NA	PF03000	NPH3 family	IPR027356	NPH3 domain	Zm00001d019944;	NA	NA	At5g47800 BTB/POZ domain-containing protein At5g47800 (Arabidopsis thaliana OX=3702)
Zm00001eb383110	NA	NA	4.547533437	4.547533437	NA	PF17834	Beta-sandwich domain in beta galactosidase	IPR041392	Beta-galactosidase; beta-sandwich domain	Zm00001d046105;	NA	NA	GLO4 Peroxisomal (S)-2-hydroxy-acid oxidase GLO4 (Oryza sativa subsp. indica OX=39946)
Zm00001eb295610	NA	NA	4.640087761	4.640087761	3.884541034	PF03244	Photosystem I reaction centre subunit VI	IPR004928	Photosystem I PsaH; reaction centre subunit VI	Zm00001d038984;	NA	NA	PSAH Photosystem I reaction center subunit VI
Zm00001eb153360	NA	NA	4.704371167	4.704371167	2.893877368	PF05670	NFACT protein RNA binding domain	IPR008532	NFACT; RNA-binding domain	Zm00001d043479;	NA	NA	NA
Zm00001eb154820	NA	NA	4.783431039	4.783431039	NA	PF01633	Choline/ethanolamine kinase			Zm00001d043652;	NA	NA	At1g74320 Probable choline kinase 2 (Arabidopsis thaliana OX=3702)
Zm00001eb299980	NA	NA	4.926484704	4.926484704	NA	NA	NA	NA	NA	Zm00001d018796;	NA	NA	OHP1 Light-harvesting complex-like protein OHP1
Zm00001eb307510	NA	NA	5.049263082	5.049263082	NA	PF07714	Protein tyrosine kinase	IPR001245	Serine-threonine/tyrosine-protein kinase; catalytic domain	Zm00001d019727;	NA	NA	PBL23 Probable serine/threonine-protein kinase PBL23 (Arabidopsis thaliana OX=3702)
Zm00001eb221090	NA	NA	5.144879438	5.144879438	2.843353541	PF00230	Major intrinsic protein	IPR000425	Major intrinsic protein	Zm00001d013956;	NA	NA	TIP3-1 Aquaporin TIP3-1 (Zea mays OX=4577)
Zm00001eb221090	NA	NA	5.144879438	5.144879438	2.843353541	PF00230	Major intrinsic protein	IPR000425	Major intrinsic protein	Zm00001d013956;	NA	NA	TIP3-2 Aquaporin TIP3-2 (Zea mays OX=4577)
Zm00001eb152540	NA	NA	5.339883911	5.339883911	NA	PF02140	Galactose binding lectin domain	IPR000922	D-galactoside/L-rhamnose binding SUEL lectin domain	Zm00001d043393;	NA	NA	Os01g0533400 Beta-galactosidase 1 (Oryza sativa subsp. japonica OX=39947)
Zm00001eb034260	NA	NA	5.462272852	5.462272852	2.997142091	PF00266	Aminotransferase class-V	IPR000192	Aminotransferase class V domain	Zm00001d031349;	NA	NA	AGT1 Serine--glyoxylate aminotransferase (Arabidopsis thaliana OX=3702)
Zm00001eb336410	NA	NA	5.657155872	5.657155872	NA	PF06596	Photosystem II reaction centre X protein (PsbX)	IPR009518	Photosystem II PsbX	Zm00001d008681;	NA	NA	Protein of unknown function
Zm00001eb299990	NA	NA	6.836881455	6.836881455	3.534058488	PF01241	Photosystem I psaG / psaK	IPR000549	Photosystem I PsaG/PsaK protein	Zm00001d018797;	NA	NA	NA
Zm00001eb412670	NA	NA	7.069804039	7.069804039	NA	PF14226	non-haem dioxygenase in morphine synthesis N-terminal	IPR026992	Non-haem dioxygenase N-terminal domain	Zm00001d024175;	NA	NA	NA
Zm00001eb336660	NA	NA	NA	#DIV/0!	-1.355383242	PF03080	Neprosin	IPR004314	Neprosin	Zm00001d008716;	NA	NA	Protein of unknown function
Zm00001eb231270	NA	NA	NA	#DIV/0!	-1.290381972	NA	NA	NA	NA	Zm00001d015139;	NA	NA	NA
Zm00001eb408110	NA	NA	NA	#DIV/0!	-1.176971966	NA	NA	NA	NA	Zm00001d023568;	NA	NA	Protein of unknown function
Zm00001eb037860	NA	NA	NA	#DIV/0!	-1.140297828	PF00174	Oxidoreductase molybdopterin binding domain	IPR000572	Oxidoreductase; molybdopterin-binding domain	Zm00001d031769;	NA	NA	NIA1 Nitrate reductase [NADH] 1 (Oryza sativa subsp. japonica OX=39947)
Zm00001eb098220	NA	NA	NA	#DIV/0!	-1.127039372	PF00481	Protein phosphatase 2C	IPR001932	PPM-type phosphatase domain	Zm00001d005609;	NA	NA	NA
Zm00001eb288890	NA	NA	NA	#DIV/0!	-1.108084123	PF00249	Myb-like DNA-binding domain	IPR001005	SANT/Myb domain	Zm00001d038288;	NA	NA	DIVARICATA Transcription factor DIVARICATA (Antirrhinum majus OX=4151)
Zm00001eb279530	NA	NA	NA	#DIV/0!	-1.031860426	PF13966	zinc-binding in reverse transcriptase	IPR026960	Reverse transcriptase zinc-binding domain		NA	NA	NA
Zm00001eb337110	NA	NA	NA	#DIV/0!	1.031818712	PF03348	Serine incorporator (Serinc)	IPR005016	Serine incorporator/TMS membrane protein	Zm00001d008772;	NA	NA	serinc Probable serine incorporator (Dictyostelium discoideum OX=44689)
Zm00001eb277280	NA	NA	NA	#DIV/0!	1.043897875	PF13417	Glutathione S-transferase; N-terminal domain	IPR004045	Glutathione S-transferase; N-terminal	Zm00001d036951;	NA	NA	Probable glutathione S-transferase (Nicotiana tabacum OX=4097)
Zm00001eb277280	NA	NA	NA	#DIV/0!	1.043897875	PF13417	Glutathione S-transferase; N-terminal domain	IPR004045	Glutathione S-transferase; N-terminal	Zm00001d036951;	NA	NA	GSTU1 Probable glutathione S-transferase GSTU1 (Oryza sativa subsp. japonica OX=39947)
Zm00001eb277280	NA	NA	NA	#DIV/0!	1.043897875	PF13417	Glutathione S-transferase; N-terminal domain	IPR004045	Glutathione S-transferase; N-terminal	Zm00001d036951;	NA	NA	Protein of unknown function
Zm00001eb323790	NA	NA	NA	#DIV/0!	1.065229028	PF04749	PLAC8 family	IPR006461	PLAC8 motif-containing protein	Zm00001d021739;	NA	NA	Protein of unknown function
Zm00001eb307230	NA	NA	NA	#DIV/0!	1.080555527	PF00900	Ribosomal family S4e	IPR013845	Ribosomal protein S4e; central region	Zm00001d019693;	NA	NA	NA
Zm00001eb086840	NA	NA	NA	#DIV/0!	1.096488368	PF00067	Cytochrome P450	IPR001128	Cytochrome P450	Zm00001d004167;	NA	NA	AT4 Probable long-chain-alcohol O-fatty-acyltransferase 4 (Arabidopsis thaliana OX=3702)
Zm00001eb086840	NA	NA	NA	#DIV/0!	1.096488368	PF00067	Cytochrome P450	IPR001128	Cytochrome P450	Zm00001d004167;	NA	NA	CYP81E7 Isoflavone 2'-hydroxylase (Medicago truncatula OX=3880)
Zm00001eb102210	NA	NA	NA	#DIV/0!	1.117100985	NA	NA	NA	NA	Zm00001d006059;	NA	NA	Protein of unknown function
Zm00001eb114710	NA	NA	NA	#DIV/0!	1.124626087	PF01535	PPR repeat	IPR002885	Pentatricopeptide repeat	Zm00001d007561;	NA	NA	NA
Zm00001eb063430	NA	NA	NA	#DIV/0!	1.153235728	PF08544	GHMP kinases C terminal	IPR013750	GHMP kinase; C-terminal domain	Zm00001d034733;	NA	NA	GAL1 Galactokinase (Arabidopsis thaliana OX=3702)
Zm00001eb223450	NA	NA	NA	#DIV/0!	1.165940988	PF00153	Mitochondrial carrier protein	IPR018108	Mitochondrial substrate/solute carrier	Zm00001d014224;	NA	NA	SLC25A44 Solute carrier family 25 member 44 (Homo sapiens OX=9606)
Zm00001eb152580	NA	NA	NA	#DIV/0!	1.256448163	PF08387	FBD	IPR006566	FBD domain	Zm00001d043400;	NA	NA	At4g10400 FBD-associated F-box protein At4g10400 (Arabidopsis thaliana OX=3702)
Zm00001eb152580	NA	NA	NA	#DIV/0!	1.256448163	PF08387	FBD	IPR006566	FBD domain	Zm00001d043400;	NA	NA	At1g16930 F-box/FBD/LRR-repeat protein At1g16930 (Arabidopsis thaliana OX=3702)
Zm00001eb130830	NA	NA	NA	#DIV/0!	1.266977416	NA	NA	NA	NA	Zm00001d040693;	NA	NA	NA
Zm00001eb284750	NA	NA	NA	#DIV/0!	1.325408329	PF03595	Voltage-dependent anion channel	IPR004695	Voltage-dependent anion channel	Zm00001d037816;	NA	NA	SLAH3 S-type anion channel SLAH3 (Arabidopsis thaliana OX=3702)
Zm00001eb178920	NA	NA	NA	#DIV/0!	1.403607708	NA	NA	NA	NA	Zm00001d050299;	NA	NA	Protein of unknown function
Zm00001eb306620	NA	NA	NA	#DIV/0!	1.559895472	NA	NA	NA	NA	NA	NA	NA	NA
Zm00001eb417940	NA	NA	NA	#DIV/0!	1.617727903	PF05116	Sucrose-6F-phosphate phosphohydrolase	IPR006380	Sucrose-phosphatase-like; N-terminal	Zm00001d024821;	3.1.3.24	SPP	SPP2 Sucrose-phosphatase 2 (Zea mays OX=4577)
